# Supplementary material for: The Effect of Calf Gender on Milk Production in Seasonal Calving Cows and Its Impact on Genetic Evaluations
Source: PLoS One. 2016 Mar 14;11(3):e0151236. doi: 10.1371/journal.pone.0151236 (PMC4790931; doi:10.1371/journal.pone.0151236)
Supplement: S1 Data — Columns include animal ID, lactation number, whole lactation milk yield during that lactation, breed, the calf gender sequence over lactations 1–3 or 1–4, number of days in milk during that lactation and the combination of herd the animal was in during that lactation and the year the lactation took place. (TXT) [file pone.0151236.s001.txt]

ID LactationNumber MilkYield Breed CalfGenderSequence DIM HY
18327262 1 2116.6 HF FFF 220 H.1.2003
18327265 1 2234.7 HF FFF 199 H.1.2003
12064440 1 2382.3 HF FFF 207 H.2.1996
12064437 1 2667 HF FFF 207 H.2.1996
13823026 1 2972.3 HF FFF 214 H.2.1998
13823010 1 3193.1 HF FFF 239 H.2.1998
13823027 1 3677 HF FFF 256 H.2.1999
14759712 1 3062.9 HF FFF 241 H.2.1999
14759738 1 2994.6 HF FFF 245 H.2.1999
14759720 1 3213.6 HF FFF 258 H.2.1999
14759721 1 2955.7 HF FFF 222 H.2.1999
14615191 1 3038.1 HF FFF 249 H.4.1999
14311825 1 3765.4 HF FFF 305 H.4.1999
14311853 1 3769.5 HF FFF 305 H.4.1999
14363644 1 2641.1 HF FFF 247 H.4.1999
14363638 1 3514.2 HF FFF 305 H.4.1999
12705028 1 2415.4 HF FFF 164 H.5.1997
12705036 1 2527.7 HF FFF 172 H.5.1997
12676104 1 3510.5 HF FFF 248 H.5.1997
12549313 1 3195.1 HF FFF 208 H.5.1997
12676146 1 2327.8 HF FFF 199 H.5.1997
12606405 1 2809.5 HF FFF 205 H.5.1997
13752626 1 3275.3 HF FFF 252 H.6.1998
13752613 1 2738.8 HF FFF 241 H.6.1998
13821047 1 2388 HF FFF 209 H.8.1998
13821098 1 2992.3 HF FFF 207 H.8.1998
13821074 1 3140.5 HF FFF 243 H.8.1998
13174771 1 3788 HF FFF 255 H.9.1997
13174651 1 2634.5 HF FFF 249 H.9.1997
13174775 1 2723.1 HF FFF 201 H.9.1997
14196626 1 2370.1 HF FFF 232 H.9.1998
14196630 1 3486.6 HF FFF 276 H.9.1998
14186540 1 3597 HF FFF 276 H.9.1998
14443654 1 1937.6 HF FFF 201 H.9.1999
14806617 1 2151.2 HF FFF 207 H.9.1999
14443637 1 2099 HF FFF 204 H.9.1999
14457278 1 3347.6 HF FFF 237 H.9.1999
12096569 1 3275.2 HF FFF 230 H.10.1996
12096588 1 2349.5 HF FFF 266 H.10.1996
15532077 1 4451.4 HF FFF 255 H.11.2000
15532139 1 4120.7 HF FFF 251 H.11.2000
15532132 1 2918.5 HF FFF 253 H.11.2000
15532083 1 4270 HF FFF 233 H.11.2000
15532072 1 3198.3 HF FFF 233 H.11.2000
15532117 1 3215.9 HF FFF 252 H.11.2000
15532067 1 3725.9 HF FFF 244 H.11.2000
15697347 1 4237.9 HF FFF 243 H.11.2000
15532102 1 3805.9 HF FFF 209 H.11.2000
15532096 1 3528.6 HF FFF 242 H.11.2000
15532098 1 2879.4 HF FFF 250 H.11.2000
13665244 1 2948.5 HF FFF 222 H.11.1998
13466170 1 3353.2 HF FFF 235 H.11.1998
13783439 1 3069.3 HF FFF 249 H.11.1998
13665279 1 3225.2 HF FFF 242 H.11.1998
13665268 1 3184.4 HF FFF 249 H.11.1998
13652087 1 2880.4 HF FFF 232 H.11.1998
13665241 1 2617.4 HF FFF 244 H.11.1998
18090262 1 3615 HF FFF 235 H.12.2003
17971659 1 3048.6 HF FFF 184 H.12.2003
17999954 1 4121.2 HF FFF 245 H.12.2003
16438814 1 3595.4 HF FFF 253 H.14.2001
16401969 1 3868.6 HF FFF 266 H.14.2001
16401948 1 3671.2 HF FFF 213 H.14.2001
16401934 1 3886.9 HF FFF 254 H.14.2001
16401977 1 3309.6 HF FFF 218 H.14.2001
16401965 1 3941.8 HF FFF 245 H.14.2001
15424087 1 4032.5 HF FFF 259 H.15.2000
14710568 1 3221.5 HF FFF 259 H.15.2000
15608702 1 3644.7 HF FFF 259 H.15.2000
15561315 1 3791 HF FFF 225 H.15.2000
15350979 1 3804.8 HF FFF 245 H.15.2000
15304910 1 3158.6 HF FFF 259 H.15.2000
16432092 1 2681.7 HF FFF 244 H.15.2001
16432100 1 3024.3 HF FFF 234 H.15.2001
16408852 1 4185.6 HF FFF 237 H.15.2001
11962950 1 3810.4 HF FFF 244 H.15.1996
11963018 1 3653.6 HF FFF 245 H.15.1996
11963021 1 3717 HF FFF 259 H.15.1996
13614255 1 2426.5 HF FFF 188 H.15.1998
13614271 1 2639.4 HF FFF 222 H.15.1998
13614295 1 3138 HF FFF 223 H.15.1998
14510571 1 2654 HF FFF 204 H.15.1999
14710632 1 3571.9 HF FFF 230 H.15.1999
17334144 1 3314.5 HF FFF 230 H.16.2002
17501009 1 3577.8 HF FFF 242 H.16.2002
17501101 1 3417 HF FFF 224 H.16.2002
17501007 1 3080.3 HF FFF 248 H.16.2002
17501036 1 2423.5 HF FFF 208 H.16.2002
17501010 1 2907.5 HF FFF 216 H.16.2002
15535034 1 3190 HF FFF 268 H.18.2000
15721958 1 5093.7 HF FFF 235 H.18.2000
15721981 1 3258 HF FFF 254 H.18.2000
15613197 1 4601.6 HF FFF 254 H.18.2000
15441512 1 4247.6 HF FFF 230 H.18.2000
15721965 1 4851 HF FFF 254 H.18.2000
15864104 1 3389.9 HF FFF 225 H.18.2000
15554085 1 4256.9 HF FFF 254 H.18.2000
15864096 1 3929.7 HF FFF 248 H.18.2000
15721987 1 4048.3 HF FFF 254 H.18.2000
15546531 1 4239.5 HF FFF 254 H.18.2000
11930592 1 2848.9 HF FFF 237 H.18.1996
11930543 1 3715.9 HF FFF 239 H.18.1996
11930552 1 3672.1 HF FFF 243 H.18.1996
11930538 1 4045 HF FFF 261 H.18.1996
11930589 1 3152.7 HF FFF 245 H.18.1996
11930546 1 3396.2 HF FFF 198 H.18.1996
11930549 1 4273.4 HF FFF 305 H.18.1996
12832224 1 2771.1 HF FFF 187 H.18.1997
12832189 1 3584.6 HF FFF 194 H.18.1997
12832192 1 3006.4 HF FFF 185 H.18.1997
11687778 1 2985.7 HF FFF 173 H.18.1997
12322434 1 3480.6 HF FFF 234 H.20.1996
11967959 1 3308.1 HF FFF 227 H.20.1996
12026898 1 3742.3 HF FFF 241 H.20.1996
11966160 1 3429.2 HF FFF 230 H.20.1996
12322421 1 3346.7 HF FFF 229 H.20.1996
12322423 1 3643.5 HF FFF 226 H.20.1996
12051634 1 4511.2 HF FFF 256 H.21.1996
12297040 1 3982.6 HF FFF 264 H.21.1996
11991532 1 3971.6 HF FFF 251 H.21.1996
12195140 1 2732.6 HF FFF 264 H.21.1996
12288145 1 4227.9 HF FFF 255 H.21.1996
12800197 1 2659.2 HF FFF 186 H.21.1997
12794820 1 2976.2 HF FFF 191 H.21.1997
12800211 1 2230.3 HF FFF 161 H.21.1997
13622115 1 3063.2 HF FFF 143 H.24.1999
11884305 1 2318.8 HF FFF 114 H.24.1999
13900880 1 3181.5 HF FFF 145 H.24.1999
14662524 1 3694.6 HF FFF 230 H.25.1999
14662565 1 3651.7 HF FFF 237 H.25.1999
14662554 1 3546.5 HF FFF 239 H.25.1999
14845405 1 2721.3 HF FFF 216 H.26.1999
14843671 1 3127.9 HF FFF 231 H.26.1999
17325887 1 3659.9 HF FFF 216 H.27.2002
17673289 1 2299.8 HF FFF 122 H.27.2002
16708309 1 2512.2 HF FFF 129 H.27.2002
17001954 1 1765.7 HF FFF 103 H.27.2002
17913425 1 3490.2 HF FFF 223 H.27.2002
17001948 1 2911.5 HF FFF 129 H.27.2002
17242834 1 2243.8 HF FFF 122 H.27.2002
17982919 1 4631 HF FFF 270 H.27.2002
16919558 1 2229.5 HF FFF 119 H.27.2002
12732233 1 2511 HF FFF 129 H.27.2002
13675486 1 3472.4 HF FFF 239 H.29.1998
13675461 1 2693.5 HF FFF 210 H.29.1998
13675493 1 2136.7 HF FFF 232 H.29.1998
13675512 1 2646.4 HF FFF 223 H.29.1998
11514210 1 3390.7 HF FFF 210 H.29.1998
11767353 1 3348.5 HF FFF 230 H.29.1998
13675478 1 2832.5 HF FFF 237 H.29.1998
13675458 1 2504.5 HF FFF 217 H.29.1998
13675503 1 2612.8 HF FFF 224 H.29.1998
13675495 1 2654.6 HF FFF 202 H.29.1998
16297455 1 1982.8 HF FFF 142 H.30.2001
16297442 1 1827.9 HF FFF 135 H.30.2001
16297437 1 1525.7 HF FFF 142 H.30.2001
16573620 1 2895.3 HF FFF 262 H.31.2001
16573592 1 4127.8 HF FFF 262 H.31.2001
16573581 1 3130 HF FFF 220 H.31.2001
16400345 1 2949.8 HF FFF 262 H.31.2001
12920910 1 2633.5 HF FFF 171 H.33.1997
12707001 1 2563.9 HF FFF 185 H.33.1997
12779458 1 2506.5 HF FFF 170 H.33.1997
13408295 1 2767 HF FFF 282 H.33.1997
12605589 1 2208.1 HF FFF 183 H.33.1997
13016013 1 2272.2 HF FFF 173 H.33.1997
12706994 1 2638.5 HF FFF 185 H.33.1997
13401808 1 1624.5 HF FFF 144 H.33.1997
12923796 1 2027.6 HF FFF 176 H.33.1997
15594381 1 2381.4 HF FFF 162 H.37.2000
15594401 1 2048.4 HF FFF 162 H.37.2000
15594367 1 2427.8 HF FFF 162 H.37.2000
15594385 1 2228.9 HF FFF 162 H.37.2000
15594416 1 1988.2 HF FFF 162 H.37.2000
15594370 1 2537.6 HF FFF 162 H.37.2000
13521013 1 2749.4 HF FFF 217 H.38.1998
13521011 1 3078.9 HF FFF 231 H.38.1998
17794629 1 4393.7 HF FFF 244 H.44.2002
17794606 1 3924 HF FFF 225 H.44.2002
14573772 1 2765.3 HF FFF 242 H.44.1999
14573805 1 2945.7 HF FFF 241 H.44.1999
14707067 1 2766.4 HF FFF 239 H.44.1999
15902603 1 4244.1 HF FFF 255 H.46.2000
15433045 1 4918.2 HF FFF 260 H.46.2000
15506937 1 4042.1 HF FFF 265 H.46.2000
14203766 1 1950.3 HF FFF 181 H.48.1998
13600209 1 3312 HF FFF 199 H.48.1998
14273790 1 1811.2 HF FFF 198 H.48.1998
13606449 1 2227.6 HF FFF 167 H.48.1998
16321986 1 2793.5 HF FFF 292 H.49.2001
17009885 1 3359.2 HF FFF 253 H.49.2001
16321988 1 1480.6 HF FFF 130 H.49.2001
17009871 1 2793.2 HF FFF 198 H.49.2001
16322018 1 3019.1 HF FFF 253 H.49.2001
15462473 1 2913.6 HF FFF 204 H.50.2000
15299791 1 3365.4 HF FFF 267 H.50.2000
15299793 1 3257.1 HF FFF 214 H.50.2000
18620353 1 3129 HF FFF 244 H.50.2003
18087460 1 3628.9 HF FFF 241 H.50.2003
18248324 1 3063.8 HF FFF 253 H.50.2003
18087454 1 3363.7 HF FFF 248 H.50.2003
12955513 1 3468.8 HF FFF 250 H.51.1997
12955560 1 2912.1 HF FFF 264 H.51.1997
18034602 1 2691.5 HF FFF 189 H.53.2003
18496630 1 2040.1 HF FFF 164 H.53.2003
18496676 1 2788.3 HF FFF 172 H.53.2003
18496595 1 3057.4 HF FFF 174 H.53.2003
18496587 1 2266.9 HF FFF 174 H.53.2003
14966362 1 2068.5 HF FFF 195 H.54.1999
14966370 1 2175 HF FFF 195 H.54.1999
14966385 1 2344.5 HF FFF 195 H.54.1999
12640855 1 2691.3 HF FFF 194 H.55.1997
12640846 1 3218.8 HF FFF 237 H.55.1997
12640860 1 2517.3 HF FFF 234 H.55.1997
12640832 1 2584.5 HF FFF 237 H.55.1997
12641165 1 2564.9 HF FFF 169 H.55.1997
12640821 1 3160.9 HF FFF 220 H.55.1997
12640815 1 3337 HF FFF 237 H.55.1997
12640807 1 3223.6 HF FFF 224 H.55.1997
17087693 1 2178.8 HF FFF 160 H.56.2002
17005849 1 2328 HF FFF 223 H.56.2002
12799801 1 1710.8 HF FFF 164 H.56.1997
12799818 1 1759 HF FFF 164 H.56.1997
12799830 1 2105.9 HF FFF 164 H.56.1997
12799880 1 2374.4 HF FFF 164 H.56.1997
12799860 1 2009 HF FFF 164 H.56.1997
12799820 1 1732.9 HF FFF 164 H.56.1997
11906318 1 2102.9 HF FFF 164 H.56.1997
12799827 1 1559.9 HF FFF 164 H.56.1997
12799853 1 2256.8 HF FFF 164 H.56.1997
12799866 1 2161.1 HF FFF 164 H.56.1997
14186631 1 2494.9 HF FFF 235 H.56.1998
14186660 1 2611 HF FFF 229 H.56.1998
13183406 1 2473.2 HF FFF 252 H.57.1997
13183405 1 2670.6 HF FFF 251 H.57.1997
12850934 1 1883.6 HF FFF 252 H.57.1997
13183409 1 3046.8 HF FFF 252 H.57.1997
13175231 1 3530.8 HF FFF 295 H.57.1997
13175181 1 2698 HF FFF 232 H.57.1997
18075512 1 2976.2 HF FFF 237 H.59.2003
18227992 1 4243.9 HF FFF 256 H.59.2003
18436825 1 1789.1 HF FFF 130 H.59.2003
18227999 1 4167.3 HF FFF 257 H.59.2003
18228013 1 1871.2 HF FFF 137 H.59.2003
13571408 1 2939.3 HF FFF 233 H.60.1998
13571420 1 4032.7 HF FFF 233 H.60.1998
16557489 1 3474.8 HF FFF 247 H.61.2001
16557469 1 3361.8 HF FFF 252 H.61.2001
16557473 1 3597.2 HF FFF 252 H.61.2001
12026844 1 3462.9 HF FFF 221 H.61.1996
12026920 1 3957.9 HF FFF 244 H.61.1996
12026874 1 2978 HF FFF 244 H.61.1996
12026864 1 2977.1 HF FFF 212 H.61.1996
12026848 1 2962.1 HF FFF 227 H.61.1996
12641685 1 2567.9 HF FFF 228 H.61.1997
12641700 1 3635.2 HF FFF 228 H.61.1997
16066826 1 4853.6 HF FFF 211 H.62.2001
16347311 1 3629 HF FFF 215 H.62.2001
16267048 1 3901.9 HF FFF 270 H.62.2001
16267020 1 3812.9 HF FFF 263 H.62.2001
16066827 1 3694.3 HF FFF 215 H.62.2001
13571093 1 4145.3 HF FFF 259 H.62.1998
13571108 1 4339.1 HF FFF 269 H.62.1998
11964493 1 4596.2 HF FFF 266 H.63.1996
11964451 1 3364.9 HF FFF 217 H.63.1996
11964478 1 3588.6 HF FFF 266 H.63.1996
11964507 1 4586.4 HF FFF 253 H.63.1996
11964457 1 3826.8 HF FFF 266 H.63.1996
11964506 1 3137.4 HF FFF 246 H.63.1996
11964487 1 3585.9 HF FFF 234 H.63.1996
12982783 1 1846.7 HF FFF 127 H.64.1997
12982809 1 1963.2 HF FFF 141 H.64.1997
12982819 1 2020.2 HF FFF 141 H.64.1997
12982812 1 2110.8 HF FFF 126 H.64.1997
12982782 1 2380.8 HF FFF 140 H.64.1997
15834285 1 2623 HF FFF 198 H.65.2001
17994301 1 2924.3 HF FFF 266 H.65.2001
17994279 1 3213.6 HF FFF 251 H.65.2001
15834263 1 3562.5 HF FFF 266 H.65.2001
11964554 1 3129.2 HF FFF 173 H.66.1997
12894543 1 2749.6 HF FFF 278 H.66.1997
12894544 1 2051.4 HF FFF 145 H.66.1997
17089219 1 3360 HF FFF 258 H.67.2001
17089235 1 3047 HF FFF 258 H.67.2001
11686350 1 4795.3 HF FFF 263 H.67.1996
11686346 1 4058.4 HF FFF 255 H.67.1996
11686359 1 3824.1 HF FFF 255 H.67.1996
12913399 1 2633.1 HF FFF 162 H.67.1997
12913388 1 1732 HF FFF 176 H.67.1997
12913391 1 2592.8 HF FFF 185 H.67.1997
12913397 1 2617.4 HF FFF 180 H.67.1997
13855199 1 2366.3 HF FFF 204 H.67.1998
13855215 1 3500 HF FFF 224 H.67.1998
14889665 1 3631.9 HF FFF 235 H.67.1999
14465626 1 2933 HF FFF 243 H.67.1999
12618973 1 2990.8 HF FFF 267 H.68.1997
12618941 1 2338.9 HF FFF 222 H.68.1997
12619002 1 1889.8 HF FFF 185 H.68.1997
14677700 1 2920.2 HF FFF 233 H.69.1999
14677702 1 3330.1 HF FFF 242 H.69.1999
14677680 1 3323.8 HF FFF 231 H.69.1999
14677684 1 2765.7 HF FFF 218 H.69.1999
14677707 1 3190.5 HF FFF 225 H.69.1999
12074059 1 4052.7 HF FFF 248 H.70.1996
12074063 1 3067.4 HF FFF 204 H.70.1996
12074058 1 2992.2 HF FFF 208 H.70.1996
12074068 1 2325 HF FFF 146 H.70.1996
12982954 1 2491.5 HF FFF 222 H.70.1997
12982909 1 2764.8 HF FFF 225 H.70.1997
13031663 1 2659.5 HF FFF 225 H.70.1997
13822398 1 3086.7 HF FFF 222 H.70.1998
13822359 1 3309 HF FFF 217 H.70.1998
13822325 1 3321.9 HF FFF 222 H.70.1998
13822339 1 3142.5 HF FFF 222 H.70.1998
13822353 1 2718.6 HF FFF 222 H.70.1998
15532700 1 3636.4 HF FFF 239 H.72.2000
15532728 1 3384 HF FFF 233 H.72.2000
15532673 1 3543.5 HF FFF 248 H.72.2000
16474251 1 2755.8 HF FFF 240 H.72.2001
16474267 1 2621.2 HF FFF 211 H.72.2001
17883298 1 2355.7 HF FFF 189 H.72.2002
17096594 1 2978.2 HF FFF 221 H.72.2002
17096621 1 3314.8 HF FFF 233 H.72.2002
17051535 1 4817.5 HF FFF 248 H.72.2002
17096616 1 3483.9 HF FFF 244 H.72.2002
18123098 1 2825.7 HF FFF 226 H.72.2003
18328113 1 1867.3 HF FFF 182 H.72.2003
11782346 1 3059.7 HF FFF 241 H.72.1996
12211938 1 3667.7 HF FFF 263 H.72.1996
12211936 1 3487.1 HF FFF 263 H.72.1996
12211939 1 3185.4 HF FFF 255 H.72.1996
12016612 1 3537.8 HF FFF 252 H.72.1996
12211935 1 2930.4 HF FFF 251 H.72.1996
11782355 1 2560.8 HF FFF 210 H.72.1996
12195331 1 4102.3 HF FFF 261 H.72.1996
12895007 1 3715.5 HF FFF 260 H.72.1997
12894948 1 3362.8 HF FFF 260 H.72.1997
13357513 1 3624.5 HF FFF 244 H.72.1997
12894954 1 2977.1 HF FFF 260 H.72.1997
15392171 1 4061.4 HF FFF 234 H.73.2000
15373656 1 3441.4 HF FFF 215 H.73.2000
15350962 1 3462.7 HF FFF 240 H.73.2000
11855207 1 3544.1 HF FFF 274 H.73.1996
11682681 1 3240 HF FFF 252 H.73.1996
13739152 1 2445.1 HF FFF 237 H.73.1998
13739160 1 3095 HF FFF 230 H.73.1998
13695808 1 2740.4 HF FFF 237 H.73.1998
15937354 1 3798.3 HF FFF 243 H.74.2000
15937387 1 3507.8 HF FFF 260 H.74.2000
15937386 1 3829 HF FFF 260 H.74.2000
15937426 1 3832.2 HF FFF 252 H.74.2000
11731380 1 3507.9 HF FFF 272 H.74.1996
11666605 1 3297.2 HF FFF 291 H.74.1996
12326175 1 3330.2 HF FFF 300 H.74.1996
11666606 1 3727.1 HF FFF 266 H.74.1996
11731385 1 3337.1 HF FFF 227 H.74.1996
12515107 1 3093.5 HF FFF 298 H.74.1996
11666620 1 3719.8 HF FFF 290 H.74.1996
12894586 1 2253.8 HF FFF 158 H.74.1997
12894624 1 2868.4 HF FFF 188 H.74.1997
12894641 1 2373.3 HF FFF 186 H.74.1997
12894604 1 2342.3 HF FFF 194 H.74.1997
12955196 1 2578.4 HF FFF 169 H.74.1997
12849288 1 2856.1 HF FFF 171 H.74.1997
12718517 1 3076.2 HF FFF 172 H.74.1997
14613094 1 3651.8 HF FFF 239 H.74.1999
14613108 1 2489.1 HF FFF 213 H.74.1999
14613121 1 3194.3 HF FFF 212 H.74.1999
15314950 1 3545.1 HF FFF 243 H.75.2000
15295165 1 3828.6 HF FFF 253 H.75.2000
15314948 1 3525.2 HF FFF 240 H.75.2000
15295182 1 3679.4 HF FFF 252 H.75.2000
15295186 1 4199 HF FFF 247 H.75.2000
15295181 1 4263.7 HF FFF 244 H.75.2000
15295167 1 4324.2 HF FFF 247 H.75.2000
16176633 1 3576.2 HF FFF 201 H.75.2001
16176635 1 3389 HF FFF 223 H.75.2001
16176639 1 3650 HF FFF 241 H.75.2001
17021244 1 4422.8 HF FFF 250 H.75.2002
16949497 1 3866.2 HF FFF 264 H.75.2002
16966661 1 3848.8 HF FFF 249 H.75.2002
16949503 1 3401.8 HF FFF 258 H.75.2002
13606391 1 2054.3 HF FFF 160 H.75.1998
13615337 1 2630.5 HF FFF 160 H.75.1998
13615309 1 2066.6 HF FFF 160 H.75.1998
13615360 1 1932.1 HF FFF 160 H.75.1998
13615322 1 2228.1 HF FFF 160 H.75.1998
13615704 1 2908.3 HF FFF 160 H.75.1998
15630404 1 3019.3 HF FFF 258 H.76.2000
15630398 1 3313.8 HF FFF 222 H.76.2000
15630402 1 2934 HF FFF 185 H.76.2000
12799925 1 3447.4 HF FFF 209 H.77.1998
13501926 1 2900.2 HF FFF 223 H.77.1998
12913484 1 2743.4 HF FFF 200 H.78.1997
12913453 1 1849.2 HF FFF 200 H.78.1997
12913496 1 2386.1 HF FFF 194 H.78.1997
12913517 1 2591.4 HF FFF 200 H.78.1997
12913500 1 3917.5 HF FFF 295 H.78.1997
16439192 1 3756.6 HF FFF 246 H.79.2001
16439191 1 4117 HF FFF 255 H.79.2001
16439204 1 3595.2 HF FFF 247 H.79.2001
16439193 1 3509.4 HF FFF 253 H.79.2001
12187922 1 3908.5 HF FFF 229 H.79.1996
11855161 1 4501.5 HF FFF 264 H.79.1996
11855164 1 3239 HF FFF 201 H.79.1997
13034627 1 3076.9 HF FFF 229 H.79.1997
13034621 1 3665.6 HF FFF 231 H.79.1997
13739371 1 2260.9 HF FFF 160 H.79.1998
13739361 1 3528 HF FFF 226 H.79.1998
13739360 1 2579.3 HF FFF 230 H.79.1998
14273826 1 3864.3 HF FFF 234 H.79.1998
13739382 1 2500.7 HF FFF 244 H.79.1998
14273817 1 4661.4 HF FFF 240 H.79.1998
13739356 1 2669.7 HF FFF 226 H.79.1998
13739402 1 3939.2 HF FFF 240 H.79.1998
13739415 1 3541.3 HF FFF 232 H.79.1998
14735752 1 4457.1 HF FFF 278 H.79.1999
14735750 1 3806.2 HF FFF 241 H.79.1999
14735688 1 3624.3 HF FFF 246 H.79.1999
14735673 1 3081.7 HF FFF 250 H.79.1999
14158828 1 1569.8 HF FFF 192 H.80.1998
13501955 1 1852.6 HF FFF 237 H.80.1998
13501963 1 2080.7 HF FFF 276 H.80.1998
12016582 1 3932.7 HF FFF 222 H.82.1996
12016551 1 3036.8 HF FFF 222 H.82.1996
12016579 1 3562.8 HF FFF 198 H.82.1996
12001967 1 3037.2 HF FFF 208 H.82.1996
12016601 1 3086.5 HF FFF 221 H.82.1996
12016598 1 2814.8 HF FFF 217 H.82.1996
15318059 1 2586 HF FFF 195 H.85.2000
15318062 1 2247 HF FFF 195 H.85.2000
15318056 1 2868 HF FFF 195 H.85.2000
15379123 1 2415 HF FFF 195 H.85.2000
15290184 1 2958 HF FFF 195 H.85.2000
17077796 1 3494.3 HF FFF 253 H.86.2002
17077800 1 3066.5 HF FFF 254 H.86.2002
17077778 1 3888.7 HF FFF 275 H.86.2002
17077804 1 4065.3 HF FFF 263 H.86.2002
17462038 1 3048.8 HF FFF 267 H.86.2002
17077805 1 3326.7 HF FFF 278 H.86.2002
17862718 1 3219.2 HF FFF 258 H.86.2003
17862730 1 2796.1 HF FFF 254 H.86.2003
18073067 1 3107.9 HF FFF 272 H.86.2003
18073046 1 3419.4 HF FFF 253 H.86.2003
18073048 1 2887.7 HF FFF 242 H.86.2003
17862719 1 2715.4 HF FFF 240 H.86.2003
17862717 1 2402.7 HF FFF 235 H.86.2003
18073088 1 2615.6 HF FFF 246 H.86.2003
18073040 1 2857.4 HF FFF 262 H.86.2003
18199099 1 3610.3 HF FFF 266 H.86.2003
12194550 1 3819.6 HF FFF 268 H.87.1996
12194554 1 3051.2 HF FFF 268 H.87.1996
12194580 1 3126.4 HF FFF 203 H.87.1996
11816697 1 3146.7 HF FFF 268 H.87.1996
13034449 1 2304.1 HF FFF 155 H.87.1997
13034393 1 1346.5 HF FFF 111 H.87.1997
12943993 1 1895.8 HF FFF 140 H.87.1997
12879329 1 2147.8 HF FFF 144 H.87.1997
13855271 1 2713 HF FFF 229 H.87.1998
13855247 1 2481.2 HF FFF 227 H.87.1998
16973439 1 5317.7 HF FFF 305 H.88.2002
16894304 1 5164.5 HF FFF 242 H.88.2002
16875764 1 3158.9 HF FFF 190 H.88.2002
17310855 1 3895.5 HF FFF 257 H.88.2002
16924441 1 4837.6 HF FFF 257 H.88.2002
16875766 1 3533.5 HF FFF 249 H.88.2002
18178207 1 2334.6 HF FFF 203 H.90.2003
18178206 1 2416.5 HF FFF 203 H.90.2003
13413666 1 3244.9 HF FFF 226 H.94.1997
13413694 1 3763.2 HF FFF 233 H.94.1997
13413697 1 2961.1 HF FFF 233 H.94.1997
14605023 1 3955.4 HF FFF 260 H.94.1999
13899706 1 2807.4 HF FFF 205 H.94.1999
17043718 1 3483.1 HF FFF 238 H.95.2002
17043746 1 2451.2 HF FFF 237 H.95.2002
15453014 1 3348.1 HF FFF 232 H.96.2000
15453059 1 3801.3 HF FFF 261 H.96.2000
13502063 1 3214.6 HF FFF 229 H.96.1998
13502065 1 3621.9 HF FFF 238 H.96.1998
13502091 1 3028.2 HF FFF 210 H.96.1998
13502020 1 3317.4 HF FFF 238 H.96.1998
13502035 1 2922.4 HF FFF 223 H.96.1998
14368160 1 3352.2 HF FFF 247 H.96.1999
14368152 1 4069 HF FFF 271 H.96.1999
14368168 1 3753.8 HF FFF 274 H.96.1999
13502045 1 4882.5 HF FFF 268 H.96.1999
14364013 1 3564.7 HF FFF 274 H.96.1999
14385123 1 3341.6 HF FFF 232 H.96.1999
11711007 1 4856 HF FFF 264 H.98.1996
11711091 1 4379.6 HF FFF 264 H.98.1996
11710978 1 3296.1 HF FFF 258 H.98.1996
12473383 1 4659.2 HF FFF 264 H.98.1996
11710975 1 3067.8 HF FFF 180 H.98.1996
11711085 1 4339.7 HF FFF 187 H.98.1996
11711035 1 3793.6 HF FFF 187 H.98.1996
12648589 1 2811.2 HF FFF 215 H.98.1997
12648574 1 2403.6 HF FFF 209 H.98.1997
12648557 1 1795.7 HF FFF 154 H.98.1997
12648545 1 3109.8 HF FFF 169 H.98.1997
13739483 1 3456.6 HF FFF 243 H.98.1998
13739507 1 2285.4 HF FFF 227 H.98.1998
13739480 1 3848.3 HF FFF 241 H.98.1998
13739508 1 2500.6 HF FFF 243 H.98.1998
13739533 1 2693 HF FFF 215 H.98.1998
13739916 1 2413.2 HF FFF 243 H.98.1998
14501580 1 3177.1 HF FFF 236 H.98.1999
14501615 1 3393.2 HF FFF 236 H.98.1999
14501561 1 3631.6 HF FFF 279 H.98.1999
14501667 1 3783.6 HF FFF 258 H.98.1999
14501605 1 3704.1 HF FFF 248 H.98.1999
15674490 1 4745.4 HF FFF 230 H.102.2000
15600038 1 3765.3 HF FFF 219 H.102.2000
15674488 1 3656.4 HF FFF 236 H.102.2000
15526788 1 3934.4 HF FFF 211 H.102.2000
15526772 1 4444 HF FFF 236 H.102.2000
12743251 1 2016.4 HF FFF 138 H.103.1997
13261165 1 2465.7 HF FFF 150 H.103.1997
12743260 1 2413.8 HF FFF 180 H.103.1997
12743248 1 2959.1 HF FFF 191 H.103.1997
12743247 1 2392.9 HF FFF 151 H.103.1997
12743269 1 2159.9 HF FFF 113 H.103.1997
12743272 1 1875.1 HF FFF 163 H.103.1997
12743277 1 1597.2 HF FFF 166 H.103.1997
14733826 1 2724.2 HF FFF 181 H.103.1997
13822802 1 2958.3 HF FFF 213 H.104.1998
13757103 1 4565 HF FFF 305 H.104.1998
13757102 1 2944.8 HF FFF 253 H.104.1998
13822793 1 3149.6 HF FFF 209 H.104.1998
14210841 1 3439.9 HF FFF 305 H.104.1998
14465728 1 2840.3 HF FFF 268 H.107.1999
14576280 1 3751.1 HF FFF 268 H.107.1999
16201821 1 3467.7 HF FFF 208 H.108.2001
16201828 1 3028.9 HF FFF 233 H.108.2001
16328916 1 3604.8 HF FFF 227 H.108.2001
13986688 1 3259.6 HF FFF 238 H.109.1998
13985710 1 2685.6 HF FFF 201 H.109.1998
12018020 1 3260 HF FFF 233 H.112.1996
12018050 1 3030.6 HF FFF 248 H.112.1996
12018086 1 3307.9 HF FFF 256 H.112.1996
12018013 1 3663.7 HF FFF 246 H.112.1996
12018017 1 3693 HF FFF 263 H.112.1996
12813192 1 2316.4 HF FFF 162 H.112.1997
12813130 1 4287.6 HF FFF 235 H.112.1997
12813127 1 1469.5 HF FFF 138 H.112.1997
12813109 1 2465.7 HF FFF 195 H.112.1997
14329546 1 1806.4 HF FFF 158 H.112.1998
13749721 1 4025.8 HF FFF 305 H.112.1998
13749699 1 2666.1 HF FFF 165 H.112.1998
15382794 1 4363 HF FFF 279 H.115.2000
15278756 1 4271.1 HF FFF 285 H.115.2000
15342688 1 3531.4 HF FFF 273 H.115.2000
15379905 1 5103.7 HF FFF 295 H.115.2000
11661665 1 4368 HF FFF 232 H.115.1996
11661666 1 3773.4 HF FFF 242 H.115.1996
11661644 1 3672.2 HF FFF 246 H.115.1996
12017100 1 4255.2 HF FFF 264 H.116.1996
12017104 1 3339.2 HF FFF 242 H.116.1996
14594886 1 2898.1 HF FFF 241 H.117.1999
14502002 1 3465.4 HF FFF 230 H.117.1999
14502005 1 4327.7 HF FFF 277 H.117.1999
12814083 1 3162.7 HF FFF 240 H.120.1997
12814094 1 2874.5 HF FFF 181 H.120.1997
12814048 1 2705 HF FFF 196 H.120.1997
13694817 1 2930.8 HF FFF 235 H.121.1998
13694798 1 2526.3 HF FFF 200 H.121.1998
13694836 1 3857.6 HF FFF 237 H.121.1998
13694806 1 3471.3 HF FFF 229 H.121.1998
18401365 1 1745.8 HF FFF 127 H.123.2003
18401408 1 1850.2 HF FFF 134 H.123.2003
17829491 1 2551.8 HF FFF 137 H.123.2003
18401406 1 2254.1 HF FFF 137 H.123.2003
18401394 1 1975.8 HF FFF 137 H.123.2003
18401395 1 1790.3 HF FFF 137 H.123.2003
17993272 1 1402.8 HF FFF 110 H.123.2003
15078281 1 3154 HF FFF 190 H.124.2001
15649355 1 3851.4 HF FFF 242 H.124.2001
11711391 1 2831.2 HF FFF 243 H.126.1996
11947469 1 3489.4 HF FFF 240 H.126.1996
12363659 1 3032.8 HF FFF 251 H.126.1996
11947479 1 2633.2 HF FFF 220 H.126.1996
11947474 1 3437.4 HF FFF 258 H.126.1996
12714970 1 2414.4 HF FFF 177 H.126.1997
12714951 1 2848.8 HF FFF 179 H.126.1997
12714938 1 2147.4 HF FFF 173 H.126.1997
12714985 1 2846.8 HF FFF 188 H.126.1997
12714916 1 1778.9 HF FFF 157 H.126.1997
12714975 1 2381.1 HF FFF 173 H.126.1997
12714984 1 2411.5 HF FFF 178 H.126.1997
12714914 1 2528.2 HF FFF 167 H.126.1997
14617995 1 2882.3 HF FFF 251 H.128.1999
14618036 1 2901.9 HF FFF 239 H.128.1999
14963086 1 2813.5 HF FFF 239 H.128.1999
15137779 1 3131.5 HF FFF 237 H.128.1999
14671588 1 2999.1 HF FFF 257 H.128.1999
14649897 1 2768.1 HF FFF 257 H.128.1999
14617686 1 2602.1 HF FFF 250 H.128.1999
14617973 1 2347.6 HF FFF 245 H.128.1999
14649901 1 2914.7 HF FFF 233 H.128.1999
14806490 1 2662 HF FFF 234 H.128.1999
14645161 1 3930.4 HF FFF 248 H.132.1999
14645197 1 3426.9 HF FFF 239 H.132.1999
14645202 1 2414.1 HF FFF 224 H.132.1999
14645178 1 3365.9 HF FFF 234 H.132.1999
14645226 1 2923.3 HF FFF 220 H.132.1999
14656025 1 3263 HF FFF 229 H.132.1999
15306453 1 3367.3 HF FFF 229 H.134.2000
15418055 1 2518.6 HF FFF 217 H.134.2000
15497282 1 3150.6 HF FFF 225 H.134.2000
15497243 1 3278.6 HF FFF 243 H.134.2000
15497302 1 2745.4 HF FFF 240 H.134.2000
15418062 1 2498.3 HF FFF 204 H.134.2000
13394675 1 3385.5 HF FFF 191 H.134.1997
13186129 1 2671.7 HF FFF 185 H.134.1997
12549230 1 2434.3 HF FFF 180 H.134.1997
12490795 1 4261.4 HF FFF 239 H.135.1996
12490802 1 2641.1 HF FFF 243 H.135.1996
11947694 1 3573.2 HF FFF 264 H.136.1996
12018677 1 3411.5 HF FFF 208 H.136.1996
11947602 1 3121.9 HF FFF 262 H.136.1996
11232095 1 3311.1 HF FFF 212 H.136.1996
11947631 1 3004.5 HF FFF 231 H.136.1996
11947688 1 2493.9 HF FFF 170 H.136.1996
12837821 1 3062.6 HF FFF 196 H.136.1997
12837871 1 4413.6 HF FFF 305 H.136.1997
11711179 1 3072.1 HF FFF 249 H.137.1996
11711181 1 2671.4 HF FFF 204 H.137.1996
13301279 1 1855.6 HF FFF 169 H.137.1996
13301281 1 2532.8 HF FFF 172 H.137.1996
12813891 1 2841.4 HF FFF 249 H.137.1997
12813873 1 2476.5 HF FFF 245 H.137.1997
12813876 1 3254.3 HF FFF 242 H.137.1997
12813819 1 2359.6 HF FFF 244 H.137.1997
15898933 1 2755.3 HF FFF 199 H.138.2000
15851922 1 2541.6 HF FFF 165 H.138.2000
15851920 1 2413.8 HF FFF 173 H.138.2000
14888510 1 1868.8 HF FFF 147 H.138.1999
14888483 1 2197.2 HF FFF 183 H.138.1999
14888497 1 1801.4 HF FFF 192 H.138.1999
14888473 1 2042.6 HF FFF 156 H.138.1999
17151861 1 3511.1 HF FFF 247 H.140.2002
17246486 1 3162.7 HF FFF 250 H.140.2002
12691264 1 2534.3 HF FFF 243 H.140.1997
12697063 1 2102.7 HF FFF 155 H.140.1997
12697017 1 2550.5 HF FFF 224 H.140.1997
12696997 1 2543.5 HF FFF 247 H.140.1997
12697038 1 2686 HF FFF 247 H.140.1997
12696992 1 3055.5 HF FFF 246 H.140.1997
12696991 1 2100 HF FFF 195 H.140.1997
12697047 1 3321.4 HF FFF 247 H.140.1997
12697055 1 1989.3 HF FFF 208 H.140.1997
13770281 1 2473.8 HF FFF 196 H.140.1998
13770269 1 2479.7 HF FFF 225 H.140.1998
13770338 1 2467.2 HF FFF 196 H.140.1998
13770285 1 2300.8 HF FFF 196 H.140.1998
13770320 1 2397.2 HF FFF 195 H.140.1998
13770327 1 2431.2 HF FFF 196 H.140.1998
13770311 1 1925.4 HF FFF 196 H.140.1998
14758765 1 1954.5 HF FFF 131 H.140.1999
14758720 1 1048.2 HF FFF 131 H.140.1999
14758763 1 1994 HF FFF 131 H.140.1999
14758802 1 2288.3 HF FFF 131 H.140.1999
14758701 1 1881.3 HF FFF 118 H.140.1999
14758697 1 2124.6 HF FFF 131 H.140.1999
18458339 1 1701 HF FFF 173 H.141.2003
18458359 1 2298.6 HF FFF 181 H.141.2003
18458304 1 1629.8 HF FFF 191 H.141.2003
15788467 1 3910.7 HF FFF 248 H.144.2000
15788494 1 3018.5 HF FFF 248 H.144.2000
15788460 1 3531.7 HF FFF 245 H.144.2000
15788445 1 3109.2 HF FFF 228 H.144.2000
16421659 1 2868.6 HF FFF 250 H.144.2001
16233516 1 2922.4 HF FFF 257 H.144.2001
16243002 1 2567.9 HF FFF 240 H.144.2001
16243013 1 3312.3 HF FFF 266 H.144.2001
16243005 1 3140.3 HF FFF 258 H.144.2001
18184577 1 2368.5 HF FFF 211 H.144.2003
18159723 1 1856 HF FFF 214 H.144.2003
17894354 1 2216 HF FFF 203 H.144.2003
18161454 1 2177.6 HF FFF 215 H.144.2003
13901070 1 2693.9 HF FFF 246 H.144.1998
13564202 1 2175.7 HF FFF 246 H.144.1998
13564220 1 2708.4 HF FFF 227 H.144.1998
13564216 1 2805.7 HF FFF 246 H.144.1998
14861749 1 2831.3 HF FFF 243 H.144.1999
14861772 1 2361.5 HF FFF 243 H.144.1999
14861753 1 2611.4 HF FFF 251 H.144.1999
14861762 1 2818.1 HF FFF 251 H.144.1999
14861741 1 2545.7 HF FFF 251 H.144.1999
14861735 1 2464 HF FFF 242 H.144.1999
14861761 1 2668.7 HF FFF 247 H.144.1999
14861692 1 2884.8 HF FFF 251 H.144.1999
17262152 1 3056.6 HF FFF 236 H.145.2002
17262144 1 3284 HF FFF 170 H.145.2002
17262158 1 2562.2 HF FFF 178 H.145.2002
17262128 1 4499.6 HF FFF 305 H.145.2002
17280342 1 3758.9 HF FFF 252 H.149.2002
17280347 1 3533.7 HF FFF 244 H.149.2002
17280317 1 4064.9 HF FFF 252 H.149.2002
14778724 1 3864.3 HF FFF 256 H.149.1999
14778684 1 3661.5 HF FFF 251 H.149.1999
14778709 1 4005.2 HF FFF 258 H.149.1999
12166041 1 3466 HF FFF 244 H.150.1996
12166070 1 4328 HF FFF 246 H.150.1996
12166026 1 4546.9 HF FFF 295 H.150.1996
12166030 1 4874 HF FFF 244 H.150.1996
15286348 1 2789.2 HF FFF 237 H.151.2000
15425279 1 3583.1 HF FFF 226 H.151.2000
12699347 1 2657.1 HF FFF 161 H.152.1997
12709409 1 3631 HF FFF 224 H.152.1997
12709419 1 2686.1 HF FFF 178 H.152.1997
13608166 1 2752.9 HF FFF 230 H.152.1998
13609437 1 1963 HF FFF 169 H.152.1998
13609444 1 3152.7 HF FFF 232 H.152.1998
13608181 1 2979 HF FFF 232 H.152.1998
14528489 1 2509 HF FFF 234 H.152.1999
14528532 1 3066.9 HF FFF 247 H.152.1999
14528558 1 3679.1 HF FFF 234 H.152.1999
11731026 1 3234 HF FFF 246 H.153.1996
11730988 1 3364.3 HF FFF 228 H.153.1996
11730983 1 3185.2 HF FFF 234 H.153.1996
11730986 1 3131.7 HF FFF 247 H.153.1996
11730971 1 2855.4 HF FFF 210 H.153.1996
16657146 1 3694 HF FFF 254 H.154.2001
16657157 1 3786.5 HF FFF 258 H.154.2001
16657165 1 3642.1 HF FFF 250 H.154.2001
12865174 1 2855.6 HF FFF 254 H.154.1997
12865199 1 3300.4 HF FFF 243 H.154.1997
12865208 1 3063.8 HF FFF 243 H.154.1997
12865172 1 2641.8 HF FFF 247 H.154.1997
12865176 1 3101.8 HF FFF 239 H.154.1997
12865195 1 3966.8 HF FFF 232 H.154.1997
11766283 1 2573.8 HF FFF 220 H.154.1997
11716744 1 4298.9 HF FFF 255 H.155.1996
11716771 1 3360.5 HF FFF 207 H.155.1996
11716773 1 4426.3 HF FFF 244 H.155.1996
17073690 1 4143.7 HF FFF 232 H.156.2002
17073681 1 4203.6 HF FFF 219 H.156.2002
11727151 1 4014.2 HF FFF 257 H.156.1996
11727167 1 4046.4 HF FFF 250 H.156.1996
11907668 1 2855.5 HF FFF 187 H.157.1996
11907651 1 2335.9 HF FFF 179 H.157.1996
12956620 1 2670.1 HF FFF 157 H.157.1997
12956590 1 2096.7 HF FFF 176 H.157.1997
16232427 1 2751.9 HF FFF 158 H.158.2001
16142999 1 1746.1 HF FFF 162 H.158.2001
16232432 1 1918.2 HF FFF 161 H.158.2001
16143030 1 2265.8 HF FFF 151 H.158.2001
16142997 1 2345.1 HF FFF 152 H.158.2001
16143022 1 2100.5 HF FFF 147 H.158.2001
16232413 1 2442.2 HF FFF 162 H.158.2001
16232414 1 2501.5 HF FFF 159 H.158.2001
16258136 1 1721.6 HF FFF 130 H.158.2001
10734476 1 3216.8 HF FFF 212 H.158.1998
11808994 1 2468.5 HF FFF 158 H.158.1998
12120599 1 3093.7 HF FFF 212 H.158.1998
12119968 1 2295.7 HF FFF 138 H.158.1998
9994834 1 2875.4 HF FFF 212 H.158.1998
12120590 1 2978.7 HF FFF 212 H.158.1998
11808993 1 2720.8 HF FFF 212 H.158.1998
10073376 1 3450.4 HF FFF 198 H.158.1998
16556886 1 2391.2 HF FFF 142 H.159.2001
16306990 1 2112.5 HF FFF 145 H.159.2001
16306982 1 2443.5 HF FFF 145 H.159.2001
16306995 1 2626 HF FFF 145 H.159.2001
12363691 1 2468 HF FFF 130 H.159.1996
12363723 1 2788.5 HF FFF 139 H.159.1996
12363731 1 2520.5 HF FFF 139 H.159.1996
12363713 1 2228.2 HF FFF 139 H.159.1996
12363745 1 2584.4 HF FFF 133 H.159.1996
14633615 1 2455.8 HF FFF 232 H.160.1999
14391915 1 3623.6 HF FFF 302 H.160.1999
14397949 1 2830.2 HF FFF 257 H.160.1999
14391918 1 2745.6 HF FFF 248 H.160.1999
12667504 1 1976.7 HF FFF 137 H.161.1997
13262526 1 1931 HF FFF 137 H.161.1997
12674252 1 1907.9 HF FFF 137 H.161.1997
12667473 1 2336.5 HF FFF 137 H.161.1997
15260561 1 3167.2 HF FFF 241 H.162.2000
15260583 1 2923.8 HF FFF 171 H.162.2000
15260589 1 3690.5 HF FFF 240 H.162.2000
15336233 1 3688.8 HF FFF 219 H.162.2000
15276334 1 2688.2 HF FFF 189 H.162.2000
15273568 1 3331 HF FFF 218 H.162.2000
15166370 1 2735.2 HF FFF 192 H.163.1999
10596232 1 4235.7 HF FFF 267 H.163.1999
11897173 1 3900.7 HF FFF 262 H.164.1996
11897127 1 3954.8 HF FFF 254 H.164.1996
11664532 1 3442.5 HF FFF 252 H.164.1996
11897150 1 4747.3 HF FFF 251 H.164.1996
11897155 1 3307.4 HF FFF 266 H.164.1996
14671606 1 3671.2 HF FFF 244 H.165.1999
14677519 1 3433.8 HF FFF 250 H.165.1999
11897217 1 2928.7 HF FFF 254 H.166.1996
11897526 1 2437.4 HF FFF 201 H.166.1996
11897224 1 3588.6 HF FFF 260 H.166.1996
11897547 1 3849.8 HF FFF 254 H.166.1996
11897534 1 3393.4 HF FFF 254 H.166.1996
11897555 1 3435.9 HF FFF 241 H.166.1996
13770910 1 3687.7 HF FFF 245 H.166.1998
13770890 1 3246.8 HF FFF 254 H.166.1998
13770866 1 3445.4 HF FFF 255 H.166.1998
13770906 1 3739.5 HF FFF 255 H.166.1998
13770891 1 3431.8 HF FFF 250 H.166.1998
18342872 1 2336.9 HF FFF 220 H.167.2003
18342843 1 3142.6 HF FFF 208 H.167.2003
18342844 1 2839.6 HF FFF 240 H.167.2003
11907820 1 3007 HF FFF 196 H.168.1996
11907810 1 2605.5 HF FFF 184 H.168.1996
11907787 1 2519.6 HF FFF 187 H.168.1996
11907801 1 2632.2 HF FFF 183 H.168.1996
11907780 1 2807.3 HF FFF 176 H.168.1996
11907831 1 1976.5 HF FFF 144 H.168.1996
12775535 1 2415.7 HF FFF 183 H.168.1997
12775530 1 2674.7 HF FFF 210 H.168.1997
13719976 1 2572.5 HF FFF 195 H.168.1998
13719987 1 2662.5 HF FFF 195 H.168.1998
13719645 1 2526 HF FFF 195 H.168.1998
13719979 1 2355 HF FFF 195 H.168.1998
12775903 1 2470.2 HF FFF 196 H.169.1997
12775865 1 2268.1 HF FFF 224 H.169.1997
12775887 1 2544.5 HF FFF 250 H.169.1997
12775864 1 2498.4 HF FFF 251 H.169.1997
12775895 1 2773.9 HF FFF 251 H.169.1997
13666050 1 2919.5 HF FFF 194 H.169.1998
13666089 1 2346.6 HF FFF 194 H.169.1998
13666105 1 2603.8 HF FFF 194 H.169.1998
13666065 1 1797.4 HF FFF 194 H.169.1998
13666097 1 2448.5 HF FFF 165 H.169.1998
13666084 1 2503.6 HF FFF 194 H.169.1998
13666068 1 2558.8 HF FFF 194 H.169.1998
13654623 1 2473.6 HF FFF 194 H.169.1998
14448672 1 3418.6 HF FFF 206 H.171.1999
14448682 1 3163.9 HF FFF 198 H.171.1999
14448691 1 2702.4 HF FFF 195 H.171.1999
15690034 1 2799 HF FFF 237 H.172.2001
16349708 1 2868.8 HF FFF 227 H.172.2001
15396331 1 3293.2 HF FFF 223 H.172.2001
16349687 1 2982.2 HF FFF 231 H.172.2001
16349701 1 2752.4 HF FFF 220 H.172.2001
17473091 1 4129.2 HF FFF 265 H.173.2002
17473095 1 3424.7 HF FFF 238 H.173.2002
17473015 1 3153.8 HF FFF 236 H.173.2002
13562451 1 2441.4 HF FFF 225 H.174.1998
13562384 1 3051 HF FFF 217 H.174.1998
13562454 1 3144.8 HF FFF 233 H.174.1998
13562447 1 2821.3 HF FFF 234 H.174.1998
16759492 1 2811.8 HF FFF 221 H.175.2001
16379661 1 3855.7 HF FFF 256 H.175.2001
18568560 1 3281.9 HF FFF 221 H.175.2001
16433977 1 3954.8 HF FFF 235 H.175.2001
13959585 1 2693.5 HF FFF 199 H.175.1998
12982054 1 3907.6 HF FFF 177 H.175.1998
13959690 1 3695.9 HF FFF 257 H.175.1998
13772382 1 3212.5 HF FFF 253 H.175.1998
13959682 1 3335.9 HF FFF 200 H.175.1998
14092264 1 2733.5 HF FFF 166 H.175.1998
14092979 1 1837.8 HF FFF 122 H.175.1998
13887436 1 3859.9 HF FFF 257 H.175.1998
14093014 1 3105.2 HF FFF 200 H.175.1998
14093023 1 3002.2 HF FFF 181 H.175.1998
14092977 1 3978.5 HF FFF 257 H.175.1998
14907920 1 3348.6 HF FFF 236 H.175.1999
14907954 1 4211.8 HF FFF 240 H.175.1999
14907951 1 4015.7 HF FFF 242 H.175.1999
14907945 1 3685.4 HF FFF 261 H.175.1999
15078374 1 4332.8 HF FFF 237 H.175.1999
15078365 1 3984.5 HF FFF 228 H.175.1999
16608961 1 2768 HF FFF 240 H.177.2001
16608989 1 2979.7 HF FFF 236 H.177.2001
16608991 1 1967.1 HF FFF 163 H.177.2001
13015049 1 3026.5 HF FFF 202 H.177.1997
13037597 1 2684.6 HF FFF 202 H.177.1997
13115289 1 2199.7 HF FFF 199 H.177.1997
13015066 1 2081.8 HF FFF 202 H.177.1997
13037581 1 2434.7 HF FFF 202 H.177.1997
13037599 1 2006.5 HF FFF 202 H.177.1997
13037617 1 2782.6 HF FFF 182 H.177.1997
13998857 1 2153 HF FFF 194 H.177.1998
13998875 1 2377.3 HF FFF 194 H.177.1998
13998852 1 2412.6 HF FFF 194 H.177.1998
13998861 1 2275.5 HF FFF 194 H.177.1998
12893548 1 3727.6 HF FFF 259 H.178.1997
12893476 1 3227.2 HF FFF 260 H.178.1997
13478620 1 3653.4 HF FFF 263 H.178.1998
13636248 1 4396.2 HF FFF 254 H.178.1998
13636260 1 4210.6 HF FFF 245 H.178.1998
13478637 1 3953.8 HF FFF 260 H.178.1998
13478621 1 3737.1 HF FFF 259 H.178.1998
13478631 1 3638.4 HF FFF 254 H.178.1998
13636272 1 3420.4 HF FFF 236 H.178.1998
13478644 1 3108 HF FFF 261 H.178.1998
13478627 1 3811.6 HF FFF 263 H.178.1998
14421709 1 2627.8 HF FFF 181 H.178.1999
14421678 1 2544.3 HF FFF 183 H.178.1999
14421703 1 2655 HF FFF 195 H.178.1999
15318618 1 3158.7 HF FFF 259 H.179.2000
15920400 1 3968.4 HF FFF 238 H.179.2000
15830833 1 3691.5 HF FFF 256 H.179.2000
14052223 1 4030.8 HF FFF 286 H.179.1998
14052222 1 2609.2 HF FFF 286 H.179.1998
14052230 1 3635.8 HF FFF 286 H.179.1998
14052217 1 3045.6 HF FFF 272 H.179.1998
15077975 1 3378.5 HF FFF 272 H.179.1999
15078010 1 3814.6 HF FFF 255 H.179.1999
15077973 1 3638.8 HF FFF 266 H.179.1999
12879123 1 3673.1 HF FFF 255 H.180.1997
13181857 1 3481.1 HF FFF 254 H.180.1997
15284719 1 2881.4 HF FFF 242 H.182.2000
15404209 1 2782.8 HF FFF 235 H.182.2000
17285749 1 2437.5 HF FFF 177 H.182.2002
17043557 1 3243 HF FFF 252 H.182.2002
14776433 1 2481.3 HF FFF 194 H.182.1999
14776410 1 3253.6 HF FFF 236 H.182.1999
17276908 1 3332.8 HF FFF 206 H.183.2002
17276895 1 3262.3 HF FFF 234 H.183.2002
17067424 1 3701.6 HF FFF 257 H.183.2002
17067395 1 3718.8 HF FFF 245 H.183.2002
12919980 1 3503.7 HF FFF 270 H.184.1997
12919989 1 3036.9 HF FFF 167 H.184.1997
12920000 1 3270.1 HF FFF 249 H.184.1997
13804478 1 2381 HF FFF 193 H.184.1998
13804466 1 3183.7 HF FFF 202 H.184.1998
13804472 1 2302.2 HF FFF 195 H.184.1998
16399325 1 2847.4 HF FFF 205 H.185.2001
16399344 1 1963.8 HF FFF 205 H.185.2001
15416084 1 1648 HF FFF 155 H.188.2000
15416101 1 1513 HF FFF 155 H.188.2000
15416062 1 2271 HF FFF 155 H.188.2000
15292743 1 1793 HF FFF 155 H.188.2000
16539498 1 1835.5 HF FFF 167 H.188.2001
16539479 1 1765.8 HF FFF 167 H.188.2001
16539454 1 2011.8 HF FFF 167 H.188.2001
16539483 1 1763.9 HF FFF 167 H.188.2001
16539503 1 2407.2 HF FFF 167 H.188.2001
13563202 1 2916.9 HF FFF 158 H.188.1999
15021255 1 1385.8 HF FFF 158 H.188.1999
15021241 1 2044.6 HF FFF 158 H.188.1999
15021213 1 1867.3 HF FFF 158 H.188.1999
15021235 1 2220.8 HF FFF 158 H.188.1999
15021231 1 2368.4 HF FFF 158 H.188.1999
15021264 1 1544.7 HF FFF 158 H.188.1999
15021283 1 1606.8 HF FFF 158 H.188.1999
15021289 1 1753.7 HF FFF 158 H.188.1999
12017885 1 2715.8 HF FFF 155 H.189.1996
12017918 1 3284.4 HF FFF 180 H.189.1996
12017920 1 1722.4 HF FFF 107 H.189.1996
17231002 1 2323.8 HF FFF 261 H.191.2002
17231016 1 2940.9 HF FFF 261 H.191.2002
17229022 1 2826.7 HF FFF 260 H.191.2002
17229034 1 2173.3 HF FFF 257 H.191.2002
17229024 1 1854.8 HF FFF 208 H.191.2002
18283807 1 2661.2 HF FFF 255 H.191.2003
18283771 1 1931.1 HF FFF 255 H.191.2003
18283795 1 2684.8 HF FFF 255 H.191.2003
16297222 1 3305.7 HF FFF 202 H.192.2001
16297226 1 3117.4 HF FFF 202 H.192.2001
16297250 1 3312.7 HF FFF 202 H.192.2001
16297241 1 2971.3 HF FFF 202 H.192.2001
18467843 1 2426.2 HF FFF 179 H.192.2003
18467836 1 2462 HF FFF 179 H.192.2003
18467838 1 2135.2 HF FFF 179 H.192.2003
18467845 1 2421.8 HF FFF 179 H.192.2003
13037818 1 2533.8 HF FFF 149 H.192.1997
13037836 1 2466 HF FFF 150 H.192.1997
13037834 1 2006.8 HF FFF 130 H.192.1997
13037819 1 2527.4 HF FFF 147 H.192.1997
13037792 1 2032.1 HF FFF 125 H.192.1997
13037802 1 2376 HF FFF 150 H.192.1997
13037832 1 2038 HF FFF 137 H.192.1997
14273744 1 2441.2 HF FFF 199 H.193.1998
13469842 1 2586.4 HF FFF 256 H.193.1998
12893666 1 2973.9 HF FFF 246 H.194.1997
12893678 1 2682.9 HF FFF 188 H.194.1997
15863902 1 2697.2 HF FFF 172 H.195.2000
15863885 1 3827.3 HF FFF 185 H.195.2000
11717424 1 3249.7 HF FFF 264 H.197.1996
11717855 1 3706.1 HF FFF 259 H.197.1996
11717852 1 4008.5 HF FFF 264 H.197.1996
11717856 1 4478.8 HF FFF 260 H.197.1996
11717432 1 3951.2 HF FFF 262 H.197.1996
11717469 1 3890.5 HF FFF 261 H.197.1996
11717442 1 3771 HF FFF 243 H.197.1996
11717453 1 3455.1 HF FFF 237 H.197.1996
12920412 1 2466.8 HF FFF 178 H.197.1997
12920543 1 2436.2 HF FFF 173 H.197.1997
12920413 1 4076 HF FFF 200 H.197.1997
12920569 1 3415.4 HF FFF 189 H.197.1997
12920499 1 2416.5 HF FFF 174 H.197.1997
12920507 1 2856.2 HF FFF 177 H.197.1997
12920520 1 3260.8 HF FFF 182 H.197.1997
12920536 1 3529.7 HF FFF 179 H.197.1997
12920415 1 2530.6 HF FFF 139 H.197.1997
12920094 1 2912 HF FFF 173 H.197.1997
12920417 1 2969.5 HF FFF 196 H.197.1997
13738239 1 1626.8 HF FFF 141 H.197.1998
13738223 1 1819.6 HF FFF 134 H.197.1998
14215012 1 1804.7 HF FFF 128 H.197.1998
13738288 1 1813.1 HF FFF 146 H.197.1998
13738335 1 1706.2 HF FFF 131 H.197.1998
13738235 1 2076.5 HF FFF 148 H.197.1998
13738343 1 1622.9 HF FFF 131 H.197.1998
13738353 1 1418.8 HF FFF 123 H.197.1998
13738264 1 2089.1 HF FFF 139 H.197.1998
13738392 1 1640.9 HF FFF 135 H.197.1998
13738358 1 2066.7 HF FFF 132 H.197.1998
13738327 1 1886.2 HF FFF 136 H.197.1998
13738344 1 3052.4 HF FFF 236 H.197.1998
11967135 1 3222.7 HF FFF 257 H.202.1996
11967110 1 2008.4 HF FFF 177 H.202.1996
11967120 1 2887.8 HF FFF 240 H.202.1996
11967121 1 3685.3 HF FFF 250 H.202.1996
11967164 1 1959.8 HF FFF 222 H.202.1996
12837527 1 2077.7 HF FFF 170 H.202.1997
12837568 1 2685.3 HF FFF 157 H.202.1997
12837551 1 2994.5 HF FFF 173 H.202.1997
12827776 1 2817.1 HF FFF 180 H.202.1997
11862108 1 4485.3 HF FFF 262 H.203.1996
11861748 1 4938.9 HF FFF 264 H.203.1996
11862094 1 4406.5 HF FFF 264 H.203.1996
11862129 1 4714.8 HF FFF 262 H.203.1996
13128336 1 2982.5 HF FFF 248 H.204.1997
13128297 1 2934.5 HF FFF 245 H.204.1997
13128321 1 3733.3 HF FFF 259 H.204.1997
11834659 1 1938.3 HF FFF 132 H.206.1996
11834686 1 2647.6 HF FFF 132 H.206.1996
11834700 1 1924.4 HF FFF 132 H.206.1996
11834628 1 2713.4 HF FFF 132 H.206.1996
11834683 1 1920.2 HF FFF 132 H.206.1996
13901878 1 1735.3 HF FFF 127 H.206.1998
13901839 1 1340.1 HF FFF 130 H.206.1998
13954578 1 2120.6 HF FFF 199 H.207.1998
13596486 1 2318 HF FFF 212 H.207.1998
13528471 1 2070.4 HF FFF 218 H.207.1998
15917582 1 4415.5 HF FFF 269 H.209.2001
15917511 1 4042.5 HF FFF 286 H.209.2001
15152942 1 2727.1 HF FFF 193 H.209.1999
15152991 1 4001.9 HF FFF 219 H.209.1999
15152989 1 3873.2 HF FFF 219 H.209.1999
13748435 1 2545.2 HF FFF 180 H.209.1999
14457917 1 1879.1 HF FFF 180 H.215.1999
14457885 1 2326.1 HF FFF 218 H.215.1999
12195052 1 3045.7 HF FFF 254 H.216.1996
12195013 1 2684.8 HF FFF 220 H.216.1996
13956990 1 1843.1 HF FFF 131 H.219.1998
13956948 1 1753.1 HF FFF 129 H.219.1998
11932861 1 3367.1 HF FFF 222 H.221.1997
12786262 1 4444 HF FFF 242 H.221.1997
12786191 1 3016.4 HF FFF 232 H.221.1997
12786266 1 3075.5 HF FFF 238 H.221.1997
12786248 1 2783.6 HF FFF 235 H.221.1997
13184830 1 1997.7 HF FFF 198 H.223.1997
13184821 1 3066.9 HF FFF 253 H.223.1997
17089118 1 3059.4 HF FFF 213 H.224.2002
17146197 1 3093 HF FFF 213 H.224.2002
17089122 1 3107.4 HF FFF 213 H.224.2002
17593262 1 3758.8 HF FFF 200 H.224.2002
17154685 1 3319.6 HF FFF 232 H.226.2002
17261254 1 3145.7 HF FFF 249 H.226.2002
17154633 1 4190.2 HF FFF 247 H.226.2002
17154673 1 3524.2 HF FFF 225 H.226.2002
18128766 1 3508.6 HF FFF 260 H.226.2003
18067492 1 2969 HF FFF 237 H.226.2003
13668222 1 2275.3 HF FFF 236 H.226.1998
13668205 1 2699.1 HF FFF 232 H.226.1998
13668211 1 2721.8 HF FFF 243 H.226.1998
13669438 1 2883.6 HF FFF 242 H.226.1998
11810381 1 2870.2 HF FFF 234 H.228.1996
11810365 1 2359.4 HF FFF 234 H.228.1996
15351940 1 3261.7 HF FFF 227 H.229.2000
15351948 1 3187.1 HF FFF 239 H.229.2000
15364170 1 2801 HF FFF 206 H.229.2000
15364168 1 2883.1 HF FFF 214 H.229.2000
18016431 1 3620.2 HF FFF 246 H.229.2003
18016461 1 3184.6 HF FFF 247 H.229.2003
18016430 1 2846.4 HF FFF 212 H.229.2003
18016426 1 3534.5 HF FFF 244 H.229.2003
17944285 1 3311 HF FFF 240 H.229.2003
18016429 1 3652.9 HF FFF 230 H.229.2003
18016433 1 3379.7 HF FFF 240 H.229.2003
18016460 1 3182.3 HF FFF 236 H.229.2003
18016432 1 2842.6 HF FFF 187 H.229.2003
16842663 1 2710.5 HF FFF 224 H.230.2001
16842666 1 2650 HF FFF 224 H.230.2001
17165391 1 3499 HF FFF 228 H.233.2002
17165383 1 3715.2 HF FFF 236 H.233.2002
17165403 1 3426.8 HF FFF 225 H.233.2002
17595557 1 3219.6 HF FFF 228 H.233.2002
17165423 1 3426.3 HF FFF 226 H.233.2002
15340246 1 2709 HF FFF 245 H.235.2000
17068067 1 2839.8 HF FFF 245 H.235.2000
17068065 1 2731.3 HF FFF 245 H.235.2000
15340235 1 2874.3 HF FFF 245 H.235.2000
15340250 1 3063 HF FFF 245 H.235.2000
15340209 1 3989.3 HF FFF 233 H.235.2001
16570963 1 3700.6 HF FFF 254 H.235.2001
12982325 1 2723 HF FFF 159 H.235.1997
12982309 1 2270 HF FFF 152 H.235.1997
12982302 1 1774.2 HF FFF 134 H.235.1997
12962384 1 1835.9 HF FFF 143 H.235.1997
12982333 1 3469.3 HF FFF 221 H.235.1997
14543629 1 3005.7 HF FFF 246 H.235.1999
14543682 1 3415.1 HF FFF 233 H.235.1999
14543712 1 3337.9 HF FFF 244 H.235.1999
14543684 1 3840.3 HF FFF 238 H.235.1999
14543681 1 3210.9 HF FFF 222 H.235.1999
14543685 1 2998.7 HF FFF 240 H.235.1999
14523014 1 3429.3 HF FFF 244 H.236.1999
14523029 1 2414.8 HF FFF 219 H.236.1999
14523020 1 3258.5 HF FFF 215 H.236.1999
12747714 1 2296.3 HF FFF 155 H.237.1997
12747679 1 2331.6 HF FFF 171 H.237.1997
12747690 1 1638.7 HF FFF 132 H.237.1997
11088233 1 3954.6 HF FFF 239 H.238.1996
11570982 1 3494.3 HF FFF 247 H.238.1996
11570938 1 3738.7 HF FFF 222 H.238.1996
11570998 1 3535 HF FFF 245 H.238.1996
11088246 1 3583.1 HF FFF 218 H.238.1996
11593119 1 4316.2 HF FFF 251 H.238.1996
16993192 1 2202.2 HF FFF 131 H.239.2002
17056714 1 2581.9 HF FFF 154 H.239.2002
17097618 1 5239.7 HF FFF 286 H.241.2002
16947762 1 5525.6 HF FFF 287 H.241.2002
17039707 1 5375 HF FFF 282 H.241.2002
17039702 1 5280.8 HF FFF 282 H.241.2002
17208008 1 4311.2 HF FFF 286 H.241.2002
17229641 1 4633.8 HF FFF 256 H.241.2002
12490701 1 4274 HF FFF 184 H.241.1996
12490667 1 4555.4 HF FFF 253 H.241.1996
12494306 1 4813.3 HF FFF 260 H.241.1996
11908432 1 3766.1 HF FFF 252 H.242.1996
11778450 1 3303.4 HF FFF 237 H.242.1996
11827597 1 3318 HF FFF 255 H.242.1996
11778373 1 2880.2 HF FFF 257 H.242.1996
11827610 1 3604.7 HF FFF 257 H.242.1996
11908476 1 2213 HF FFF 224 H.242.1996
11908448 1 3524.7 HF FFF 257 H.242.1996
11827598 1 3728.7 HF FFF 257 H.242.1996
11908445 1 3846.4 HF FFF 257 H.242.1996
11908460 1 3353.7 HF FFF 257 H.242.1996
11827668 1 3321.7 HF FFF 257 H.242.1996
11827641 1 2810.9 HF FFF 255 H.242.1996
13010318 1 3073.9 HF FFF 264 H.242.1997
12912420 1 2839 HF FFF 264 H.242.1997
13020824 1 2829.4 HF FFF 264 H.242.1997
13010273 1 3236.3 HF FFF 257 H.242.1997
12912449 1 2764.6 HF FFF 264 H.242.1997
16108527 1 3380.3 HF FFF 250 H.243.2000
16108524 1 2897.6 HF FFF 250 H.243.2000
16108521 1 3036.9 HF FFF 250 H.243.2000
16103416 1 2929 HF FFF 250 H.243.2000
16108533 1 3233.7 HF FFF 250 H.243.2000
16103405 1 3342.4 HF FFF 250 H.243.2000
13365578 1 3738 HF FFF 221 H.243.1997
13365582 1 3128 HF FFF 184 H.243.1997
13365594 1 2842.4 HF FFF 179 H.243.1997
13365584 1 2720.8 HF FFF 190 H.243.1997
15211624 1 3322.1 HF FFF 223 H.243.1999
15211620 1 3341.5 HF FFF 218 H.243.1999
15211629 1 4033.4 HF FFF 237 H.243.1999
15170115 1 3522.8 HF FFF 242 H.243.1999
15170109 1 3413.2 HF FFF 236 H.243.1999
15211630 1 3505.4 HF FFF 234 H.243.1999
13623691 1 3617.6 HF FFF 234 H.244.1998
13623698 1 2679.2 HF FFF 229 H.244.1998
12680507 1 2201.1 HF FFF 164 H.245.1997
12680535 1 2282.7 HF FFF 168 H.245.1997
12680516 1 3135.4 HF FFF 167 H.245.1997
15613855 1 4205.4 HF FFF 244 H.246.2000
15613808 1 2797.7 HF FFF 201 H.246.2000
17071927 1 2562.3 HF FFF 179 H.246.2000
15772418 1 3427.9 HF FFF 239 H.246.2000
11943798 1 2912.4 HF FFF 186 H.246.1996
11944459 1 3022.2 HF FFF 226 H.246.1996
11943771 1 4196.1 HF FFF 257 H.246.1996
11944463 1 2798.4 HF FFF 236 H.246.1996
11943800 1 3495.4 HF FFF 236 H.246.1996
12025187 1 3856.2 HF FFF 251 H.246.1996
13020791 1 3404.5 HF FFF 257 H.246.1997
13020814 1 3242.6 HF FFF 281 H.246.1997
13020832 1 2674.4 HF FFF 257 H.246.1997
13020774 1 2530.1 HF FFF 247 H.246.1997
13020801 1 3789.4 HF FFF 300 H.246.1997
13010293 1 3001.2 HF FFF 257 H.246.1997
13714182 1 2697.2 HF FFF 257 H.246.1998
13714109 1 2809.5 HF FFF 235 H.246.1998
15990302 1 3464.2 HF FFF 231 H.247.2000
15990311 1 2937.2 HF FFF 215 H.247.2000
14747814 1 3404.1 HF FFF 229 H.247.2000
17413971 1 3156.5 HF FFF 233 H.247.2000
16011177 1 3285.6 HF FFF 237 H.247.2000
16011154 1 3426.4 HF FFF 226 H.247.2000
14522751 1 3217.9 HF FFF 209 H.247.2000
16011157 1 3311.8 HF FFF 220 H.247.2000
16011178 1 3071.3 HF FFF 224 H.247.2000
16011179 1 2963.7 HF FFF 222 H.247.2000
11944546 1 4015.3 HF FFF 255 H.247.1996
11944527 1 3783.9 HF FFF 238 H.247.1996
15893305 1 3325.8 HF FFF 247 H.248.2000
15893284 1 3494.9 HF FFF 246 H.248.2000
15893324 1 3299.5 HF FFF 246 H.248.2000
15893338 1 3817.5 HF FFF 244 H.248.2000
15893315 1 3024 HF FFF 238 H.248.2000
15893351 1 3685.7 HF FFF 279 H.248.2000
12680565 1 3539.8 HF FFF 266 H.248.1997
12680574 1 3270 HF FFF 238 H.248.1997
12680593 1 4143.5 HF FFF 263 H.248.1997
12680612 1 3623.3 HF FFF 263 H.248.1997
12680621 1 3396.4 HF FFF 253 H.248.1997
13560196 1 3505.1 HF FFF 264 H.248.1998
13560228 1 3033.3 HF FFF 201 H.248.1998
13560186 1 2302.7 HF FFF 212 H.248.1998
13560206 1 2224.1 HF FFF 219 H.248.1998
13560184 1 2926.3 HF FFF 253 H.248.1998
13560185 1 3483.9 HF FFF 258 H.248.1998
14494273 1 3955.9 HF FFF 288 H.248.1999
14494259 1 2965.2 HF FFF 242 H.248.1999
14494271 1 3050 HF FFF 272 H.248.1999
13524138 1 3060.1 HF FFF 250 H.249.1998
13517301 1 2705.7 HF FFF 272 H.249.1998
12824409 1 2182.9 HF FFF 136 H.250.1997
12824379 1 2700.7 HF FFF 192 H.250.1997
12735849 1 2595.9 HF FFF 115 H.250.1997
15609292 1 3028.9 HF FFF 245 H.251.2000
15609289 1 2246.8 HF FFF 194 H.251.2000
15672314 1 4163.4 HF FFF 247 H.251.2000
15380384 1 3252.4 HF FFF 247 H.251.2000
15332433 1 1503.6 HF FFF 130 H.252.2000
15332415 1 2533.5 HF FFF 176 H.252.2000
15531675 1 2455.9 HF FFF 154 H.252.2000
11778536 1 3019.1 HF FFF 266 H.252.1996
11778569 1 3341.5 HF FFF 266 H.252.1996
11778526 1 3339 HF FFF 266 H.252.1996
11778529 1 2861.2 HF FFF 221 H.252.1996
12865417 1 3280.1 HF FFF 241 H.252.1997
12865409 1 3616.7 HF FFF 241 H.252.1997
12865432 1 3889.7 HF FFF 239 H.252.1997
12865378 1 3316.7 HF FFF 223 H.252.1997
12865404 1 4060 HF FFF 225 H.252.1997
12865400 1 2567.1 HF FFF 202 H.252.1997
12865360 1 3733.9 HF FFF 239 H.252.1997
15634446 1 3751.2 HF FFF 261 H.253.2000
15322479 1 2943.5 HF FFF 224 H.253.2000
15634451 1 3677.3 HF FFF 274 H.253.2000
15634448 1 2548.4 HF FFF 268 H.253.2000
15634460 1 3225.3 HF FFF 274 H.253.2000
11672220 1 2667.2 HF FFF 264 H.254.1996
11672196 1 2684.1 HF FFF 264 H.254.1996
13524290 1 4017.8 HF FFF 266 H.255.1998
13524253 1 2527.5 HF FFF 210 H.255.1998
15507581 1 4394.5 HF FFF 261 H.256.2000
15507646 1 4534.3 HF FFF 265 H.256.2000
15507643 1 3814.1 HF FFF 265 H.256.2000
15507559 1 4101.3 HF FFF 265 H.256.2000
15507650 1 3063.6 HF FFF 255 H.256.2000
15507612 1 3537.1 HF FFF 242 H.256.2000
15507600 1 4100 HF FFF 265 H.256.2000
11817559 1 3395.8 HF FFF 253 H.256.1996
11817571 1 3291.2 HF FFF 251 H.256.1996
11817578 1 4299.9 HF FFF 248 H.256.1996
11907845 1 4009.4 HF FFF 238 H.256.1996
11817580 1 4295.3 HF FFF 260 H.256.1996
11884639 1 4021.5 HF FFF 238 H.256.1996
11884646 1 4137.4 HF FFF 221 H.256.1996
11817581 1 3634.5 HF FFF 256 H.256.1996
14643086 1 5024.4 HF FFF 249 H.256.1999
14443225 1 3092.4 HF FFF 249 H.256.1999
14443370 1 3917 HF FFF 249 H.256.1999
14443207 1 3506.6 HF FFF 249 H.256.1999
14643041 1 3874.1 HF FFF 249 H.256.1999
14443331 1 3235.5 HF FFF 233 H.256.1999
14643045 1 3239.6 HF FFF 246 H.256.1999
14443373 1 3311.8 HF FFF 242 H.256.1999
11956064 1 5542.2 HF FFF 298 H.257.1996
11581538 1 6110.8 HF FFF 305 H.257.1996
11956060 1 5587.9 HF FFF 305 H.257.1996
15631021 1 4244.5 HF FFF 266 H.258.2000
15631029 1 3422.2 HF FFF 264 H.258.2000
15407147 1 3186.7 HF FFF 267 H.258.2000
16634742 1 3918.7 HF FFF 236 H.258.2001
16103905 1 4963.1 HF FFF 242 H.258.2001
16064790 1 4677.4 HF FFF 242 H.258.2001
17074967 1 4475.8 HF FFF 246 H.258.2002
17465376 1 4513.9 HF FFF 251 H.258.2002
11570466 1 4351.1 HF FFF 230 H.258.1996
11604635 1 4260.5 HF FFF 262 H.258.1996
15856842 1 3506.1 HF FFF 237 H.259.2000
15856861 1 4196.6 HF FFF 265 H.259.2000
13163979 1 3054.3 HF FFF 189 H.259.1997
12505461 1 5104.4 HF FFF 305 H.259.1997
12505489 1 3439.5 HF FFF 176 H.259.1997
12611920 1 4738.9 HF FFF 294 H.261.1997
12639183 1 3780.6 HF FFF 253 H.261.1997
13221615 1 2683.1 HF FFF 250 H.261.1997
13221600 1 2003.1 HF FFF 136 H.261.1997
16443135 1 2637.8 HF FFF 250 H.263.2001
16443133 1 3400.3 HF FFF 245 H.263.2001
16200196 1 3064.4 HF FFF 240 H.263.2001
16415267 1 3271.2 HF FFF 243 H.263.2001
17285579 1 3425.6 HF FFF 259 H.263.2002
17285556 1 3427.8 HF FFF 260 H.263.2002
17285569 1 3154.1 HF FFF 263 H.263.2002
17285551 1 3455.9 HF FFF 217 H.263.2002
17340354 1 4461.4 HF FFF 250 H.263.2002
17285563 1 3625.8 HF FFF 266 H.263.2002
12822352 1 2329.8 HF FFF 168 H.263.1997
12822305 1 3493.1 HF FFF 243 H.263.1997
11789379 1 3307.3 HF FFF 221 H.264.1996
11789442 1 4034.2 HF FFF 233 H.264.1996
11789422 1 2904 HF FFF 196 H.264.1996
13510182 1 3406.6 HF FFF 248 H.264.1998
13502485 1 2347.5 HF FFF 124 H.264.1998
16945515 1 3085 HF FFF 196 H.265.2000
15308640 1 2869.2 HF FFF 202 H.265.2000
16945529 1 3019 HF FFF 229 H.265.2000
17264216 1 4761.6 HF FFF 249 H.265.2002
17091930 1 2835.6 HF FFF 216 H.265.2002
17091910 1 4068.6 HF FFF 251 H.265.2002
17264207 1 3962.5 HF FFF 251 H.265.2002
17280420 1 3866.2 HF FFF 252 H.265.2002
17928689 1 3263.6 HF FFF 256 H.266.2003
18294378 1 3583.7 HF FFF 256 H.266.2003
18089443 1 3205.9 HF FFF 256 H.266.2003
17204173 1 5314 HF FFF 253 H.266.2003
17204154 1 4916.3 HF FFF 256 H.266.2003
18089463 1 3176 HF FFF 252 H.266.2003
18256811 1 4454.3 HF FFF 251 H.266.2003
18124929 1 2670.2 HF FFF 240 H.266.2003
18089512 1 3505.8 HF FFF 256 H.266.2003
18089576 1 1002 HF FFF 256 H.266.2003
18089499 1 3587.1 HF FFF 256 H.266.2003
18579894 1 1727.4 HF FFF 250 H.266.2003
15538052 1 3052 HF FFF 250 H.267.2000
15538251 1 2335.1 HF FFF 250 H.267.2000
15774734 1 2634.2 HF FFF 250 H.267.2000
15538138 1 3167.6 HF FFF 250 H.267.2000
15538269 1 2454.1 HF FFF 250 H.267.2000
15774679 1 3139.2 HF FFF 245 H.267.2000
15538174 1 3041.3 HF FFF 250 H.267.2000
15538199 1 1733.8 HF FFF 198 H.267.2000
15538075 1 3586.5 HF FFF 250 H.267.2000
15954778 1 2617.6 HF FFF 269 H.267.2000
15538087 1 2739.8 HF FFF 250 H.267.2000
15538027 1 3055.4 HF FFF 250 H.267.2000
15538039 1 2714.2 HF FFF 250 H.267.2000
16529533 1 3601.4 HF FFF 241 H.267.2001
16602233 1 2928.1 HF FFF 221 H.267.2001
16602287 1 3240 HF FFF 234 H.267.2001
16529530 1 3276.8 HF FFF 250 H.267.2001
16529482 1 2846.8 HF FFF 250 H.267.2001
16602175 1 3097.9 HF FFF 250 H.267.2001
16529522 1 3633.9 HF FFF 250 H.267.2001
16602274 1 3398.7 HF FFF 222 H.267.2001
16602229 1 4301.8 HF FFF 250 H.267.2001
16899390 1 2612 HF FFF 207 H.267.2001
11616788 1 3152.1 HF FFF 257 H.267.1996
12411836 1 2568.2 HF FFF 257 H.267.1996
12411845 1 3119.3 HF FFF 257 H.267.1996
12405906 1 3863.7 HF FFF 255 H.267.1996
12405835 1 2686.1 HF FFF 248 H.267.1996
12405773 1 3394.3 HF FFF 236 H.267.1996
12405839 1 2957.7 HF FFF 237 H.267.1996
12405854 1 3764.1 HF FFF 257 H.267.1996
12405777 1 2630.6 HF FFF 245 H.267.1996
12405797 1 3580.9 HF FFF 257 H.267.1996
12405851 1 2675.5 HF FFF 246 H.267.1996
12778404 1 2635.6 HF FFF 250 H.267.1997
12778442 1 1280.6 HF FFF 194 H.267.1997
12778388 1 2296.8 HF FFF 194 H.267.1997
12778356 1 2435.8 HF FFF 194 H.267.1997
12510988 1 3658.5 HF FFF 250 H.267.1997
13337540 1 2389.6 HF FFF 237 H.267.1997
13337541 1 2974.9 HF FFF 222 H.267.1997
13105088 1 2718 HF FFF 229 H.267.1997
12778503 1 2669.1 HF FFF 224 H.267.1997
13105082 1 3496.7 HF FFF 250 H.267.1997
13353829 1 3513.7 HF FFF 240 H.267.1997
13353871 1 3254.4 HF FFF 250 H.267.1997
12778485 1 3185.9 HF FFF 189 H.267.1997
12778358 1 1968.5 HF FFF 194 H.267.1997
14064104 1 2773.3 HF FFF 191 H.267.1998
14063985 1 2482.5 HF FFF 131 H.267.1998
14077629 1 3169.3 HF FFF 239 H.267.1998
14204332 1 2437.4 HF FFF 173 H.267.1998
14241915 1 3380.5 HF FFF 257 H.267.1998
14204347 1 2341.7 HF FFF 257 H.267.1998
14916628 1 2263.6 HF FFF 186 H.267.1999
14481211 1 2558.5 HF FFF 212 H.267.1999
14477277 1 3089.6 HF FFF 196 H.267.1999
16452485 1 1806.6 HF FFF 221 H.269.2001
16452482 1 1900.1 HF FFF 238 H.269.2001
12662999 1 4717.2 HF FFF 294 H.270.1997
12662898 1 2333.3 HF FFF 257 H.270.1997
12662919 1 2813.7 HF FFF 247 H.270.1997
12662996 1 4533.4 HF FFF 277 H.270.1997
12662877 1 4591.4 HF FFF 300 H.270.1997
13572774 1 2955.2 HF FFF 278 H.270.1998
13718084 1 4153.8 HF FFF 300 H.270.1998
14454822 1 2542.8 HF FFF 207 H.270.1999
14331603 1 2677.1 HF FFF 152 H.270.1999
14468731 1 2534.9 HF FFF 148 H.270.1999
14601044 1 3654.2 HF FFF 294 H.270.1999
14558982 1 3096.6 HF FFF 250 H.270.1999
11868357 1 2484.8 HF FFF 229 H.271.1996
11868418 1 3580.3 HF FFF 194 H.271.1996
11868397 1 3807.9 HF FFF 256 H.271.1996
11868348 1 3331.1 HF FFF 257 H.271.1996
11868376 1 3708.9 HF FFF 254 H.271.1996
11868399 1 3359.7 HF FFF 249 H.271.1996
12856401 1 2984.8 HF FFF 220 H.271.1997
12856403 1 2381 HF FFF 185 H.271.1997
12856331 1 2576.2 HF FFF 160 H.271.1997
12856420 1 2591.9 HF FFF 197 H.271.1997
12856356 1 2795.3 HF FFF 189 H.271.1997
12856338 1 2579.4 HF FFF 167 H.271.1997
12856410 1 4681.5 HF FFF 244 H.271.1997
12856324 1 2779.5 HF FFF 235 H.271.1997
13600770 1 2538.3 HF FFF 247 H.271.1998
13600802 1 3027.2 HF FFF 226 H.271.1998
18283147 1 2293.1 HF FFF 162 H.272.2003
18283131 1 2408.3 HF FFF 170 H.272.2003
18283122 1 2115.7 HF FFF 172 H.272.2003
15465521 1 3813.7 HF FFF 281 H.273.2000
15465504 1 1591.1 HF FFF 129 H.273.2000
15465500 1 1692.8 HF FFF 122 H.273.2000
15465522 1 1648.8 HF FFF 128 H.273.2000
15442437 1 4014.3 HF FFF 281 H.273.2000
17120947 1 3882.1 HF FFF 250 H.273.2002
17120937 1 3498.1 HF FFF 250 H.273.2002
17120951 1 3564.4 HF FFF 246 H.273.2002
13465978 1 2599.4 HF FFF 255 H.273.1998
13465971 1 3884.7 HF FFF 230 H.273.1998
13466010 1 3601.9 HF FFF 292 H.273.1998
18300918 1 3938.2 HF FFF 225 H.275.2003
18300937 1 2494.1 HF FFF 194 H.275.2003
18300900 1 2623.8 HF FFF 221 H.275.2003
14682925 1 3017.8 HF FFF 237 H.275.1999
14665333 1 2372.7 HF FFF 208 H.275.1999
12245205 1 3037.3 HF FFF 207 H.276.1996
12245178 1 2757.9 HF FFF 265 H.276.1996
12245184 1 4001.3 HF FFF 262 H.276.1996
12245200 1 3514.1 HF FFF 235 H.276.1996
12245167 1 3133.2 HF FFF 248 H.276.1996
12866029 1 3614.5 HF FFF 294 H.276.1997
12866058 1 2356.3 HF FFF 176 H.276.1997
12866017 1 4130 HF FFF 297 H.276.1997
15101646 1 3374.8 HF FFF 255 H.277.1999
15101621 1 2917.9 HF FFF 236 H.277.1999
15101611 1 5119.5 HF FFF 260 H.277.1999
15101635 1 2399.6 HF FFF 256 H.277.1999
17547744 1 3767.1 HF FFF 258 H.279.2002
17676600 1 4763.5 HF FFF 232 H.279.2002
17676577 1 5335.6 HF FFF 258 H.279.2002
17291283 1 3986.9 HF FFF 249 H.279.2002
13962342 1 1750.7 HF FFF 121 H.282.1998
13792774 1 2280.5 HF FFF 152 H.282.1998
13792766 1 2424.8 HF FFF 149 H.282.1998
16344886 1 2343.7 HF FFF 303 H.284.2001
15712949 1 3407.5 HF FFF 298 H.284.2001
18079762 1 3787.1 HF FFF 244 H.285.2003
18079767 1 3135.2 HF FFF 248 H.285.2003
14714948 1 2360.7 HF FFF 184 H.285.1999
14588921 1 3252.1 HF FFF 220 H.285.1999
18092122 1 3988.7 HF FFF 260 H.286.2003
18066565 1 4860.4 HF FFF 294 H.286.2003
12590421 1 3841 HF FFF 230 H.286.1997
12590394 1 3174.5 HF FFF 228 H.286.1997
12590404 1 3275.2 HF FFF 223 H.286.1997
14108974 1 2481.9 HF FFF 203 H.286.1998
13487002 1 3670.7 HF FFF 222 H.286.1998
13487017 1 2992.8 HF FFF 219 H.286.1998
13486963 1 2255.6 HF FFF 228 H.286.1998
13486998 1 2669.7 HF FFF 213 H.286.1998
13486999 1 2527.5 HF FFF 213 H.286.1998
14396730 1 3644.9 HF FFF 283 H.286.1999
14396749 1 3992.5 HF FFF 290 H.286.1999
12681283 1 3668.4 HF FFF 231 H.288.1997
12680942 1 4599.5 HF FFF 249 H.288.1997
12681296 1 3994.1 HF FFF 245 H.288.1997
11994922 1 3202.7 HF FFF 215 H.289.1996
11994937 1 4255 HF FFF 268 H.289.1996
11995257 1 3295 HF FFF 259 H.289.1996
11994910 1 3841.9 HF FFF 262 H.289.1996
11994944 1 4046.2 HF FFF 262 H.289.1996
11994908 1 3917.1 HF FFF 259 H.289.1996
12930578 1 3068.4 HF FFF 232 H.289.1997
12930579 1 2980.3 HF FFF 232 H.289.1997
12930590 1 3181.6 HF FFF 243 H.289.1997
12930614 1 3567.2 HF FFF 243 H.289.1997
13581977 1 2210.4 HF FFF 166 H.290.1998
13581968 1 2666.5 HF FFF 206 H.290.1998
17147842 1 2977.6 HF FFF 251 H.292.2002
17147819 1 3511.3 HF FFF 242 H.292.2002
17147851 1 2811.8 HF FFF 189 H.292.2002
17147817 1 3500.8 HF FFF 244 H.292.2002
17147849 1 3093.5 HF FFF 232 H.292.2002
15756437 1 3671.6 HF FFF 256 H.294.2000
15756428 1 3115.6 HF FFF 256 H.294.2000
15756442 1 3071.4 HF FFF 256 H.294.2000
16779535 1 2589.4 HF FFF 196 H.294.2001
16779546 1 3281.6 HF FFF 235 H.294.2001
14788471 1 2982.8 HF FFF 243 H.294.1999
14788464 1 3385.9 HF FFF 243 H.294.1999
14788476 1 3539.9 HF FFF 241 H.294.1999
14788497 1 2460.3 HF FFF 243 H.294.1999
12086715 1 3079.8 HF FFF 265 H.295.1996
12086656 1 3215.8 HF FFF 225 H.295.1996
13164081 1 2788.6 HF FFF 256 H.295.1997
13164142 1 2574.7 HF FFF 246 H.295.1997
13164118 1 3193.3 HF FFF 256 H.295.1997
13164121 1 2872.6 HF FFF 196 H.295.1997
14102663 1 2379.3 HF FFF 242 H.295.1998
14102675 1 3485.3 HF FFF 251 H.295.1998
14102669 1 2969.5 HF FFF 188 H.295.1998
15806537 1 3100.4 HF FFF 238 H.296.2000
15806504 1 3020.2 HF FFF 239 H.296.2000
15806489 1 2798.2 HF FFF 223 H.296.2000
15806479 1 3613 HF FFF 244 H.296.2000
17014997 1 3246.6 HF FFF 239 H.296.2002
17224595 1 3497.3 HF FFF 257 H.296.2002
17037459 1 3844.1 HF FFF 257 H.296.2002
15135747 1 3599.7 HF FFF 274 H.296.1999
15135731 1 2933.6 HF FFF 247 H.296.1999
15135709 1 2895.1 HF FFF 212 H.296.1999
15135746 1 3480.8 HF FFF 191 H.296.1999
15135700 1 2431.3 HF FFF 220 H.296.1999
15135693 1 2706.2 HF FFF 205 H.296.1999
15135742 1 3001.7 HF FFF 274 H.296.1999
14984590 1 2308.6 HF FFF 201 H.298.1999
14984577 1 2861.4 HF FFF 263 H.298.1999
13327820 1 3368.9 HF FFF 268 H.299.1997
13035121 1 2633.9 HF FFF 270 H.299.1997
13035144 1 2371.2 HF FFF 181 H.299.1997
17459361 1 4382.4 HF FFF 267 H.300.2002
16304014 1 4975.4 HF FFF 267 H.300.2002
17459365 1 4268.2 HF FFF 267 H.300.2002
17095077 1 3948.5 HF FFF 267 H.300.2002
17889028 1 6016.5 HF FFF 272 H.301.2003
17889015 1 4783.7 HF FFF 261 H.301.2003
18016471 1 4941.2 HF FFF 253 H.301.2003
18016488 1 5281.1 HF FFF 255 H.301.2003
11709649 1 5490.1 HF FFF 296 H.301.1996
11706219 1 5510.9 HF FFF 286 H.301.1996
11709609 1 4602.5 HF FFF 284 H.301.1996
11709653 1 4329.5 HF FFF 236 H.301.1996
11709651 1 3941.8 HF FFF 280 H.301.1996
12642177 1 4181.7 HF FFF 273 H.301.1997
12642200 1 3214.1 HF FFF 235 H.301.1997
12642150 1 3961.4 HF FFF 280 H.301.1997
13752097 1 3567.2 HF FFF 251 H.301.1998
13517024 1 3332.1 HF FFF 256 H.301.1998
13752103 1 3547.3 HF FFF 238 H.301.1998
13516101 1 4338.9 HF FFF 244 H.301.1998
13516097 1 4026.8 HF FFF 247 H.301.1998
13516113 1 3811 HF FFF 233 H.301.1998
12725313 1 3924.8 HF FFF 252 H.302.1997
12725285 1 3178.8 HF FFF 258 H.302.1997
15595207 1 3425.1 HF FFF 232 H.306.2000
15452991 1 2603.5 HF FFF 205 H.306.2000
15399141 1 3339.6 HF FFF 225 H.306.2000
11828228 1 2988.5 HF FFF 186 H.306.1996
11828210 1 3038.2 HF FFF 236 H.306.1996
11828239 1 2361.6 HF FFF 184 H.306.1996
11828269 1 3025.7 HF FFF 203 H.306.1996
12803781 1 3070.6 HF FFF 166 H.306.1997
12803841 1 3097.2 HF FFF 237 H.306.1997
12803832 1 3113 HF FFF 205 H.306.1997
12803780 1 2641.1 HF FFF 180 H.306.1997
12803817 1 3092 HF FFF 173 H.306.1997
12803811 1 2870.7 HF FFF 173 H.306.1997
14461864 1 3330.2 HF FFF 237 H.306.1999
14461906 1 3001.1 HF FFF 202 H.306.1999
14461899 1 4044 HF FFF 216 H.306.1999
14704973 1 2872.4 HF FFF 240 H.306.1999
14461870 1 3342 HF FFF 193 H.306.1999
14461827 1 3420.3 HF FFF 202 H.306.1999
14461840 1 3592.9 HF FFF 253 H.306.1999
14461828 1 3171.1 HF FFF 206 H.306.1999
14461857 1 2919.1 HF FFF 232 H.306.1999
14102763 1 2528.3 HF FFF 160 H.307.1998
14102722 1 2150.3 HF FFF 160 H.307.1998
14102726 1 1547.3 HF FFF 160 H.307.1998
11908536 1 2972 HF FFF 270 H.308.1996
11908530 1 3015.7 HF FFF 258 H.308.1996
16751736 1 2859.1 HF FFF 279 H.309.2001
16599009 1 3120.1 HF FFF 267 H.309.2001
16751703 1 3574.5 HF FFF 285 H.309.2001
16751709 1 1926 HF FFF 201 H.309.2001
16751713 1 3092 HF FFF 285 H.309.2001
16599004 1 3163 HF FFF 269 H.309.2001
16751723 1 2602.4 HF FFF 226 H.309.2001
17152670 1 4303.9 HF FFF 226 H.309.2002
17352611 1 3198 HF FFF 247 H.309.2002
19033351 1 3663 HF FFF 239 H.309.2002
16194181 1 4225 HF FFF 237 H.309.2002
18489417 1 3315.6 HF FFF 222 H.310.2003
18245508 1 2453.9 HF FFF 256 H.310.2003
12663162 1 2093.8 HF FFF 171 H.311.1997
12663174 1 2388.5 HF FFF 172 H.311.1997
12663215 1 2121.4 HF FFF 153 H.311.1997
17135650 1 3778.7 HF FFF 263 H.313.2002
17542369 1 3437.3 HF FFF 235 H.313.2002
17135665 1 2801 HF FFF 263 H.313.2002
17606910 1 3400.1 HF FFF 263 H.313.2002
17542381 1 3960.8 HF FFF 263 H.313.2002
12087251 1 3458.4 HF FFF 268 H.313.1996
12087240 1 3292.4 HF FFF 268 H.313.1996
12087248 1 3631 HF FFF 254 H.313.1996
13119153 1 2382 HF FFF 160 H.313.1997
13119183 1 2632 HF FFF 200 H.313.1997
13119168 1 3118 HF FFF 185 H.313.1997
13687319 1 2778.8 HF FFF 210 H.313.1998
13687334 1 2906 HF FFF 209 H.313.1998
13475816 1 3640.7 HF FFF 278 H.313.1998
13687321 1 2953.7 HF FFF 212 H.313.1998
13687317 1 2085.6 HF FFF 130 H.313.1998
14383685 1 3880.1 HF FFF 267 H.313.1999
14831365 1 3008.2 HF FFF 267 H.313.1999
14831335 1 3001.7 HF FFF 278 H.313.1999
14845503 1 2764.9 HF FFF 278 H.313.1999
18088311 1 2774.4 HF FFF 172 H.314.2003
18034032 1 2973.2 HF FFF 173 H.314.2003
18088301 1 2950.4 HF FFF 173 H.314.2003
18100752 1 2159.4 HF FFF 173 H.314.2003
18100775 1 2842.8 HF FFF 173 H.314.2003
18034007 1 2359.2 HF FFF 166 H.314.2003
18034005 1 1841.6 HF FFF 125 H.314.2003
18034040 1 2737.4 HF FFF 157 H.314.2003
18034039 1 1538.6 HF FFF 173 H.314.2003
18034009 1 2961.8 HF FFF 173 H.314.2003
18100760 1 3232.4 HF FFF 173 H.314.2003
18034019 1 2632.4 HF FFF 173 H.314.2003
18088323 1 3093.6 HF FFF 173 H.314.2003
12681351 1 2688.5 HF FFF 213 H.314.1997
12681345 1 2891.4 HF FFF 252 H.314.1997
12618664 1 4673.3 HF FFF 250 H.314.1997
13104698 1 3573.2 HF FFF 233 H.314.1997
12618657 1 4527.9 HF FFF 271 H.314.1997
13104674 1 2361.7 HF FFF 221 H.314.1997
18121852 1 3539.8 HF FFF 269 H.315.2003
18121870 1 2863.5 HF FFF 269 H.315.2003
18121880 1 4088.4 HF FFF 269 H.315.2003
18399923 1 3646.9 HF FFF 269 H.315.2003
18399919 1 3226.2 HF FFF 200 H.315.2003
18399941 1 2457 HF FFF 200 H.315.2003
15475806 1 5290.7 HF FFF 270 H.317.2000
15475804 1 3707 HF FFF 266 H.317.2000
15623029 1 2941.4 HF FFF 201 H.319.2000
15535508 1 2677.2 HF FFF 217 H.319.2000
15623088 1 2946.3 HF FFF 216 H.319.2000
15623015 1 3819.7 HF FFF 217 H.319.2000
15623048 1 3209.6 HF FFF 217 H.319.2000
15623016 1 3993.7 HF FFF 223 H.319.2000
15623069 1 3412.9 HF FFF 193 H.319.2000
15623091 1 2909.9 HF FFF 217 H.319.2000
16458743 1 3055 HF FFF 218 H.319.2001
16458725 1 2929.8 HF FFF 219 H.319.2001
16458731 1 2597.1 HF FFF 231 H.319.2001
17356139 1 3616.9 HF FFF 285 H.319.2002
17424553 1 3378.7 HF FFF 252 H.319.2002
17424572 1 3555.5 HF FFF 252 H.319.2002
18372492 1 1783.4 HF FFF 111 H.319.2003
18372441 1 2247.1 HF FFF 138 H.319.2003
18372509 1 1690.7 HF FFF 138 H.319.2003
18372493 1 1583.2 HF FFF 134 H.319.2003
18372455 1 1971.2 HF FFF 128 H.319.2003
12912448 1 2708.5 HF FFF 203 H.319.1997
12912477 1 1799.6 HF FFF 135 H.319.1997
12912410 1 1749.5 HF FFF 160 H.319.1997
12912429 1 2511.9 HF FFF 216 H.319.1997
12912415 1 1966.4 HF FFF 146 H.319.1997
13777865 1 2463.9 HF FFF 209 H.319.1998
13777503 1 2734.4 HF FFF 207 H.319.1998
13777506 1 2371.1 HF FFF 226 H.319.1998
13777540 1 2706 HF FFF 220 H.319.1998
13777472 1 2386.7 HF FFF 212 H.319.1998
13777478 1 2583.4 HF FFF 216 H.319.1998
13777505 1 2779 HF FFF 238 H.319.1998
13777508 1 3147.1 HF FFF 211 H.319.1998
13777556 1 2747.3 HF FFF 225 H.319.1998
14583202 1 3227.5 HF FFF 228 H.319.1999
14583159 1 3414.6 HF FFF 229 H.319.1999
14583196 1 3735.5 HF FFF 239 H.319.1999
14578604 1 3297.7 HF FFF 208 H.319.1999
14583193 1 4173.6 HF FFF 226 H.319.1999
14578596 1 2834.3 HF FFF 203 H.319.1999
14578617 1 2931.9 HF FFF 226 H.319.1999
14578592 1 3408 HF FFF 278 H.319.1999
17795922 1 2196 HF FFF 177 H.322.2002
17795935 1 1027.5 HF FFF 177 H.322.2002
13573057 1 3692.1 HF FFF 259 H.322.1998
13573061 1 3206.5 HF FFF 259 H.322.1998
13573069 1 3496.5 HF FFF 259 H.322.1998
13446859 1 4346.2 HF FFF 259 H.322.1998
13573056 1 3603.9 HF FFF 259 H.322.1998
13446850 1 3418.9 HF FFF 236 H.322.1998
14619844 1 3279.9 HF FFF 232 H.322.1999
14867968 1 3744.9 HF FFF 250 H.322.1999
14619864 1 3021.9 HF FFF 184 H.322.1999
14619893 1 2369.5 HF FFF 221 H.322.1999
14619895 1 2792.4 HF FFF 241 H.322.1999
14619860 1 2376.3 HF FFF 214 H.322.1999
17959920 1 3581.4 HF FFF 213 H.324.2003
19022087 1 3602.8 HF FFF 268 H.324.2003
17959923 1 3147.8 HF FFF 247 H.324.2003
17959927 1 2398.7 HF FFF 246 H.324.2003
18369288 1 3092.2 HF FFF 225 H.324.2003
17959922 1 3378.1 HF FFF 256 H.324.2003
13221695 1 4263.9 HF FFF 290 H.325.1997
13221694 1 4501.6 HF FFF 287 H.325.1997
13221656 1 4441.6 HF FFF 289 H.325.1997
13119203 1 3163.6 HF FFF 254 H.326.1997
13119229 1 2339.3 HF FFF 198 H.326.1997
13119266 1 2637.7 HF FFF 255 H.326.1997
13119244 1 2876.4 HF FFF 255 H.326.1997
13119223 1 1362.3 HF FFF 133 H.326.1997
13119253 1 2495.3 HF FFF 252 H.326.1997
13170439 1 2711.6 HF FFF 221 H.326.1997
13119232 1 2776.5 HF FFF 213 H.326.1997
16509933 1 3288.1 HF FFF 255 H.327.2001
16509928 1 3427.6 HF FFF 225 H.327.2001
16509916 1 3831.4 HF FFF 255 H.327.2001
17538995 1 3224.6 HF FFF 242 H.327.2002
17538946 1 4708.8 HF FFF 250 H.327.2002
17538991 1 3651.2 HF FFF 250 H.327.2002
17642551 1 3625.9 HF FFF 246 H.327.2002
17642557 1 3733 HF FFF 250 H.327.2002
18503480 1 2616.5 HF FFF 185 H.327.2003
18599945 1 2922.6 HF FFF 229 H.327.2003
18599902 1 3349.4 HF FFF 229 H.327.2003
18503479 1 3615.9 HF FFF 229 H.327.2003
18503466 1 2857.2 HF FFF 229 H.327.2003
16702659 1 4344.1 HF FFF 270 H.328.2001
16688711 1 5485.1 HF FFF 296 H.328.2001
12160638 1 4650.2 HF FFF 293 H.328.1996
12160716 1 3939.6 HF FFF 305 H.328.1996
14723318 1 3612.9 HF FFF 276 H.328.1999
14723323 1 4848.2 HF FFF 304 H.328.1999
17532441 1 4464.1 HF FFF 230 H.329.2002
17532462 1 3206.7 HF FFF 240 H.329.2002
17905794 1 3628 HF FFF 240 H.329.2002
17532449 1 4018.9 HF FFF 240 H.329.2002
18356413 1 3163 HF FFF 250 H.329.2003
18356461 1 3233.7 HF FFF 250 H.329.2003
18356434 1 3453.7 HF FFF 250 H.329.2003
12298194 1 3819.1 HF FFF 250 H.330.1996
12298195 1 4743.4 HF FFF 254 H.330.1996
12298212 1 3791.9 HF FFF 256 H.330.1996
12298203 1 4577.6 HF FFF 257 H.330.1996
13009634 1 2783 HF FFF 170 H.330.1997
13009628 1 1961.1 HF FFF 147 H.330.1997
13009596 1 3849 HF FFF 195 H.330.1997
17666019 1 3556.3 HF FFF 218 H.331.2002
17666030 1 4026.4 HF FFF 202 H.331.2002
17666041 1 3375.9 HF FFF 188 H.331.2002
17665962 1 4103.9 HF FFF 223 H.331.2002
17665969 1 4726.9 HF FFF 223 H.331.2002
17666018 1 3965.6 HF FFF 218 H.331.2002
17666005 1 3773.6 HF FFF 211 H.331.2002
17666013 1 4123.9 HF FFF 213 H.331.2002
17665982 1 4294.6 HF FFF 228 H.331.2002
17009432 1 2954.9 HF FFF 244 H.332.2002
17442003 1 3042 HF FFF 238 H.332.2002
17282411 1 3271.8 HF FFF 233 H.332.2002
17009437 1 3394.9 HF FFF 231 H.332.2002
17009436 1 3560.6 HF FFF 244 H.332.2002
18429308 1 2735.8 HF FFF 246 H.332.2003
18043851 1 3056 HF FFF 244 H.332.2003
18247804 1 3073.8 HF FFF 239 H.332.2003
18049055 1 3539.7 HF FFF 240 H.332.2003
18247810 1 2606 HF FFF 247 H.332.2003
11955482 1 3169.2 HF FFF 239 H.332.1996
11955454 1 3071.1 HF FFF 245 H.332.1996
11955457 1 2621.9 HF FFF 247 H.332.1996
11955471 1 2962 HF FFF 248 H.332.1996
14772354 1 2862.5 HF FFF 191 H.332.1999
14772355 1 2629.6 HF FFF 186 H.332.1999
14772372 1 2504.4 HF FFF 193 H.332.1999
14772390 1 2810.4 HF FFF 181 H.332.1999
15420330 1 3668 HF FFF 187 H.333.2001
16246838 1 3658.9 HF FFF 246 H.333.2001
16305461 1 3493.4 HF FFF 236 H.333.2001
14813691 1 3211.6 HF FFF 237 H.333.1999
14813704 1 2793.1 HF FFF 240 H.333.1999
14813663 1 3332.5 HF FFF 229 H.333.1999
14813688 1 3162.9 HF FFF 225 H.333.1999
16071510 1 3202.5 HF FFF 246 H.334.2001
16413891 1 3420.3 HF FFF 260 H.334.2001
16071547 1 3667.4 HF FFF 276 H.334.2001
16071504 1 3383.7 HF FFF 240 H.334.2001
16413904 1 2673.5 HF FFF 178 H.334.2001
16071549 1 3036.4 HF FFF 231 H.334.2001
14547621 1 2599.3 HF FFF 249 H.334.1999
14547660 1 3003.3 HF FFF 248 H.334.1999
14547641 1 2723 HF FFF 229 H.334.1999
14547657 1 3129.6 HF FFF 237 H.334.1999
14547672 1 2307.3 HF FFF 235 H.334.1999
14547609 1 2593.6 HF FFF 250 H.334.1999
14547618 1 2915.6 HF FFF 224 H.334.1999
14547617 1 2463.6 HF FFF 238 H.334.1999
14547608 1 3100.5 HF FFF 240 H.334.1999
14547620 1 3185.3 HF FFF 252 H.334.1999
13670331 1 3112.7 HF FFF 214 H.334.1999
12619381 1 2068.3 HF FFF 146 H.335.1997
12619373 1 1889.7 HF FFF 161 H.335.1997
12622904 1 2247 HF FFF 151 H.335.1997
13476795 1 2809.8 HF FFF 228 H.335.1998
13476827 1 2785.3 HF FFF 229 H.335.1998
13778033 1 2774.4 HF FFF 227 H.335.1998
13476807 1 2933 HF FFF 245 H.335.1998
13476823 1 2781 HF FFF 222 H.335.1998
13386359 1 3382.4 HF FFF 216 H.336.1996
11725177 1 2123.6 HF FFF 216 H.336.1996
11725179 1 2301.6 HF FFF 216 H.336.1996
12023677 1 3571.5 HF FFF 202 H.337.1996
12202923 1 3920 HF FFF 234 H.337.1996
13847302 1 2982.8 HF FFF 228 H.337.1998
13847351 1 2838.7 HF FFF 234 H.337.1998
13476829 1 3631.6 HF FFF 237 H.337.1998
13552023 1 3975.9 HF FFF 237 H.337.1998
13784561 1 2701.9 HF FFF 233 H.337.1998
13847308 1 2180.6 HF FFF 194 H.337.1998
12912497 1 2931.4 HF FFF 257 H.338.1997
12589993 1 3106.5 HF FFF 257 H.338.1997
12589997 1 3583.2 HF FFF 257 H.338.1997
12589995 1 1674.3 HF FFF 169 H.338.1997
12589981 1 2560.5 HF FFF 234 H.338.1997
16391696 1 3089.5 HF FFF 253 H.339.2001
16391710 1 2793.6 HF FFF 242 H.339.2001
16391697 1 3176.8 HF FFF 200 H.339.2001
16391708 1 2881.2 HF FFF 241 H.339.2001
16391733 1 2756.6 HF FFF 228 H.339.2001
16355789 1 3065.2 HF FFF 265 H.339.2001
16195446 1 3240.4 HF FFF 267 H.340.2000
16195527 1 3006.6 HF FFF 237 H.340.2000
16195522 1 3014.6 HF FFF 266 H.340.2000
13163539 1 2732.4 HF FFF 292 H.340.1997
13163471 1 2648.3 HF FFF 287 H.340.1997
13163545 1 3388.6 HF FFF 247 H.340.1997
13163488 1 2332.5 HF FFF 230 H.340.1997
12958566 1 2201.2 HF FFF 186 H.341.1997
12826859 1 2748.7 HF FFF 196 H.341.1997
12958563 1 2567.9 HF FFF 184 H.341.1997
12826860 1 3207.3 HF FFF 281 H.341.1997
16627935 1 3588.5 HF FFF 261 H.342.2001
16167829 1 3517.7 HF FFF 224 H.342.2001
16627949 1 3055.8 HF FFF 256 H.342.2001
16627950 1 3323.8 HF FFF 222 H.342.2001
16366298 1 2640 HF FFF 240 H.343.2001
16694791 1 2592 HF FFF 192 H.343.2001
16235666 1 4101 HF FFF 195 H.343.2003
18360977 1 2799 HF FFF 195 H.343.2003
18360972 1 2797.5 HF FFF 195 H.343.2003
17468515 1 2568.5 HF FFF 140 H.343.2003
16696448 1 2357.5 HF FFF 172 H.345.2001
16770226 1 1717.4 HF FFF 164 H.345.2001
16770270 1 1908.6 HF FFF 166 H.345.2001
12377432 1 3607.1 HF FFF 257 H.345.1996
12360576 1 2858.6 HF FFF 253 H.345.1996
12377419 1 2591.5 HF FFF 258 H.345.1996
12377376 1 3171.7 HF FFF 255 H.345.1996
12377367 1 3299.5 HF FFF 254 H.345.1996
12377382 1 3663.1 HF FFF 250 H.345.1996
13275451 1 1534.6 HF FFF 196 H.345.1997
13275414 1 2323.3 HF FFF 191 H.345.1997
13275448 1 1580.6 HF FFF 194 H.345.1997
12377395 1 3224.1 HF FFF 243 H.345.1997
12377397 1 2559.5 HF FFF 194 H.345.1997
14156103 1 2887.4 HF FFF 228 H.345.1998
13275471 1 1508.8 HF FFF 202 H.345.1998
14156108 1 2449.8 HF FFF 238 H.345.1998
13275436 1 3402.4 HF FFF 250 H.345.1998
14156170 1 2846.7 HF FFF 246 H.345.1998
14156081 1 2587.7 HF FFF 224 H.345.1998
15008779 1 3063.3 HF FFF 243 H.345.1999
14156133 1 4537.9 HF FFF 286 H.345.1999
14156086 1 4121.8 HF FFF 281 H.345.1999
14156113 1 4091.8 HF FFF 245 H.345.1999
15008695 1 3539.4 HF FFF 291 H.345.1999
15315084 1 3185.8 HF FFF 172 H.347.2000
15434810 1 2722.9 HF FFF 188 H.347.2000
15801760 1 3539.4 HF FFF 210 H.347.2000
16537643 1 3340.6 HF FFF 192 H.347.2001
16578931 1 2833 HF FFF 192 H.347.2001
16537669 1 2045.2 HF FFF 192 H.347.2001
15323589 1 3881.5 HF FFF 240 H.348.2000
15323588 1 3175.5 HF FFF 250 H.348.2000
15323582 1 3756.7 HF FFF 238 H.348.2000
16031577 1 2984.4 HF FFF 225 H.348.2000
15323572 1 2965.6 HF FFF 242 H.348.2000
15323576 1 1987.9 HF FFF 197 H.348.2000
16031578 1 1290.8 HF FFF 189 H.348.2000
15753619 1 3185.4 HF FFF 250 H.348.2000
15753587 1 3226.6 HF FFF 236 H.348.2000
15211835 1 2785.2 HF FFF 225 H.348.1999
14871962 1 2588.2 HF FFF 227 H.348.1999
15211836 1 4218.5 HF FFF 248 H.348.1999
13982032 1 3381.6 HF FFF 248 H.348.1999
18190362 1 3947.1 HF FFF 272 H.349.2003
18190368 1 4449.3 HF FFF 268 H.349.2003
18190400 1 3011.1 HF FFF 272 H.349.2003
18221176 1 3278.9 HF FFF 252 H.349.2003
18190415 1 4010.8 HF FFF 248 H.349.2003
18190377 1 4447.2 HF FFF 268 H.349.2003
18190382 1 4452.3 HF FFF 268 H.349.2003
15491666 1 4158 HF FFF 243 H.350.2000
15491640 1 2128.4 HF FFF 138 H.350.2000
15491642 1 3580.6 HF FFF 254 H.350.2000
17124911 1 2689.9 HF FFF 258 H.350.2002
17451643 1 5363.5 HF FFF 254 H.350.2002
17137396 1 3777.2 HF FFF 253 H.350.2002
11709802 1 4302.3 HF FFF 239 H.350.1996
11709794 1 4629.1 HF FFF 228 H.350.1996
11709834 1 3712.1 HF FFF 240 H.350.1996
11709822 1 3518.4 HF FFF 218 H.350.1996
12618738 1 3750.8 HF FFF 239 H.350.1997
12618772 1 3440.7 HF FFF 233 H.350.1997
12618710 1 3395.6 HF FFF 238 H.350.1997
12618734 1 3237.5 HF FFF 244 H.350.1997
12618692 1 4107 HF FFF 236 H.350.1997
12618753 1 3710.8 HF FFF 240 H.350.1997
12618752 1 2642.1 HF FFF 240 H.350.1997
13573296 1 2284 HF FFF 177 H.350.1998
13573281 1 2747.9 HF FFF 244 H.350.1998
13573280 1 3295.8 HF FFF 189 H.350.1998
13573341 1 2617.2 HF FFF 180 H.350.1998
14447102 1 3446.2 HF FFF 242 H.350.1999
14447122 1 3619.3 HF FFF 236 H.350.1999
14374430 1 4016.2 HF FFF 243 H.350.1999
14447089 1 3320.4 HF FFF 229 H.350.1999
14447123 1 3357.3 HF FFF 234 H.350.1999
14447121 1 3499.6 HF FFF 241 H.350.1999
14447133 1 3080.1 HF FFF 223 H.350.1999
14605475 1 3828.6 HF FFF 230 H.350.1999
14605482 1 3544.6 HF FFF 243 H.350.1999
14447094 1 3171.6 HF FFF 225 H.350.1999
17067902 1 5164 HF FFF 284 H.351.2002
17067915 1 4878.1 HF FFF 284 H.351.2002
17067908 1 4339.7 HF FFF 302 H.351.2002
17017496 1 4521.6 HF FFF 294 H.351.2002
12931098 1 3169.2 HF FFF 172 H.351.1997
12931131 1 3075.2 HF FFF 169 H.351.1997
12931088 1 3666.2 HF FFF 193 H.351.1997
13670563 1 1834.5 HF FFF 180 H.351.1998
13670587 1 2364 HF FFF 183 H.351.1998
13670627 1 2081.4 HF FFF 171 H.351.1998
13670564 1 3438 HF FFF 233 H.351.1998
14175004 1 2410.9 HF FFF 161 H.351.1998
12233421 1 4361.3 HF FFF 245 H.353.1996
12439597 1 3985 HF FFF 235 H.353.1996
12233455 1 4107.4 HF FFF 254 H.353.1996
17398452 1 4401.3 HF FFF 262 H.354.2002
17522478 1 3193.2 HF FFF 200 H.354.2002
17398446 1 3977.9 HF FFF 253 H.354.2002
18203983 1 4060.3 HF FFF 243 H.354.2003
18203963 1 4874.1 HF FFF 243 H.354.2003
18203976 1 4398.3 HF FFF 243 H.354.2003
18204036 1 4642.3 HF FFF 243 H.354.2003
12419373 1 4434.4 HF FFF 262 H.354.1996
12419393 1 4803.4 HF FFF 264 H.354.1996
12419370 1 4463.4 HF FFF 264 H.354.1996
12419396 1 5205.3 HF FFF 259 H.354.1996
12160879 1 4238.9 HF FFF 266 H.355.1996
12160904 1 3459.1 HF FFF 232 H.355.1996
12160872 1 1672.2 HF FFF 130 H.355.1996
12160804 1 3403 HF FFF 272 H.355.1996
15455226 1 3192 HF FFF 286 H.356.2000
15455251 1 2639.8 HF FFF 282 H.356.2000
15455244 1 3268.3 HF FFF 305 H.356.2000
13539109 1 3194.6 HF FFF 257 H.357.1998
13539096 1 3772.3 HF FFF 252 H.357.1998
12233501 1 3833 HF FFF 245 H.358.1996
12234173 1 3583.4 HF FFF 257 H.358.1996
12233516 1 3570.4 HF FFF 253 H.358.1996
12234184 1 3487 HF FFF 256 H.358.1996
13076911 1 3221.4 HF FFF 236 H.358.1997
13076834 1 2869.5 HF FFF 247 H.358.1997
13076935 1 2442.8 HF FFF 252 H.358.1997
13076842 1 3473.2 HF FFF 252 H.358.1997
11815094 1 1907.9 HF FFF 262 H.359.1996
11815117 1 2837.2 HF FFF 268 H.359.1996
11815043 1 3719.8 HF FFF 270 H.359.1996
11898664 1 2236.7 HF FFF 201 H.359.1996
11815053 1 2704.6 HF FFF 260 H.359.1996
13034939 1 2378.3 HF FFF 212 H.360.1997
12822566 1 2338.8 HF FFF 282 H.360.1997
13034933 1 2773.5 HF FFF 282 H.360.1997
13992789 1 1689.5 HF FFF 220 H.360.1998
13992821 1 1292.4 HF FFF 199 H.360.1998
13992852 1 2314.1 HF FFF 201 H.360.1998
14551233 1 3014.8 HF FFF 302 H.360.1999
14551143 1 2618.6 HF FFF 230 H.360.1999
14551240 1 3322.2 HF FFF 253 H.360.1999
15307479 1 3235 HF FFF 232 H.361.2000
15295660 1 3332.8 HF FFF 221 H.361.2000
15307482 1 3403.1 HF FFF 210 H.361.2000
15307481 1 3261.2 HF FFF 206 H.361.2000
16165368 1 3561 HF FFF 223 H.361.2001
16196476 1 3165.5 HF FFF 223 H.361.2001
16165374 1 3359 HF FFF 215 H.361.2001
16170512 1 3265 HF FFF 206 H.361.2001
17060129 1 4000.8 HF FFF 218 H.361.2002
17048778 1 3760.3 HF FFF 228 H.361.2002
17048781 1 3827.5 HF FFF 220 H.361.2002
15726376 1 3040.4 HF FFF 242 H.362.2000
14694418 1 3421 HF FFF 248 H.362.2000
15726350 1 3617.5 HF FFF 241 H.362.2000
15726347 1 4685.5 HF FFF 238 H.362.2000
15726326 1 2930.1 HF FFF 221 H.362.2000
17252678 1 3522 HF FFF 238 H.362.2002
17252627 1 3413.8 HF FFF 235 H.362.2002
17252648 1 3546 HF FFF 247 H.362.2002
17252661 1 3743.3 HF FFF 247 H.362.2002
11790758 1 3349.6 HF FFF 244 H.362.1996
11790766 1 3650.7 HF FFF 229 H.362.1996
11790744 1 3751.3 HF FFF 245 H.362.1996
11790762 1 3104.1 HF FFF 253 H.362.1996
11790753 1 2688.4 HF FFF 180 H.362.1996
13672018 1 2976.4 HF FFF 244 H.362.1998
13672058 1 2065.2 HF FFF 243 H.362.1998
13907077 1 3435.1 HF FFF 244 H.363.1998
13907041 1 3856.8 HF FFF 237 H.363.1998
13907115 1 3810.1 HF FFF 242 H.363.1998
13907082 1 4121.2 HF FFF 249 H.363.1998
13907123 1 3645.8 HF FFF 209 H.363.1998
13907117 1 3516.6 HF FFF 209 H.363.1998
15496332 1 2010.2 HF FFF 305 H.364.2000
15873578 1 2755.1 HF FFF 269 H.364.2000
15496336 1 2519.8 HF FFF 277 H.364.2000
15496286 1 2719.1 HF FFF 287 H.364.2000
15293745 1 2757.1 HF FFF 254 H.364.2000
15293780 1 2099.2 HF FFF 226 H.364.2000
15714240 1 3409.9 HF FFF 294 H.364.2000
15714277 1 3481 HF FFF 294 H.364.2000
15714244 1 3049.2 HF FFF 286 H.364.2000
15714293 1 1357.9 HF FFF 255 H.364.2000
15405933 1 3557 HF FFF 294 H.364.2000
15714259 1 3674.5 HF FFF 294 H.364.2000
15405897 1 3177 HF FFF 273 H.364.2000
13762592 1 3477.6 HF FFF 303 H.364.1998
13762601 1 3672.3 HF FFF 285 H.364.1998
13762608 1 3542.5 HF FFF 297 H.364.1998
13762607 1 3422.9 HF FFF 304 H.364.1998
15349217 1 2522.4 HF FFF 202 H.366.2000
15349242 1 2487.1 HF FFF 200 H.366.2000
15373585 1 1665.8 HF FFF 202 H.366.2000
15293489 1 2436.6 HF FFF 191 H.366.2000
12705515 1 2754.8 HF FFF 190 H.368.1998
13830532 1 1925.8 HF FFF 172 H.368.1998
13830554 1 2541.3 HF FFF 193 H.368.1998
13830525 1 2427 HF FFF 189 H.368.1998
13830545 1 1833.6 HF FFF 194 H.368.1998
14781716 1 2768.2 HF FFF 241 H.370.1999
14819948 1 2742.5 HF FFF 194 H.370.1999
14781712 1 2690.5 HF FFF 185 H.370.1999
14781732 1 1973.8 HF FFF 179 H.370.1999
14819935 1 2852.9 HF FFF 188 H.370.1999
14819907 1 2871.2 HF FFF 196 H.370.1999
18740230 1 3655.2 HF FFF 271 H.373.2003
18740237 1 3387.7 HF FFF 267 H.373.2003
18740271 1 5354.1 HF FFF 271 H.373.2003
18740232 1 3576.9 HF FFF 271 H.373.2003
15469341 1 3405.2 HF FFF 243 H.374.2000
15543528 1 2536.8 HF FFF 269 H.374.2000
15653800 1 1883.2 HF FFF 192 H.374.2000
20957103 1 2373.8 HF FFF 257 H.374.2003
18000775 1 2520.5 HF FFF 257 H.374.2003
12146199 1 4102.6 HF FFF 262 H.376.1996
12146184 1 2712.2 HF FFF 235 H.376.1996
13035964 1 4289.5 HF FFF 269 H.376.1997
13035956 1 3841.7 HF FFF 271 H.376.1997
13035902 1 3589.3 HF FFF 271 H.376.1997
13035957 1 3855.6 HF FFF 256 H.376.1997
13035939 1 3695.9 HF FFF 271 H.376.1997
13035962 1 3332.6 HF FFF 271 H.376.1997
15419246 1 4115.5 HF FFF 299 H.378.2000
15607900 1 2995.4 HF FFF 262 H.378.2000
15590561 1 2664.3 HF FFF 216 H.379.2000
15590576 1 2883.7 HF FFF 231 H.379.2000
15590583 1 3639.4 HF FFF 211 H.379.2000
15785233 1 2854.5 HF FFF 168 H.379.2000
18074279 1 3621 HF FFF 256 H.379.2003
17852990 1 4076.6 HF FFF 256 H.379.2003
18163839 1 4024.5 HF FFF 256 H.379.2003
18351745 1 2863.7 HF FFF 256 H.379.2003
18074260 1 3278.8 HF FFF 256 H.379.2003
19448161 1 3617.1 HF FFF 253 H.380.2003
19443736 1 3873.9 HF FFF 234 H.380.2003
19443178 1 2988.6 HF FFF 220 H.380.2003
14735655 1 3010.9 HF FFF 201 H.381.2000
15900614 1 2576.4 HF FFF 201 H.381.2000
15421873 1 2897.8 HF FFF 201 H.381.2000
15900619 1 2999.6 HF FFF 201 H.381.2000
16039584 1 1979.1 HF FFF 201 H.381.2000
16039455 1 3583.5 HF FFF 201 H.381.2000
16039590 1 2987.7 HF FFF 201 H.381.2000
16039588 1 3023.6 HF FFF 201 H.381.2000
15421815 1 2067.5 HF FFF 201 H.381.2000
15902948 1 3594.3 HF FFF 201 H.381.2000
16657474 1 2076.3 HF FFF 201 H.381.2001
16657456 1 1985 HF FFF 201 H.381.2001
16657556 1 1774.3 HF FFF 201 H.381.2001
16657360 1 2723.2 HF FFF 201 H.381.2001
16657488 1 2306 HF FFF 201 H.381.2001
18683817 1 1574 HF FFF 145 H.381.2001
16657316 1 2531.3 HF FFF 201 H.381.2001
16657575 1 2253.9 HF FFF 244 H.381.2001
16657373 1 2786.6 HF FFF 246 H.381.2001
16657576 1 1518.4 HF FFF 201 H.381.2001
13994745 1 2604 HF FFF 195 H.381.1998
13511669 1 2665.5 HF FFF 195 H.381.1998
13995954 1 2254.5 HF FFF 195 H.381.1998
13511642 1 2857.5 HF FFF 195 H.381.1998
13995953 1 2625 HF FFF 195 H.381.1998
13994743 1 3637.5 HF FFF 195 H.381.1998
13542528 1 2272.5 HF FFF 195 H.381.1998
13673131 1 2806.5 HF FFF 195 H.381.1998
13994732 1 2830.5 HF FFF 195 H.381.1998
13994721 1 2604 HF FFF 195 H.381.1998
13673132 1 2728.5 HF FFF 195 H.381.1998
14445352 1 2164.9 HF FFF 210 H.382.1999
14445353 1 2791.9 HF FFF 210 H.382.1999
16346772 1 2599.1 HF FFF 159 H.383.2001
16832052 1 4161.5 HF FFF 245 H.383.2001
16229156 1 3856 HF FFF 256 H.383.2001
16346770 1 3709.3 HF FFF 257 H.383.2001
18055053 1 3471.5 HF FFF 194 H.384.2003
18831658 1 3373.7 HF FFF 194 H.384.2003
18650792 1 2540.9 HF FFF 194 H.384.2003
18865294 1 2498.7 HF FFF 194 H.384.2003
14683245 1 3077.2 HF FFF 191 H.384.1999
14453367 1 3013 HF FFF 240 H.384.1999
14685858 1 3130.9 HF FFF 240 H.384.1999
14410885 1 2843.6 HF FFF 234 H.384.1999
14685903 1 3083.2 HF FFF 226 H.384.1999
14685852 1 2880.2 HF FFF 240 H.384.1999
15899594 1 3902.6 HF FFF 247 H.385.2000
15899600 1 3454.9 HF FFF 267 H.385.2000
15731715 1 3634.5 HF FFF 263 H.385.2000
16273552 1 2893.8 HF FFF 250 H.385.2001
16123736 1 2413 HF FFF 196 H.385.2001
16025240 1 3023 HF FFF 250 H.385.2001
16025239 1 2951.2 HF FFF 247 H.385.2001
16304836 1 2788.1 HF FFF 250 H.385.2001
16941211 1 3945.1 HF FFF 253 H.385.2002
16941212 1 3508.1 HF FFF 264 H.385.2002
17034514 1 3095.8 HF FFF 228 H.385.2002
17108238 1 2952.1 HF FFF 264 H.385.2002
18204924 1 2277.6 HF FFF 194 H.385.2003
18204921 1 2484.5 HF FFF 194 H.385.2003
13907955 1 3221.9 HF FFF 199 H.385.1998
13907896 1 1936.3 HF FFF 190 H.385.1998
13907963 1 3099.3 HF FFF 190 H.385.1998
13907907 1 2023.8 HF FFF 199 H.385.1998
14855397 1 3934.2 HF FFF 251 H.386.1999
14855401 1 4835.9 HF FFF 249 H.386.1999
14855402 1 3929.9 HF FFF 225 H.386.1999
14855358 1 4304.4 HF FFF 246 H.386.1999
18026887 1 4578.5 HF FFF 253 H.387.2003
18138834 1 3843.4 HF FFF 252 H.387.2003
18070370 1 3707.9 HF FFF 254 H.387.2003
18182245 1 3945.5 HF FFF 257 H.387.2003
18070390 1 4869.7 HF FFF 245 H.387.2003
18138809 1 3729.9 HF FFF 235 H.387.2003
18138869 1 3955.9 HF FFF 255 H.387.2003
13318112 1 2902.9 HF FFF 173 H.388.1997
13318095 1 3140.8 HF FFF 181 H.388.1997
13318123 1 2963.9 HF FFF 168 H.388.1997
13318110 1 3004.3 HF FFF 181 H.388.1997
15565214 1 2802.6 HF FFF 236 H.389.2000
15565188 1 3215.7 HF FFF 284 H.389.2000
15565221 1 2220.5 HF FFF 184 H.389.2000
15565168 1 1637.1 HF FFF 146 H.389.2000
15565201 1 3207.7 HF FFF 275 H.389.2000
16397192 1 3644.7 HF FFF 243 H.389.2001
16215785 1 3607.1 HF FFF 229 H.389.2001
16215786 1 3240.4 HF FFF 215 H.389.2001
16397179 1 4012.1 HF FFF 239 H.389.2001
16215763 1 4271.8 HF FFF 244 H.389.2001
17061454 1 3370.3 HF FFF 299 H.389.2002
17165755 1 3262 HF FFF 299 H.389.2002
12614140 1 2709.4 HF FFF 185 H.389.1997
12614142 1 3194.6 HF FFF 198 H.389.1997
12614166 1 2711.8 HF FFF 196 H.389.1997
12614182 1 3167.8 HF FFF 221 H.389.1997
12614168 1 3030.3 HF FFF 207 H.389.1997
13539312 1 2925.1 HF FFF 228 H.389.1998
13539339 1 3273 HF FFF 271 H.389.1998
13539310 1 3502.4 HF FFF 239 H.389.1998
14434457 1 3950.7 HF FFF 298 H.389.1999
14434438 1 4698.5 HF FFF 295 H.389.1999
14434418 1 3658.5 HF FFF 300 H.389.1999
14434444 1 3756.1 HF FFF 283 H.389.1999
14434427 1 4530.3 HF FFF 294 H.389.1999
14434410 1 3971.9 HF FFF 285 H.389.1999
14434430 1 3776.2 HF FFF 288 H.389.1999
14434440 1 4178.1 HF FFF 298 H.389.1999
13909014 1 2472.1 HF FFF 201 H.390.1998
13908087 1 2087.3 HF FFF 201 H.390.1998
13908111 1 3072 HF FFF 201 H.390.1998
13892723 1 2908.4 HF FFF 201 H.390.1998
13908096 1 3025 HF FFF 201 H.390.1998
13909017 1 2603.7 HF FFF 179 H.390.1998
13892726 1 3644.4 HF FFF 201 H.390.1998
14683121 1 3559.1 HF FFF 222 H.390.1999
15169461 1 3384.3 HF FFF 222 H.390.1999
14683129 1 2067.6 HF FFF 222 H.390.1999
11815837 1 3515.9 HF FFF 261 H.391.1996
11815844 1 2719.4 HF FFF 280 H.391.1996
10851268 1 2885.7 HF FFF 240 H.391.1996
11746611 1 3876.6 HF FFF 254 H.392.1996
11662879 1 3770.1 HF FFF 252 H.392.1996
11662882 1 3537.7 HF FFF 251 H.392.1996
13603458 1 2765.9 HF FFF 229 H.393.1998
13603466 1 3269.6 HF FFF 220 H.393.1998
16142913 1 3504 HF FFF 195 H.394.2001
16184049 1 2895 HF FFF 195 H.394.2001
12834151 1 4733.8 HF FFF 236 H.395.1997
12834142 1 3042.2 HF FFF 219 H.395.1997
12592099 1 2484 HF FFF 176 H.396.1997
12592106 1 2283.5 HF FFF 147 H.396.1997
12592092 1 2578.2 HF FFF 203 H.396.1997
13483515 1 2716.6 HF FFF 250 H.396.1998
13483511 1 2509.8 HF FFF 178 H.396.1998
13555018 1 2890.1 HF FFF 211 H.396.1998
13631398 1 2420.4 HF FFF 186 H.396.1998
15381149 1 3619.5 HF FFF 268 H.397.2000
15375449 1 5630.8 HF FFF 275 H.397.2000
15317167 1 4128.7 HF FFF 248 H.397.2000
15287213 1 4479.9 HF FFF 235 H.397.2000
15287207 1 4375.2 HF FFF 272 H.397.2000
15466359 1 4078 HF FFF 267 H.397.2000
15290786 1 3113.8 HF FFF 194 H.397.2000
15325397 1 2906.3 HF FFF 226 H.399.2000
15325392 1 3098.2 HF FFF 231 H.399.2000
15669553 1 3196.4 HF FFF 228 H.399.2000
15625711 1 2530.2 HF FFF 194 H.399.2000
15821504 1 3481 HF FFF 212 H.399.2000
15508798 1 2345.2 HF FFF 230 H.399.2000
15625704 1 2870 HF FFF 155 H.399.2000
15625748 1 2446.6 HF FFF 206 H.399.2000
15367600 1 3396.2 HF FFF 235 H.399.2000
15625725 1 2907.8 HF FFF 218 H.399.2000
15367604 1 3199.9 HF FFF 212 H.399.2000
15625699 1 3647.9 HF FFF 224 H.399.2000
13498435 1 2195 HF FFF 224 H.399.1998
13497623 1 2622.4 HF FFF 239 H.399.1998
13498427 1 1460 HF FFF 200 H.399.1998
14598378 1 2825.5 HF FFF 205 H.399.1999
14598326 1 3180 HF FFF 187 H.399.1999
14598343 1 3184 HF FFF 217 H.399.1999
15062585 1 2596.9 HF FFF 218 H.399.1999
14598353 1 2923.6 HF FFF 221 H.399.1999
14598372 1 2582.1 HF FFF 192 H.399.1999
14598385 1 3864 HF FFF 222 H.399.1999
14598358 1 2650.1 HF FFF 204 H.399.1999
14598311 1 3244 HF FFF 223 H.399.1999
14598383 1 3433.2 HF FFF 234 H.399.1999
15503124 1 2872.5 HF FFF 180 H.400.2000
15325775 1 2872.5 HF FFF 195 H.400.2000
15575072 1 3159 HF FFF 195 H.400.2000
15325752 1 3210 HF FFF 195 H.400.2000
15575079 1 2700 HF FFF 195 H.400.2000
12691352 1 3449.9 HF FFF 245 H.400.1997
12679153 1 2454 HF FFF 226 H.400.1997
12679141 1 3291 HF FFF 251 H.400.1997
12703097 1 4019.8 HF FFF 247 H.400.1997
12679128 1 3682.9 HF FFF 248 H.400.1997
12851458 1 3181.8 HF FFF 252 H.400.1997
12851508 1 3580.9 HF FFF 232 H.400.1997
13528912 1 3450.7 HF FFF 236 H.400.1998
13528947 1 2582.3 HF FFF 249 H.400.1998
13528909 1 3720.7 HF FFF 228 H.400.1998
13528911 1 3216 HF FFF 243 H.400.1998
13592152 1 2492.5 HF FFF 219 H.400.1998
13592149 1 2694 HF FFF 221 H.400.1998
13592135 1 2973.3 HF FFF 238 H.400.1998
15328662 1 3405.2 HF FFF 244 H.401.2000
15314881 1 3712.1 HF FFF 251 H.401.2000
15318681 1 3029.2 HF FFF 264 H.401.2000
15318685 1 3656.1 HF FFF 278 H.401.2000
15360674 1 3396.3 HF FFF 265 H.401.2000
16908534 1 3307.8 HF FFF 247 H.401.2002
17810776 1 4160.2 HF FFF 261 H.401.2002
17026118 1 4543.7 HF FFF 264 H.401.2002
17029198 1 4383.4 HF FFF 249 H.401.2002
17026119 1 3873.8 HF FFF 252 H.401.2002
17001551 1 3456.1 HF FFF 256 H.401.2002
17035329 1 3282.5 HF FFF 230 H.401.2002
14510717 1 4196.1 HF FFF 237 H.402.1999
14510707 1 3985.8 HF FFF 249 H.402.1999
14510721 1 3885.3 HF FFF 255 H.402.1999
15040399 1 2543.6 HF FFF 249 H.402.1999
15040427 1 3631.1 HF FFF 269 H.402.1999
14510701 1 3560 HF FFF 232 H.402.1999
15541178 1 2328.1 HF FFF 188 H.403.2000
15584934 1 2902.7 HF FFF 203 H.403.2000
15541185 1 3185.8 HF FFF 203 H.403.2000
11714634 1 3997.7 HF FFF 256 H.403.1996
11714575 1 2963.9 HF FFF 256 H.403.1996
11714594 1 3855.8 HF FFF 258 H.403.1996
11714653 1 3173.3 HF FFF 221 H.403.1996
12192698 1 3736.1 HF FFF 200 H.403.1996
12590685 1 2693.3 HF FFF 206 H.403.1997
12590730 1 2468.4 HF FFF 205 H.403.1997
12590720 1 2479.2 HF FFF 209 H.403.1997
12590666 1 1377.7 HF FFF 146 H.403.1997
12744281 1 2146.8 HF FFF 206 H.403.1997
12590723 1 2507.5 HF FFF 258 H.403.1997
12744298 1 2446.6 HF FFF 213 H.403.1997
12744279 1 2094.8 HF FFF 207 H.403.1997
12607171 1 1900.4 HF FFF 213 H.403.1997
12607158 1 1768.1 HF FFF 163 H.403.1997
12607168 1 2427.5 HF FFF 203 H.403.1997
12607173 1 2834.8 HF FFF 207 H.403.1997
13522420 1 2298.2 HF FFF 251 H.403.1998
13522397 1 3114.8 HF FFF 251 H.403.1998
13734020 1 2941.8 HF FFF 227 H.403.1998
13758863 1 2714.7 HF FFF 204 H.404.1998
13546269 1 2670.9 HF FFF 214 H.404.1998
13537403 1 2400.5 HF FFF 228 H.404.1998
13537387 1 2567.6 HF FFF 208 H.404.1998
13537390 1 3546.6 HF FFF 219 H.404.1998
13537379 1 3120.8 HF FFF 204 H.404.1998
14547254 1 3460.5 HF FFF 209 H.405.1999
14547257 1 3694.4 HF FFF 231 H.405.1999
14547246 1 2864.7 HF FFF 213 H.405.1999
16161949 1 4147.3 HF FFF 231 H.406.2001
16176972 1 4441 HF FFF 233 H.406.2001
16475515 1 2868.2 HF FFF 196 H.407.2001
16475525 1 2914.2 HF FFF 204 H.407.2001
14518332 1 3234 HF FFF 275 H.409.1999
14763527 1 3021.6 HF FFF 254 H.409.1999
14469804 1 3851.6 HF FFF 235 H.413.1999
14469847 1 3363.8 HF FFF 222 H.413.1999
18278438 1 3852 HF FFF 245 H.414.2003
18278461 1 3966.3 HF FFF 255 H.414.2003
18278437 1 3847.1 HF FFF 258 H.414.2003
18278463 1 2527.1 HF FFF 212 H.414.2003
13599016 1 3211.4 HF FFF 226 H.416.1998
13599012 1 3147.9 HF FFF 214 H.416.1998
13599007 1 3796.1 HF FFF 212 H.416.1998
13599003 1 3643.1 HF FFF 233 H.416.1998
13598998 1 4051.5 HF FFF 230 H.416.1998
13598978 1 4172.6 HF FFF 228 H.416.1998
14461019 1 3595.1 HF FFF 229 H.416.1999
14461005 1 3440.8 HF FFF 215 H.416.1999
14460996 1 3485.8 HF FFF 223 H.416.1999
14460983 1 3679.3 HF FFF 228 H.416.1999
14460992 1 3288.6 HF FFF 213 H.416.1999
14461023 1 3237.3 HF FFF 196 H.416.1999
13690667 1 2939.2 HF FFF 245 H.417.1998
13509640 1 3114.7 HF FFF 220 H.417.1998
13509605 1 2997.8 HF FFF 223 H.417.1998
13722248 1 2747 HF FFF 212 H.417.1998
13722240 1 2715 HF FFF 202 H.417.1998
13722610 1 4108.6 HF FFF 246 H.417.1998
14251979 1 3250.8 HF FFF 220 H.417.1998
13509600 1 2823 HF FFF 212 H.417.1998
13690680 1 2955.8 HF FFF 256 H.417.1998
13939529 1 2612.9 HF FFF 226 H.417.1998
17341437 1 3137.5 HF FFF 237 H.418.2002
17341440 1 3644.7 HF FFF 236 H.418.2002
17341482 1 4060.4 HF FFF 248 H.418.2002
17274171 1 3898.4 HF FFF 250 H.418.2002
17341431 1 3613 HF FFF 241 H.418.2002
17274178 1 4460.8 HF FFF 242 H.418.2002
18309390 1 2447.8 HF FFF 114 H.418.2003
18309400 1 4348.8 HF FFF 254 H.418.2003
18255576 1 4880.5 HF FFF 263 H.418.2003
18255580 1 4843.4 HF FFF 259 H.418.2003
11922307 1 2780 HF FFF 187 H.418.1996
11922364 1 3199.7 HF FFF 237 H.418.1996
12818666 1 3737.4 HF FFF 236 H.418.1997
12818693 1 3856.4 HF FFF 229 H.418.1997
12818718 1 3544.2 HF FFF 249 H.418.1997
12818727 1 4132.5 HF FFF 242 H.418.1997
13701554 1 4076.3 HF FFF 238 H.418.1998
13701581 1 3319.6 HF FFF 233 H.418.1998
13701528 1 3167 HF FFF 221 H.418.1998
13701598 1 4025.8 HF FFF 232 H.418.1998
13701591 1 4153.2 HF FFF 245 H.418.1998
13002395 1 2380.5 HF FFF 181 H.419.1997
13002434 1 2037.3 HF FFF 184 H.419.1997
13002413 1 3290.7 HF FFF 240 H.419.1997
13002436 1 2993.2 HF FFF 246 H.419.1997
13002411 1 3098.1 HF FFF 234 H.419.1997
13999617 1 2310 HF FFF 176 H.419.1998
13999604 1 2376.6 HF FFF 200 H.419.1998
13999624 1 1872.4 HF FFF 200 H.419.1998
15647632 1 3480.2 HF FFF 281 H.420.2000
15647634 1 3360.1 HF FFF 200 H.420.2000
14677848 1 2977.5 HF FFF 257 H.421.1999
14677812 1 3408.9 HF FFF 257 H.421.1999
14677847 1 2985.3 HF FFF 257 H.421.1999
14677882 1 2773.8 HF FFF 257 H.421.1999
17973224 1 2511.1 HF FFF 226 H.422.2003
18102848 1 3147.5 HF FFF 230 H.422.2003
18102839 1 3580.5 HF FFF 247 H.422.2003
18102882 1 3149.8 HF FFF 254 H.422.2003
11673693 1 3406.1 HF FFF 258 H.425.1996
11673688 1 4472.1 HF FFF 256 H.425.1996
11670052 1 3513.3 HF FFF 222 H.425.1996
11673692 1 4532.6 HF FFF 270 H.425.1996
11673689 1 4404.3 HF FFF 264 H.425.1996
11670047 1 4252.9 HF FFF 279 H.425.1996
12651807 1 2737.4 HF FFF 213 H.426.1997
12651811 1 2252.9 HF FFF 204 H.426.1997
12696575 1 2314.2 HF FFF 215 H.426.1997
12710936 1 2600.5 HF FFF 200 H.426.1997
18009183 1 3447.6 HF FFF 273 H.427.2003
18223830 1 3134.1 HF FFF 273 H.427.2003
13927532 1 2589.3 HF FFF 209 H.427.1998
13979211 1 2644.3 HF FFF 209 H.427.1998
13927490 1 2751.8 HF FFF 209 H.427.1998
13927526 1 2730.5 HF FFF 209 H.427.1998
13979216 1 2553.8 HF FFF 197 H.427.1998
13842213 1 2152.5 HF FFF 209 H.427.1998
13842231 1 2867.8 HF FFF 209 H.427.1998
13927495 1 2503.4 HF FFF 209 H.427.1998
12815787 1 3175.2 HF FFF 254 H.431.1997
12575466 1 3549.4 HF FFF 234 H.431.1997
12575444 1 2763.1 HF FFF 234 H.431.1997
12575443 1 2250.7 HF FFF 243 H.431.1997
15325824 1 2908.7 HF FFF 253 H.433.2000
15293673 1 4290.9 HF FFF 249 H.433.2000
11977758 1 3967.7 HF FFF 266 H.433.1996
11977759 1 2843.7 HF FFF 225 H.433.1996
11977812 1 3815.6 HF FFF 260 H.433.1996
11977793 1 3415.4 HF FFF 275 H.433.1996
12716776 1 1598.5 HF FFF 125 H.433.1997
12716774 1 2765.1 HF FFF 169 H.433.1997
13205837 1 3493.3 HF FFF 194 H.433.1997
12716778 1 2964.3 HF FFF 198 H.433.1997
13500647 1 2314.4 HF FFF 227 H.433.1998
13500638 1 2925.5 HF FFF 213 H.433.1998
13500650 1 2663 HF FFF 242 H.433.1998
11970248 1 2437 HF FFF 248 H.435.1996
11762951 1 3594 HF FFF 254 H.435.1996
11801780 1 3251.2 HF FFF 251 H.435.1996
11814220 1 2210.5 HF FFF 170 H.435.1996
11966466 1 2170.2 HF FFF 160 H.435.1996
11732864 1 3486.2 HF FFF 259 H.435.1996
11970238 1 3942.4 HF FFF 245 H.435.1996
12818206 1 2968.3 HF FFF 231 H.435.1997
12842753 1 3046.9 HF FFF 248 H.435.1997
13010486 1 3346.4 HF FFF 248 H.435.1997
13010423 1 2584.5 HF FFF 233 H.435.1997
13010412 1 2779.2 HF FFF 222 H.435.1997
13010360 1 2637.1 HF FFF 240 H.435.1997
12815222 1 3044.1 HF FFF 236 H.435.1997
12670039 1 2333.2 HF FFF 203 H.435.1997
12833538 1 2909.9 HF FFF 230 H.435.1997
13497874 1 2536.3 HF FFF 219 H.435.1998
13742247 1 3479.1 HF FFF 235 H.435.1998
13792480 1 3040.1 HF FFF 250 H.436.1998
13792489 1 2495.4 HF FFF 239 H.436.1998
13792446 1 2343.6 HF FFF 241 H.436.1998
13792437 1 3075.6 HF FFF 243 H.436.1998
12906754 1 2686.1 HF FFF 211 H.437.1997
12906742 1 2652.9 HF FFF 216 H.437.1997
12889961 1 3519.9 HF FFF 241 H.437.1997
13885126 1 3458.7 HF FFF 253 H.437.1998
13885129 1 3126.1 HF FFF 267 H.437.1998
13885133 1 3120.7 HF FFF 245 H.437.1998
13220794 1 3594.5 HF FFF 280 H.438.1997
13220800 1 3568.8 HF FFF 284 H.438.1997
13220763 1 3551.5 HF FFF 288 H.438.1997
13220791 1 3449.1 HF FFF 285 H.438.1997
12614570 1 2626.7 HF FFF 195 H.439.1997
12614539 1 2367.4 HF FFF 142 H.439.1997
16451651 1 3571.9 HF FFF 276 H.440.2001
16402922 1 3577.3 HF FFF 276 H.440.2001
16451652 1 2706.1 HF FFF 229 H.440.2001
16451659 1 3400.2 HF FFF 229 H.440.2001
16451628 1 3913.1 HF FFF 276 H.440.2001
14560714 1 4340.2 HF FFF 269 H.440.1999
14560798 1 5379.8 HF FFF 276 H.440.1999
14560733 1 4089.6 HF FFF 275 H.440.1999
14560753 1 4179 HF FFF 268 H.440.1999
14560790 1 5023.8 HF FFF 305 H.440.1999
16419065 1 3020.6 HF FFF 240 H.441.2001
16419094 1 3195.6 HF FFF 241 H.441.2001
12640065 1 2438.6 HF FFF 189 H.441.1997
12636949 1 3568.6 HF FFF 242 H.441.1997
12640091 1 3488.9 HF FFF 244 H.441.1997
12796565 1 3144.3 HF FFF 199 H.442.1997
12690135 1 3063 HF FFF 198 H.442.1997
13088678 1 3934 HF FFF 226 H.442.1997
12605972 1 3604.9 HF FFF 201 H.442.1997
16209545 1 3583.9 HF FFF 227 H.443.2001
16209532 1 3814.8 HF FFF 231 H.443.2001
16209549 1 3279.4 HF FFF 237 H.443.2001
16209528 1 3137.2 HF FFF 239 H.443.2001
16209540 1 3765.2 HF FFF 217 H.443.2001
14432467 1 2916.9 HF FFF 189 H.443.1999
14432428 1 3940.4 HF FFF 239 H.443.1999
14432444 1 4486.3 HF FFF 228 H.443.1999
14432420 1 3168.9 HF FFF 229 H.443.1999
15656478 1 3316.1 HF FFF 257 H.445.2000
15656484 1 4162.6 HF FFF 257 H.445.2000
15656470 1 3779 HF FFF 257 H.445.2000
15656495 1 3617.9 HF FFF 257 H.445.2000
12903919 1 2758.2 HF FFF 231 H.445.1997
12903925 1 3833.6 HF FFF 236 H.445.1997
12885633 1 2586 HF FFF 280 H.445.1997
13473464 1 2030 HF FFF 116 H.445.1998
13753318 1 3036.8 HF FFF 164 H.445.1998
13473440 1 2288.4 HF FFF 131 H.445.1998
13473466 1 1910.5 HF FFF 119 H.445.1998
14190426 1 3302 HF FFF 244 H.446.1998
14190500 1 3316.8 HF FFF 235 H.446.1998
14206232 1 2603.2 HF FFF 198 H.446.1998
14206240 1 3435.3 HF FFF 224 H.446.1998
12962476 1 3213.5 HF FFF 251 H.450.1997
12942752 1 3429.1 HF FFF 251 H.450.1997
13300370 1 2440.2 HF FFF 249 H.450.1997
12942731 1 4529.6 HF FFF 248 H.450.1997
12942753 1 2855.5 HF FFF 248 H.450.1997
13837897 1 3163.6 HF FFF 203 H.450.1998
13837919 1 3295.7 HF FFF 203 H.450.1998
15084645 1 2899 HF FFF 164 H.451.1999
15085003 1 2478.5 HF FFF 201 H.451.1999
14499016 1 2552.1 HF FFF 198 H.452.1999
14499001 1 3768.7 HF FFF 275 H.452.1999
14499041 1 2921.6 HF FFF 269 H.452.1999
14498943 1 3673.9 HF FFF 273 H.452.1999
14498991 1 3384.6 HF FFF 271 H.452.1999
15347170 1 3778 HF FFF 251 H.454.2000
15635529 1 2546.3 HF FFF 192 H.454.2000
15317735 1 3359.1 HF FFF 206 H.454.2000
15635535 1 3925.4 HF FFF 282 H.454.2000
15343413 1 3456.2 HF FFF 258 H.455.2000
15356940 1 3324.9 HF FFF 258 H.455.2000
15457023 1 3330.2 HF FFF 258 H.455.2000
15571350 1 3380.2 HF FFF 230 H.455.2000
15356926 1 2360.9 HF FFF 218 H.455.2000
16200440 1 3359 HF FFF 242 H.455.2001
16200437 1 2098.6 HF FFF 122 H.455.2001
16200436 1 4283.5 HF FFF 242 H.455.2001
17169604 1 3171.9 HF FFF 248 H.455.2002
17149761 1 3639 HF FFF 230 H.455.2002
17123050 1 3838.2 HF FFF 243 H.455.2002
17123051 1 3684.1 HF FFF 251 H.455.2002
17007732 1 3197.4 HF FFF 251 H.455.2002
17080260 1 3257.6 HF FFF 241 H.455.2002
18106800 1 2586.2 HF FFF 206 H.455.2003
18047276 1 2711 HF FFF 249 H.455.2003
14055387 1 2701 HF FFF 187 H.455.1998
14055357 1 2689 HF FFF 187 H.455.1998
14055373 1 4285.3 HF FFF 251 H.455.1998
14055374 1 3552.3 HF FFF 251 H.455.1998
14998442 1 2766.9 HF FFF 223 H.455.1999
14998456 1 3533.5 HF FFF 248 H.455.1999
14998444 1 3528.1 HF FFF 248 H.455.1999
14998432 1 2936.4 HF FFF 248 H.455.1999
14998427 1 2912.8 HF FFF 248 H.455.1999
15163030 1 3069.1 HF FFF 248 H.455.1999
12066038 1 4132.6 HF FFF 259 H.457.1996
12066012 1 3399.2 HF FFF 260 H.457.1996
12065992 1 3503.8 HF FFF 250 H.457.1996
12926730 1 2650.5 HF FFF 135 H.458.1997
13008856 1 2200.5 HF FFF 135 H.458.1997
14963823 1 3587.7 HF FFF 258 H.458.1999
14963875 1 2980 HF FFF 258 H.458.1999
17289704 1 4370.7 HF FFF 240 H.459.2002
17771026 1 2622.3 HF FFF 203 H.459.2002
17205137 1 4651.7 HF FFF 253 H.459.2002
17289691 1 5021.5 HF FFF 277 H.459.2002
17205124 1 3804.6 HF FFF 257 H.459.2002
17600437 1 2737.1 HF FFF 254 H.461.2000
15819723 1 3561.1 HF FFF 298 H.461.2000
17437884 1 3369.5 HF FFF 220 H.462.2002
17437888 1 3850.1 HF FFF 238 H.462.2002
17437912 1 3937.5 HF FFF 222 H.462.2002
13885322 1 2054.7 HF FFF 147 H.462.1998
13748507 1 2550.7 HF FFF 195 H.462.1998
13885349 1 3486.2 HF FFF 213 H.462.1998
12640219 1 2336 HF FFF 161 H.463.1997
12640249 1 2390.7 HF FFF 184 H.463.1997
12640243 1 2656.7 HF FFF 185 H.463.1997
12640244 1 2741 HF FFF 187 H.463.1997
12640242 1 2642.1 HF FFF 188 H.463.1997
17980349 1 2923.5 HF FFF 195 H.464.2003
17980336 1 2329.5 HF FFF 195 H.464.2003
13616814 1 3078.9 HF FFF 222 H.464.1998
14206342 1 4234.8 HF FFF 250 H.464.1998
15650561 1 4646.1 HF FFF 282 H.466.2000
15650596 1 2944.3 HF FFF 238 H.466.2000
18034227 1 3600.3 HF FFF 234 H.467.2003
18194011 1 3231.5 HF FFF 229 H.467.2003
17557756 1 2746.8 HF FFF 202 H.470.2002
17557701 1 3056.6 HF FFF 247 H.470.2002
16630850 1 2827.3 HF FFF 221 H.471.2001
16630823 1 3787.6 HF FFF 238 H.471.2001
16630857 1 3215.1 HF FFF 194 H.471.2001
16630824 1 3274.6 HF FFF 215 H.471.2001
16551186 1 2964.8 HF FFF 239 H.471.2001
16551218 1 3293.5 HF FFF 202 H.471.2001
18809946 1 2657.8 HF FFF 226 H.471.2003
18809944 1 2714.7 HF FFF 234 H.471.2003
18809953 1 3282.4 HF FFF 239 H.471.2003
18323432 1 3178.4 HF FFF 235 H.471.2003
18323435 1 3491.9 HF FFF 236 H.471.2003
18128183 1 3486.9 HF FFF 250 H.471.2003
13552893 1 3016.7 HF FFF 202 H.471.1998
13846650 1 2516.4 HF FFF 205 H.471.1998
13552897 1 3304.7 HF FFF 243 H.471.1998
13552895 1 2267.7 HF FFF 175 H.471.1998
12904108 1 2176.7 HF FFF 169 H.476.1997
12904093 1 2416.2 HF FFF 245 H.476.1997
12904091 1 2985.6 HF FFF 250 H.476.1997
12908201 1 3035.5 HF FFF 259 H.476.1997
13776176 1 2834.9 HF FFF 231 H.477.1998
13776192 1 3032.6 HF FFF 226 H.477.1998
13776195 1 2587.1 HF FFF 233 H.477.1998
13605348 1 2992.7 HF FFF 225 H.477.1998
13605290 1 3192.3 HF FFF 220 H.477.1998
13605274 1 3205.4 HF FFF 224 H.477.1998
11733426 1 3667 HF FFF 262 H.481.1996
11733398 1 2595.6 HF FFF 199 H.481.1996
14499439 1 3605.7 HF FFF 260 H.481.1999
14405418 1 3828.2 HF FFF 260 H.481.1999
14499462 1 3702.9 HF FFF 255 H.481.1999
11791718 1 4564.2 HF FFF 284 H.482.1996
11791721 1 3401.2 HF FFF 281 H.482.1996
11791732 1 4152.2 HF FFF 287 H.482.1996
11791728 1 3512.6 HF FFF 285 H.482.1996
14759077 1 3606.6 HF FFF 262 H.484.1999
14984363 1 4652.9 HF FFF 283 H.484.1999
15436499 1 3762.2 HF FFF 252 H.485.2000
15436501 1 3372.8 HF FFF 232 H.485.2000
15325385 1 3994.2 HF FFF 251 H.485.2000
15325383 1 2941.9 HF FFF 232 H.485.2000
18006161 1 2843.6 HF FFF 259 H.486.2003
18149630 1 4112.5 HF FFF 259 H.486.2003
12064769 1 2640.5 HF FFF 205 H.487.1996
11784741 1 3358 HF FFF 262 H.487.1996
12064772 1 2242 HF FFF 202 H.487.1996
13040064 1 2586.9 HF FFF 245 H.487.1997
13040048 1 1797.5 HF FFF 167 H.487.1997
13040063 1 3057.4 HF FFF 241 H.487.1997
13040056 1 2767.8 HF FFF 242 H.487.1997
13040049 1 2620.2 HF FFF 259 H.487.1997
14000238 1 3454.1 HF FFF 251 H.487.1998
14000274 1 2884.7 HF FFF 251 H.487.1998
14000272 1 3099.1 HF FFF 296 H.487.1998
14000233 1 2417.7 HF FFF 200 H.487.1998
14931127 1 2678.9 HF FFF 245 H.487.1999
14931142 1 2685.9 HF FFF 249 H.487.1999
14931135 1 4146.3 HF FFF 248 H.487.1999
14931078 1 2794.2 HF FFF 260 H.487.1999
14475780 1 3650.1 HF FFF 202 H.487.1999
14599533 1 3420 HF FFF 242 H.488.1999
14599554 1 3521.6 HF FFF 222 H.488.1999
14599563 1 3118.7 HF FFF 214 H.488.1999
14599551 1 3296.6 HF FFF 233 H.488.1999
14759065 1 1756.3 HF FFF 163 H.488.1999
12359339 1 2881.9 HF FFF 229 H.489.1996
12174586 1 3514 HF FFF 234 H.489.1996
12174599 1 2846 HF FFF 184 H.489.1996
12174619 1 2706.8 HF FFF 205 H.489.1996
12174597 1 2717.3 HF FFF 205 H.489.1996
11805481 1 2100.3 HF FFF 139 H.489.1996
12169754 1 2638.2 HF FFF 167 H.489.1996
12169782 1 4134.8 HF FFF 205 H.489.1996
12645064 1 3941.1 HF FFF 255 H.489.1997
12645032 1 2901 HF FFF 250 H.489.1997
14838477 1 3626.8 HF FFF 251 H.489.1999
14831234 1 2821.1 HF FFF 245 H.489.1999
14838453 1 3795.4 HF FFF 233 H.489.1999
14831219 1 4728.2 HF FFF 248 H.489.1999
14831246 1 3468.7 HF FFF 256 H.489.1999
11661083 1 3230.8 HF FFF 257 H.490.1996
11735358 1 3450.8 HF FFF 263 H.490.1996
11661100 1 3571.5 HF FFF 263 H.490.1996
13839932 1 3399.2 HF FFF 249 H.492.1998
13839962 1 2929.6 HF FFF 237 H.492.1998
13839971 1 2404.5 HF FFF 206 H.492.1998
13839930 1 2916.2 HF FFF 255 H.492.1998
13840037 1 2672.7 HF FFF 248 H.492.1998
13839978 1 2668.1 HF FFF 245 H.492.1998
13839990 1 1536.2 HF FFF 189 H.492.1998
14550562 1 1999.5 HF FFF 195 H.492.1999
14550529 1 2263.5 HF FFF 195 H.492.1999
14550587 1 2573.4 HF FFF 189 H.492.1999
14550557 1 2169 HF FFF 195 H.492.1999
14550576 1 2340 HF FFF 195 H.492.1999
14550550 1 1674 HF FFF 195 H.492.1999
14550616 1 1917 HF FFF 195 H.492.1999
14550597 1 2301 HF FFF 195 H.492.1999
14550567 1 2712 HF FFF 195 H.492.1999
14550602 1 2521.5 HF FFF 195 H.492.1999
13089265 1 1304.9 HF FFF 139 H.493.1997
13089253 1 1444.4 HF FFF 139 H.493.1997
13107896 1 1258.7 HF FFF 139 H.493.1997
13089184 1 1446.6 HF FFF 139 H.493.1997
13089228 1 1237.6 HF FFF 139 H.493.1997
14064153 1 1906.7 HF FFF 179 H.493.1998
14064216 1 1591.6 HF FFF 179 H.493.1998
14064161 1 1906.9 HF FFF 179 H.493.1998
14064171 1 1795.1 HF FFF 179 H.493.1998
14064249 1 2115.1 HF FFF 179 H.493.1998
12171673 1 2676.5 HF FFF 200 H.495.1996
11215377 1 2671.2 HF FFF 147 H.495.1996
11215363 1 2830.1 HF FFF 148 H.495.1996
12171684 1 2796 HF FFF 186 H.495.1996
11653163 1 2517.8 HF FFF 200 H.495.1996
11898585 1 2670.2 HF FFF 194 H.495.1996
17054470 1 2843 HF FFF 240 H.496.2002
17037217 1 3235.2 HF FFF 247 H.496.2002
15575532 1 1998.9 HF FFF 164 H.497.2000
15575544 1 2391.2 HF FFF 172 H.497.2000
15575531 1 2375.4 HF FFF 165 H.497.2000
15575548 1 2794.1 HF FFF 160 H.497.2000
15575576 1 3532.9 HF FFF 269 H.497.2000
12743658 1 2522 HF FFF 135 H.497.1997
12047482 1 3347.4 HF FFF 145 H.497.1997
12184251 1 3191.1 HF FFF 260 H.498.1996
12184210 1 3148.6 HF FFF 256 H.498.1996
12202283 1 3097.3 HF FFF 243 H.498.1997
12989490 1 1980.5 HF FFF 196 H.498.1997
12989549 1 1829.5 HF FFF 157 H.498.1997
12989482 1 2614.8 HF FFF 242 H.498.1997
12989501 1 2550.6 HF FFF 248 H.498.1997
12989552 1 2595.6 HF FFF 196 H.498.1997
12989499 1 2244.5 HF FFF 182 H.498.1997
13907638 1 2005.7 HF FFF 190 H.498.1998
13907641 1 1712.5 HF FFF 190 H.498.1998
13907658 1 1991.4 HF FFF 190 H.498.1998
13907628 1 2613.1 HF FFF 234 H.498.1998
12989489 1 2026.2 HF FFF 190 H.498.1998
15687488 1 2655.9 HF FFF 220 H.499.2000
15687464 1 3554.3 HF FFF 251 H.499.2000
15687482 1 2569.8 HF FFF 251 H.499.2000
15687469 1 2694.1 HF FFF 250 H.499.2000
15687470 1 2329.8 HF FFF 251 H.499.2000
15922036 1 3217.1 HF FFF 251 H.499.2000
17363225 1 3880.5 HF FFF 273 H.499.2002
17363235 1 2575.3 HF FFF 226 H.499.2002
17363237 1 3014.4 HF FFF 239 H.499.2002
17363248 1 3939.2 HF FFF 262 H.499.2002
18353380 1 4102.1 HF FFF 276 H.499.2003
18353367 1 3746.8 HF FFF 267 H.499.2003
14650328 1 2096.3 HF FFF 201 H.499.1999
14650340 1 2775 HF FFF 201 H.499.1999
14650322 1 2568.8 HF FFF 193 H.499.1999
14650295 1 2294.9 HF FFF 201 H.499.1999
15463967 1 3318.8 HF FFF 279 H.500.2000
15463952 1 2654.2 HF FFF 249 H.500.2000
15192231 1 1902.7 HF FFF 174 H.500.1999
14446128 1 2437.5 HF FFF 184 H.500.1999
15192252 1 1736.2 HF FFF 172 H.500.1999
17062899 1 2697.3 HF FFF 242 H.501.2002
17270392 1 3519.3 HF FFF 220 H.501.2002
17270390 1 2883.3 HF FFF 249 H.501.2002
17159575 1 2804.2 HF FFF 247 H.501.2002
17159560 1 2721.6 HF FFF 229 H.501.2002
17270391 1 3286.6 HF FFF 241 H.501.2002
17159559 1 3160.4 HF FFF 243 H.501.2002
18371618 1 3668.8 HF FFF 235 H.501.2003
18371616 1 3241.1 HF FFF 233 H.501.2003
17990381 1 3608.4 HF FFF 252 H.501.2003
18371624 1 3040.3 HF FFF 232 H.501.2003
18371630 1 3050.8 HF FFF 254 H.501.2003
17990378 1 3615.7 HF FFF 252 H.501.2003
17990375 1 2931.1 HF FFF 228 H.501.2003
17990368 1 3239.3 HF FFF 228 H.501.2003
14470580 1 2149.9 HF FFF 245 H.501.1999
14470547 1 3525.8 HF FFF 293 H.501.1999
14470598 1 2889.2 HF FFF 241 H.501.1999
17350921 1 2769.4 HF FFF 245 H.502.2002
17350878 1 3355.9 HF FFF 241 H.502.2002
16895732 1 3223.3 HF FFF 250 H.502.2002
17350907 1 2366.5 HF FFF 244 H.502.2002
18201073 1 2911.6 HF FFF 250 H.502.2003
18201099 1 3289.1 HF FFF 261 H.502.2003
18201040 1 3455.6 HF FFF 258 H.502.2003
18201067 1 2799.6 HF FFF 276 H.502.2003
17824642 1 4072.4 HF FFF 272 H.502.2003
18172416 1 2972.7 HF FFF 249 H.502.2003
18039481 1 3671 HF FFF 270 H.502.2003
13714824 1 2436.4 HF FFF 251 H.502.1998
13714825 1 1964.2 HF FFF 240 H.502.1998
13714773 1 2591.1 HF FFF 245 H.502.1998
13714826 1 1750.3 HF FFF 197 H.502.1998
13575267 1 2563.8 HF FFF 229 H.503.1998
13575282 1 2394.3 HF FFF 193 H.503.1998
13567642 1 2238.1 HF FFF 168 H.503.1998
17112684 1 3576.9 HF FFF 228 H.504.2002
17112676 1 3558.7 HF FFF 222 H.504.2002
17129547 1 2781.9 HF FFF 188 H.504.2002
17195791 1 2691.2 HF FFF 219 H.504.2002
11767647 1 3664.2 HF FFF 233 H.504.1996
11767606 1 3056.1 HF FFF 215 H.504.1996
11767643 1 3110.4 HF FFF 224 H.504.1996
11767622 1 2707.8 HF FFF 212 H.504.1996
11767628 1 3217.2 HF FFF 219 H.504.1996
11767652 1 3392.4 HF FFF 210 H.504.1996
11767604 1 3641 HF FFF 219 H.504.1996
15425090 1 3208 HF FFF 175 H.506.2000
15499136 1 2193.7 HF FFF 234 H.506.2000
16345101 1 3405 HF FFF 205 H.506.2001
16345082 1 3139.4 HF FFF 203 H.506.2001
16345096 1 2971.9 HF FFF 207 H.506.2001
16391888 1 3249 HF FFF 188 H.506.2001
12871212 1 2903.1 HF FFF 169 H.506.1997
12871116 1 2319.6 HF FFF 155 H.506.1997
12871154 1 2562.5 HF FFF 222 H.506.1997
12871159 1 3135 HF FFF 243 H.506.1997
12871180 1 2892.7 HF FFF 177 H.506.1997
12947863 1 2477.7 HF FFF 242 H.506.1997
12871216 1 2035 HF FFF 164 H.506.1997
12871196 1 3177.3 HF FFF 235 H.506.1997
13731231 1 2344.3 HF FFF 186 H.506.1998
13731197 1 2921.7 HF FFF 241 H.506.1998
13731166 1 2570.8 HF FFF 193 H.506.1998
13731216 1 2271.6 HF FFF 214 H.506.1998
13731210 1 2640.6 HF FFF 232 H.506.1998
13731153 1 1765.8 HF FFF 133 H.506.1998
14665023 1 3140.6 HF FFF 231 H.506.1999
14665059 1 3248.5 HF FFF 236 H.506.1999
14665020 1 3136.2 HF FFF 221 H.506.1999
14665066 1 3437.5 HF FFF 239 H.506.1999
11996400 1 4324.3 HF FFF 287 H.507.1996
11996392 1 4073.8 HF FFF 251 H.507.1996
11996330 1 3495.2 HF FFF 223 H.507.1996
11996393 1 4236.9 HF FFF 249 H.507.1996
12002393 1 3087.5 HF FFF 220 H.507.1996
11996378 1 3248.2 HF FFF 250 H.507.1996
12148140 1 4128.4 HF FFF 257 H.507.1996
12841914 1 3289.7 HF FFF 253 H.508.1997
12588263 1 4419.5 HF FFF 250 H.508.1997
12835714 1 3305.4 HF FFF 251 H.508.1997
12835759 1 2906.2 HF FFF 249 H.508.1997
12835706 1 2901.9 HF FFF 223 H.508.1997
12938247 1 3708.6 HF FFF 250 H.508.1997
12835743 1 1690.8 HF FFF 197 H.508.1997
12835768 1 3444.6 HF FFF 246 H.508.1997
12835725 1 2696.3 HF FFF 251 H.508.1997
12835674 1 3394.6 HF FFF 246 H.508.1997
12835675 1 3043.7 HF FFF 192 H.508.1997
12938242 1 2766.1 HF FFF 191 H.508.1997
13505384 1 2176.7 HF FFF 192 H.509.1998
13505385 1 2946.1 HF FFF 197 H.509.1998
16621440 1 4379.6 HF FFF 259 H.511.2001
15683319 1 4272.8 HF FFF 248 H.511.2001
11767728 1 3704.9 HF FFF 209 H.511.1996
11767733 1 3112.2 HF FFF 236 H.511.1996
11767772 1 3299.3 HF FFF 232 H.511.1996
12914305 1 2303.1 HF FFF 153 H.512.1997
12914315 1 2098.8 HF FFF 153 H.512.1997
12914244 1 1242.4 HF FFF 124 H.512.1997
12914246 1 2356.2 HF FFF 153 H.512.1997
14872054 1 1705.5 HF FFF 135 H.512.1999
14872075 1 1620 HF FFF 135 H.512.1999
14872037 1 1647 HF FFF 135 H.512.1999
16124827 1 3762.9 HF FFF 232 H.513.2001
16711500 1 3637.2 HF FFF 231 H.513.2001
12762895 1 2734.5 HF FFF 267 H.516.1997
12762954 1 2323.6 HF FFF 267 H.516.1997
13840795 1 2255 HF FFF 212 H.516.1998
13840097 1 2638.2 HF FFF 207 H.516.1998
19001235 1 2657.5 HF FFF 184 H.520.2003
19001268 1 2562.3 HF FFF 183 H.520.2003
18417494 1 2010.6 HF FFF 181 H.520.2003
19001308 1 2978.1 HF FFF 181 H.520.2003
15581868 1 3572 HF FFF 252 H.524.2000
15876821 1 2595.5 HF FFF 254 H.524.2000
15876814 1 3760.3 HF FFF 249 H.524.2000
15876839 1 3124.8 HF FFF 246 H.524.2000
16358379 1 3515.1 HF FFF 242 H.524.2001
16358348 1 3332.9 HF FFF 225 H.524.2001
16542133 1 2696.1 HF FFF 242 H.524.2001
12948011 1 2793.2 HF FFF 240 H.524.1997
12948001 1 2924.4 HF FFF 232 H.524.1997
12948010 1 3284.1 HF FFF 219 H.524.1997
15008471 1 3370.9 HF FFF 251 H.524.1999
14838971 1 2730.2 HF FFF 206 H.524.1999
14854714 1 2697.2 HF FFF 221 H.524.1999
15008465 1 3074.6 HF FFF 265 H.524.1999
15614517 1 3026.5 HF FFF 119 H.526.2000
15926473 1 2602.6 HF FFF 130 H.526.2000
16605685 1 3598.3 HF FFF 251 H.526.2001
16352896 1 4580 HF FFF 256 H.526.2001
17040159 1 2313.3 HF FFF 112 H.526.2002
17611863 1 2871 HF FFF 135 H.526.2002
16435143 1 4268.6 HF FFF 271 H.528.2001
16367509 1 4443.1 HF FFF 271 H.528.2001
16435159 1 4474 HF FFF 243 H.528.2001
17332986 1 4266.4 HF FFF 257 H.528.2002
17332981 1 4294.1 HF FFF 265 H.528.2002
17333014 1 3766.8 HF FFF 254 H.528.2002
17333024 1 4580.2 HF FFF 268 H.528.2002
17333041 1 3513.5 HF FFF 236 H.528.2002
17333023 1 3429 HF FFF 268 H.528.2002
17333027 1 3554.3 HF FFF 262 H.528.2002
17333038 1 3836.9 HF FFF 262 H.528.2002
18144341 1 3565.7 HF FFF 177 H.528.2003
18223124 1 3747.3 HF FFF 206 H.528.2003
18223112 1 2699.4 HF FFF 165 H.528.2003
18144330 1 3856.3 HF FFF 273 H.528.2003
18223143 1 4062.8 HF FFF 273 H.528.2003
18223118 1 3397.3 HF FFF 201 H.528.2003
11979226 1 2753.7 HF FFF 191 H.529.1996
11979244 1 3410.8 HF FFF 247 H.529.1996
11979241 1 3234.3 HF FFF 191 H.529.1996
11979214 1 3758.2 HF FFF 191 H.529.1996
12871655 1 2927.9 HF FFF 193 H.529.1997
12871639 1 4056.5 HF FFF 185 H.529.1997
12871690 1 3405.3 HF FFF 174 H.529.1997
12871661 1 3249.8 HF FFF 243 H.529.1997
12871305 1 2938.2 HF FFF 174 H.529.1997
13776381 1 2925.3 HF FFF 161 H.529.1998
13776510 1 3105.8 HF FFF 181 H.529.1998
13754705 1 2161.5 HF FFF 196 H.530.1998
13754716 1 3286.9 HF FFF 203 H.530.1998
13754727 1 2473.7 HF FFF 196 H.530.1998
11874336 1 3462.6 HF FFF 240 H.533.1996
11874434 1 3584.8 HF FFF 242 H.533.1996
11874410 1 3799.3 HF FFF 240 H.533.1996
11874364 1 1904.4 HF FFF 113 H.533.1996
11874350 1 3465.2 HF FFF 240 H.533.1996
11874400 1 4285.1 HF FFF 242 H.533.1996
11874414 1 4118.6 HF FFF 241 H.533.1996
11874368 1 2957.2 HF FFF 225 H.533.1996
11874395 1 2805.4 HF FFF 212 H.533.1996
13840955 1 3003.9 HF FFF 211 H.533.1998
13840987 1 2453.3 HF FFF 211 H.533.1998
13840943 1 2949.3 HF FFF 211 H.533.1998
13840915 1 2800 HF FFF 171 H.533.1998
11942116 1 3915.2 HF FFF 243 H.536.1996
11942162 1 3853.2 HF FFF 249 H.536.1996
11942163 1 4450 HF FFF 257 H.536.1996
15639744 1 3575.4 HF FFF 236 H.537.2000
15811798 1 3345.7 HF FFF 242 H.537.2000
15811802 1 3572.3 HF FFF 239 H.537.2000
15811782 1 3380.5 HF FFF 242 H.537.2000
15811785 1 3427.7 HF FFF 242 H.537.2000
15811786 1 3818.6 HF FFF 242 H.537.2000
15811819 1 3161.6 HF FFF 242 H.537.2000
16717176 1 3756.8 HF FFF 248 H.537.2001
16717149 1 4540.6 HF FFF 246 H.537.2001
16717248 1 3669.2 HF FFF 227 H.537.2001
16717254 1 3694.8 HF FFF 249 H.537.2001
16717231 1 3601.2 HF FFF 250 H.537.2001
16717177 1 3475.8 HF FFF 227 H.537.2001
16717257 1 3727.4 HF FFF 250 H.537.2001
12203056 1 2911.7 HF FFF 239 H.537.1996
12203057 1 4046.8 HF FFF 243 H.537.1996
12203080 1 3269.9 HF FFF 243 H.537.1996
12203030 1 4300.3 HF FFF 243 H.537.1996
12203018 1 3614.9 HF FFF 231 H.537.1996
12203011 1 3289.3 HF FFF 209 H.537.1996
13088309 1 3412.3 HF FFF 251 H.537.1997
12203035 1 4430.5 HF FFF 258 H.537.1997
13088319 1 4525 HF FFF 240 H.537.1997
13979474 1 3338.6 HF FFF 228 H.537.1998
13979440 1 2846.1 HF FFF 259 H.537.1998
13980987 1 4234.4 HF FFF 196 H.537.1998
14084771 1 3888.6 HF FFF 242 H.537.1998
14397515 1 3481.8 HF FFF 243 H.537.1999
14683589 1 2225.7 HF FFF 243 H.537.1999
14683570 1 3645.7 HF FFF 237 H.537.1999
11767960 1 3215.7 HF FFF 264 H.539.1996
11768000 1 3295.7 HF FFF 263 H.539.1996
11767976 1 3232.4 HF FFF 238 H.539.1996
11767955 1 2856.9 HF FFF 222 H.539.1996
11767962 1 3090.7 HF FFF 212 H.539.1996
11768012 1 2957.9 HF FFF 260 H.539.1996
12774999 1 2406.2 HF FFF 260 H.539.1997
12775004 1 3055.3 HF FFF 237 H.539.1997
12775021 1 1851.2 HF FFF 137 H.539.1997
12775034 1 2873.1 HF FFF 263 H.539.1997
12775005 1 2201.6 HF FFF 132 H.539.1997
13731324 1 2362.8 HF FFF 236 H.539.1998
13731268 1 2588.6 HF FFF 236 H.539.1998
14664859 1 2439.3 HF FFF 209 H.539.1999
14664842 1 3543.4 HF FFF 209 H.539.1999
15292484 1 3596.2 HF FFF 250 H.540.2000
15292478 1 2815.4 HF FFF 259 H.540.2000
15636564 1 3113.1 HF FFF 207 H.540.2000
15292470 1 3660.6 HF FFF 253 H.540.2000
15636588 1 3692.9 HF FFF 254 H.540.2000
16123685 1 3633.2 HF FFF 256 H.540.2001
16123687 1 2690.4 HF FFF 258 H.540.2001
17437758 1 3743.5 HF FFF 257 H.540.2002
17124595 1 2396.3 HF FFF 239 H.540.2002
17027217 1 2875.1 HF FFF 227 H.540.2002
17027201 1 2851.9 HF FFF 211 H.540.2002
17317483 1 2591 HF FFF 229 H.540.2002
18430735 1 2479.5 HF FFF 207 H.540.2003
18430779 1 2748.6 HF FFF 199 H.540.2003
18430753 1 2518.2 HF FFF 207 H.540.2003
18430773 1 2541.8 HF FFF 207 H.540.2003
18430792 1 2710.1 HF FFF 207 H.540.2003
12203099 1 3789.6 HF FFF 250 H.540.1996
12203106 1 3821.4 HF FFF 250 H.540.1996
11713996 1 4135.9 HF FFF 250 H.540.1996
14636219 1 3694.1 HF FFF 259 H.540.1999
14636235 1 3160.3 HF FFF 228 H.540.1999
14636223 1 4019.4 HF FFF 257 H.540.1999
14636208 1 3558.1 HF FFF 249 H.540.1999
14636199 1 3528.4 HF FFF 204 H.540.1999
14636158 1 3856.2 HF FFF 248 H.540.1999
14656160 1 2590.9 HF FFF 227 H.540.1999
14636195 1 2336.5 HF FFF 225 H.540.1999
17031823 1 3743.3 HF FFF 208 H.541.2002
17445361 1 3407 HF FFF 259 H.541.2002
17445346 1 3767 HF FFF 259 H.541.2002
17445349 1 4555.3 HF FFF 259 H.541.2002
18548543 1 3966.5 HF FFF 209 H.541.2003
18515621 1 3909.9 HF FFF 216 H.541.2003
18552286 1 3732.8 HF FFF 216 H.541.2003
18514030 1 2535 HF FFF 130 H.542.2003
18514038 1 4155.6 HF FFF 256 H.542.2003
13075479 1 2961.6 HF FFF 197 H.543.1997
13075467 1 2993.6 HF FFF 199 H.543.1997
12024778 1 4273.3 HF FFF 276 H.544.1996
12173459 1 3057.4 HF FFF 271 H.544.1996
12172833 1 2561.1 HF FFF 232 H.544.1996
11748644 1 3153.7 HF FFF 248 H.544.1996
11764739 1 3366.2 HF FFF 232 H.544.1996
13542344 1 2949.3 HF FFF 194 H.544.1998
13758668 1 3748.1 HF FFF 263 H.544.1998
14112633 1 3255.1 HF FFF 237 H.544.1998
13735879 1 2470.5 HF FFF 187 H.544.1998
11954564 1 3079.6 HF FFF 256 H.545.1996
12414427 1 3180.4 HF FFF 267 H.545.1996
11954636 1 2164.3 HF FFF 155 H.545.1996
11954587 1 3129.6 HF FFF 265 H.545.1996
11954631 1 2860.3 HF FFF 249 H.545.1996
11954615 1 3110.3 HF FFF 269 H.545.1996
11954614 1 2403.3 HF FFF 225 H.545.1996
11954635 1 3537.8 HF FFF 269 H.545.1996
18613968 1 2556.9 HF FFF 215 H.546.2003
18613966 1 3358.8 HF FFF 215 H.546.2003
18613987 1 3167.9 HF FFF 215 H.546.2003
18614039 1 2940.7 HF FFF 208 H.546.2003
18614026 1 3243 HF FFF 215 H.546.2003
18613924 1 3591.8 HF FFF 215 H.546.2003
18613957 1 2739.8 HF FFF 215 H.546.2003
18613949 1 2924.4 HF FFF 190 H.546.2003
18613933 1 3912.3 HF FFF 215 H.546.2003
12390307 1 3590.6 HF FFF 259 H.548.1996
12275979 1 3390.7 HF FFF 256 H.548.1996
12275990 1 3465.4 HF FFF 252 H.548.1996
11910246 1 3150.1 HF FFF 253 H.548.1996
15597459 1 4306.4 HF FFF 277 H.549.2000
15319197 1 4805.4 HF FFF 277 H.549.2000
15727616 1 3590 HF FFF 277 H.549.2000
15444713 1 3267.9 HF FFF 261 H.549.2000
16296071 1 4029.4 HF FFF 260 H.549.2001
16267966 1 3964.8 HF FFF 264 H.549.2001
16283420 1 4092.3 HF FFF 271 H.549.2001
16161952 1 4378.9 HF FFF 271 H.549.2001
17075493 1 4069.8 HF FFF 265 H.549.2002
17275812 1 4181.7 HF FFF 265 H.549.2002
17075504 1 5043.5 HF FFF 277 H.549.2002
17034488 1 4293.6 HF FFF 278 H.549.2002
17032799 1 4218 HF FFF 278 H.549.2002
18138555 1 5492.5 HF FFF 281 H.549.2003
18081161 1 4452.3 HF FFF 271 H.549.2003
18081128 1 4992.1 HF FFF 281 H.549.2003
18081125 1 4961.7 HF FFF 281 H.549.2003
18081166 1 5257.2 HF FFF 272 H.549.2003
11817108 1 3500.7 HF FFF 269 H.549.1996
11817083 1 4240.6 HF FFF 281 H.549.1996
11817062 1 4548.7 HF FFF 280 H.549.1996
11817132 1 4005.4 HF FFF 225 H.549.1996
11817092 1 2907.4 HF FFF 224 H.549.1996
11817097 1 3998.2 HF FFF 274 H.549.1996
11817135 1 3719 HF FFF 240 H.549.1996
13585427 1 3864.6 HF FFF 233 H.549.1998
13585759 1 3498.9 HF FFF 267 H.549.1998
13585327 1 2664.7 HF FFF 254 H.549.1998
14111176 1 1976.2 HF FFF 141 H.549.1998
13585361 1 2556.6 HF FFF 268 H.549.1998
13585350 1 4278.6 HF FFF 247 H.549.1998
13585380 1 3754.5 HF FFF 267 H.549.1998
12717742 1 3475 HF FFF 242 H.549.1998
13585431 1 3227.2 HF FFF 260 H.549.1998
13585291 1 3813.7 HF FFF 249 H.549.1998
12092103 1 2447.6 HF FFF 224 H.551.1996
12092037 1 3341.1 HF FFF 232 H.551.1996
12872262 1 3049.2 HF FFF 182 H.552.1997
12872233 1 3494.1 HF FFF 216 H.552.1997
13595587 1 3398 HF FFF 237 H.552.1998
13595645 1 3799.4 HF FFF 244 H.552.1998
13595622 1 3575.2 HF FFF 225 H.552.1998
11864781 1 3647.7 HF FFF 237 H.553.1996
11864749 1 3422.8 HF FFF 246 H.553.1996
11864774 1 4975.1 HF FFF 249 H.553.1996
11865101 1 2265.8 HF FFF 186 H.553.1996
13732706 1 2195.1 HF FFF 162 H.553.1998
13732674 1 3492 HF FFF 195 H.553.1998
13732734 1 3102 HF FFF 195 H.553.1998
13732699 1 2974.8 HF FFF 156 H.553.1998
14838848 1 2677.9 HF FFF 188 H.553.1999
14838887 1 2330.1 HF FFF 173 H.553.1999
12973959 1 2622.6 HF FFF 232 H.554.1997
12973978 1 3020.1 HF FFF 240 H.554.1997
16059166 1 3152.7 HF FFF 252 H.555.2000
15861608 1 2753 HF FFF 226 H.555.2000
15613378 1 4446.1 HF FFF 252 H.555.2000
15613369 1 3458.2 HF FFF 237 H.555.2000
15694694 1 3219.9 HF FFF 237 H.555.2000
15613330 1 4350.2 HF FFF 251 H.555.2000
15613334 1 3202 HF FFF 223 H.555.2000
12102725 1 4115 HF FFF 244 H.555.1996
12102692 1 1849.7 HF FFF 210 H.555.1996
12102701 1 3073.3 HF FFF 224 H.555.1996
12102678 1 3181 HF FFF 186 H.555.1996
12102707 1 2423.3 HF FFF 239 H.555.1996
12102654 1 2513.7 HF FFF 188 H.555.1996
12102664 1 3314 HF FFF 241 H.555.1996
12786931 1 2550 HF FFF 220 H.555.1997
12786967 1 3050.2 HF FFF 227 H.555.1997
14541944 1 2872.2 HF FFF 194 H.555.1999
14541294 1 2731 HF FFF 168 H.555.1999
11684268 1 3195.5 HF FFF 251 H.556.1996
11684283 1 3697.9 HF FFF 231 H.556.1996
11692892 1 2929.7 HF FFF 172 H.557.1996
11942179 1 2181.9 HF FFF 172 H.557.1996
11942178 1 1946.6 HF FFF 148 H.557.1996
11692895 1 2917 HF FFF 172 H.557.1996
12652499 1 2935.5 HF FFF 195 H.557.1997
12744028 1 2868 HF FFF 195 H.557.1997
11864783 1 3412.5 HF FFF 195 H.557.1997
12744029 1 1852.8 HF FFF 162 H.557.1997
13732702 1 2701.5 HF FFF 195 H.557.1998
13732670 1 2902.5 HF FFF 195 H.557.1998
14089289 1 2475.2 HF FFF 172 H.557.1998
14089316 1 2498.4 HF FFF 192 H.557.1998
13732721 1 3345 HF FFF 195 H.557.1998
14075376 1 3516.2 HF FFF 191 H.557.1998
14952519 1 2887.2 HF FFF 186 H.557.1999
14952561 1 2623.5 HF FFF 170 H.557.1999
14952505 1 2800.8 HF FFF 186 H.557.1999
14952554 1 2991.8 HF FFF 194 H.557.1999
12640982 1 2249.9 HF FFF 170 H.558.1997
12640972 1 2388.3 HF FFF 163 H.558.1997
12171801 1 1663.5 HF FFF 195 H.559.1996
12171846 1 3407.8 HF FFF 257 H.559.1996
15362177 1 2564 HF FFF 163 H.560.2000
15950522 1 2532.8 HF FFF 163 H.560.2000
15292426 1 2795.9 HF FFF 163 H.560.2000
15298492 1 2843.4 HF FFF 163 H.560.2000
15825577 1 2147.2 HF FFF 163 H.560.2000
12604748 1 2473.8 HF FFF 212 H.561.1997
13042660 1 2937.6 HF FFF 190 H.561.1997
12604683 1 3832.5 HF FFF 232 H.561.1997
13042981 1 2796.2 HF FFF 235 H.561.1997
12604774 1 2397.4 HF FFF 163 H.561.1997
12604738 1 2160.1 HF FFF 142 H.561.1997
12604712 1 2591 HF FFF 223 H.561.1997
12604736 1 2629.1 HF FFF 160 H.561.1997
13042978 1 1820.1 HF FFF 175 H.561.1997
13042656 1 2698.8 HF FFF 218 H.561.1997
12604745 1 3497 HF FFF 236 H.561.1997
12995070 1 2245.3 HF FFF 162 H.561.1997
14517280 1 3079.5 HF FFF 231 H.561.1999
14517272 1 2692.9 HF FFF 233 H.561.1999
14517263 1 3821.4 HF FFF 228 H.561.1999
13964267 1 2520.5 HF FFF 226 H.562.1998
13942227 1 3072.5 HF FFF 257 H.562.1998
11979356 1 3347.2 HF FFF 201 H.563.1996
11979730 1 3329.3 HF FFF 191 H.563.1996
13951824 1 2854.8 HF FFF 209 H.563.1998
13951830 1 2471 HF FFF 209 H.563.1998
13932212 1 2931.9 HF FFF 200 H.563.1998
13951845 1 2239.1 HF FFF 209 H.563.1998
13951760 1 2686.9 HF FFF 209 H.563.1998
13932207 1 2843.7 HF FFF 182 H.563.1998
11733928 1 3653.1 HF FFF 253 H.564.1996
11733858 1 3626.9 HF FFF 251 H.564.1996
11774397 1 3016.9 HF FFF 245 H.564.1996
11848320 1 2640.6 HF FFF 223 H.564.1996
11774349 1 2073.3 HF FFF 252 H.564.1996
11774458 1 2635.8 HF FFF 242 H.564.1996
11825682 1 2596.3 HF FFF 209 H.564.1996
11942190 1 2917 HF FFF 253 H.564.1996
11774386 1 2979.2 HF FFF 245 H.564.1996
11733881 1 3178.9 HF FFF 248 H.564.1996
11771816 1 2739.1 HF FFF 248 H.564.1996
11733934 1 3952.1 HF FFF 248 H.564.1996
12855803 1 2221.9 HF FFF 151 H.564.1997
12855669 1 2242 HF FFF 152 H.564.1997
11774381 1 2033.8 HF FFF 124 H.564.1997
12855689 1 2147.9 HF FFF 234 H.564.1997
13220955 1 2773.7 HF FFF 234 H.564.1997
12855808 1 2112.6 HF FFF 125 H.564.1997
14509556 1 3694.8 HF FFF 263 H.564.1999
14509661 1 3575.3 HF FFF 249 H.564.1999
14509690 1 4235.2 HF FFF 270 H.564.1999
14855449 1 4394 HF FFF 265 H.564.1999
14891459 1 4353.2 HF FFF 272 H.564.1999
14509689 1 3970.7 HF FFF 272 H.564.1999
11997029 1 3448.9 HF FFF 233 H.565.1996
11997043 1 4006.3 HF FFF 231 H.565.1996
11997016 1 4582.6 HF FFF 251 H.565.1996
13952595 1 2759.4 HF FFF 202 H.565.1998
13952592 1 3619.8 HF FFF 259 H.565.1998
11898553 1 1833 HF FFF 149 H.567.1996
11898522 1 2880.6 HF FFF 213 H.567.1996
12787044 1 3670.6 HF FFF 233 H.567.1997
12787023 1 2641.6 HF FFF 229 H.567.1997
11914279 1 1899.1 HF FFF 152 H.568.1996
11887283 1 2429.1 HF FFF 165 H.568.1996
11887309 1 3256.1 HF FFF 192 H.568.1996
11887297 1 3697.1 HF FFF 191 H.568.1996
11887298 1 3260 HF FFF 180 H.568.1996
12626865 1 2337.3 HF FFF 183 H.569.1997
12626885 1 2818.2 HF FFF 179 H.569.1997
12626916 1 3507.9 HF FFF 232 H.569.1997
13595727 1 2841.2 HF FFF 158 H.569.1998
13595733 1 2419.2 HF FFF 142 H.569.1998
13585861 1 2298.6 HF FFF 141 H.569.1998
11829991 1 3119.8 HF FFF 233 H.570.1996
11830004 1 2610.9 HF FFF 218 H.570.1996
14636081 1 4375.7 HF FFF 254 H.571.1999
14636125 1 3812.1 HF FFF 231 H.571.1999
14636076 1 3441.3 HF FFF 205 H.571.1999
14636114 1 3479.2 HF FFF 240 H.571.1999
14636077 1 3476.5 HF FFF 226 H.571.1999
14636120 1 3586.1 HF FFF 223 H.571.1999
14636093 1 3743.4 HF FFF 249 H.571.1999
16413614 1 4345 HF FFF 240 H.572.2001
16389099 1 4107.9 HF FFF 290 H.572.2001
16419410 1 5262.1 HF FFF 247 H.572.2001
16419404 1 5981.1 HF FFF 302 H.572.2001
16419417 1 4879.8 HF FFF 250 H.572.2001
16325026 1 3645.7 HF FFF 262 H.572.2001
17056102 1 3533.2 HF FFF 258 H.572.2002
17159523 1 5209.4 HF FFF 256 H.572.2002
17056090 1 4449.5 HF FFF 218 H.572.2002
17224027 1 4776.8 HF FFF 257 H.572.2002
17056104 1 4683.3 HF FFF 241 H.572.2002
19036154 1 4652.3 HF FFF 258 H.572.2002
11792342 1 3259.6 HF FFF 253 H.572.1996
11792282 1 3279.3 HF FFF 252 H.572.1996
11792243 1 2852.9 HF FFF 250 H.572.1996
11792351 1 3005.8 HF FFF 234 H.572.1996
12872307 1 2948.2 HF FFF 169 H.572.1997
12872326 1 3649.1 HF FFF 270 H.572.1997
12943149 1 4348.7 HF FFF 263 H.572.1997
12943174 1 3928.5 HF FFF 207 H.572.1997
13617251 1 3728.7 HF FFF 185 H.572.1998
13617238 1 3877.6 HF FFF 263 H.572.1998
14697646 1 3981.5 HF FFF 230 H.572.1999
14697639 1 4531.6 HF FFF 260 H.572.1999
14697648 1 2793.2 HF FFF 234 H.572.1999
14697642 1 3211.4 HF FFF 205 H.572.1999
14697636 1 4920.5 HF FFF 239 H.572.1999
9972422 1 3655.9 HF FFF 228 H.573.1997
12803352 1 2659.9 HF FFF 236 H.573.1997
17065941 1 4234.1 HF FFF 258 H.574.2002
17132386 1 3386.9 HF FFF 258 H.574.2002
17065955 1 3712.3 HF FFF 267 H.574.2002
14510790 1 3328.6 HF FFF 251 H.574.1999
14510768 1 1999.7 HF FFF 251 H.574.1999
14510822 1 3290.1 HF FFF 251 H.574.1999
14510827 1 3327.1 HF FFF 251 H.574.1999
14754807 1 3278.9 HF FFF 225 H.575.1999
14754827 1 4063.1 HF FFF 233 H.575.1999
14754799 1 2830.6 HF FFF 233 H.575.1999
14754797 1 2822.7 HF FFF 237 H.575.1999
14754817 1 2925.2 HF FFF 237 H.575.1999
16252157 1 3867.5 HF FFF 229 H.576.2001
16253619 1 3527 HF FFF 240 H.576.2001
16253631 1 3638.7 HF FFF 230 H.576.2001
14416048 1 3532.8 HF FFF 215 H.576.1999
14416083 1 2980.4 HF FFF 217 H.576.1999
15480985 1 4550.3 HF FFF 278 H.579.2000
15662698 1 3806.5 HF FFF 228 H.579.2000
15521251 1 3649.4 HF FFF 247 H.580.2000
15521234 1 3320.7 HF FFF 242 H.580.2000
12989981 1 2465 HF FFF 132 H.582.1997
12989977 1 1754.7 HF FFF 122 H.582.1997
12989969 1 1971.3 HF FFF 136 H.582.1997
12989992 1 2134.6 HF FFF 136 H.582.1997
12763744 1 2071.9 HF FFF 200 H.583.1997
12763765 1 2656.3 HF FFF 200 H.583.1997
14679935 1 2936.3 HF FFF 234 H.583.1999
14679883 1 2142.6 HF FFF 241 H.583.1999
14679918 1 2595 HF FFF 220 H.583.1999
12172655 1 3088.5 HF FFF 272 H.584.1996
12172668 1 3354.1 HF FFF 272 H.584.1996
12419256 1 3203.3 HF FFF 268 H.584.1996
12172649 1 2571.1 HF FFF 211 H.584.1996
15422461 1 2902.5 HF FFF 191 H.585.2000
15458381 1 4402.1 HF FFF 258 H.585.2000
15422458 1 4241.8 HF FFF 238 H.585.2000
15668520 1 3489.1 HF FFF 265 H.586.2000
15668532 1 3065 HF FFF 265 H.586.2000
15668561 1 3711.7 HF FFF 265 H.586.2000
15824812 1 3106 HF FFF 248 H.587.2000
15774122 1 2723.7 HF FFF 261 H.587.2000
15992161 1 2906.1 HF FFF 233 H.587.2000
16443924 1 3241.1 HF FFF 243 H.587.2001
16443885 1 3940.6 HF FFF 262 H.587.2001
16443856 1 3064.1 HF FFF 263 H.587.2001
17044141 1 3858.8 HF FFF 204 H.587.2002
17073349 1 3643.2 HF FFF 229 H.587.2002
17073331 1 4128.4 HF FFF 235 H.587.2002
17235718 1 3669.9 HF FFF 227 H.587.2002
17073326 1 3603.7 HF FFF 218 H.587.2002
17073345 1 2159.2 HF FFF 156 H.587.2002
17073335 1 4716 HF FFF 243 H.587.2002
17073336 1 3674.5 HF FFF 227 H.587.2002
17073325 1 3684.3 HF FFF 225 H.587.2002
18228121 1 3912.1 HF FFF 236 H.587.2003
18229170 1 3120.1 HF FFF 244 H.587.2003
18228155 1 2749.6 HF FFF 217 H.587.2003
18127521 1 3022.1 HF FFF 215 H.587.2003
18228124 1 2497.8 HF FFF 244 H.587.2003
13981163 1 4003.2 HF FFF 204 H.587.1998
13745599 1 4008.3 HF FFF 256 H.587.1998
13981159 1 3190.4 HF FFF 257 H.587.1998
13981141 1 2876.7 HF FFF 204 H.587.1998
16252786 1 3749.7 HF FFF 201 H.588.2002
17223943 1 3723.7 HF FFF 216 H.588.2002
17223950 1 3254.9 HF FFF 216 H.588.2002
17223965 1 3374.1 HF FFF 201 H.588.2002
17223945 1 2499.9 HF FFF 184 H.588.2002
11817971 1 2604.7 HF FFF 224 H.588.1996
11817970 1 2661.6 HF FFF 219 H.588.1996
11811030 1 2734 HF FFF 226 H.588.1996
11817985 1 2954 HF FFF 225 H.588.1996
11911385 1 2732.5 HF FFF 229 H.588.1996
11817949 1 2520.5 HF FFF 238 H.588.1996
11817945 1 3104 HF FFF 218 H.588.1996
11817957 1 2766 HF FFF 230 H.588.1996
13617324 1 3237.4 HF FFF 234 H.588.1998
13617312 1 2598.2 HF FFF 242 H.588.1998
13617334 1 2748.2 HF FFF 233 H.588.1998
13617308 1 2297.6 HF FFF 199 H.588.1998
11942752 1 2134.1 HF FFF 209 H.589.1996
12002031 1 3659.1 HF FFF 239 H.589.1996
13596769 1 3507.9 HF FFF 224 H.589.1998
13596747 1 2699 HF FFF 168 H.589.1998
13596741 1 2231 HF FFF 168 H.589.1998
13758759 1 3065.7 HF FFF 213 H.590.1998
13628097 1 3239 HF FFF 220 H.590.1998
13887545 1 2529.6 HF FFF 193 H.590.1998
13887539 1 3613.9 HF FFF 233 H.590.1998
13628108 1 3734.2 HF FFF 209 H.590.1998
14551438 1 2220.8 HF FFF 193 H.590.1999
14551454 1 3743.9 HF FFF 193 H.590.1999
14551495 1 1549.7 HF FFF 148 H.590.1999
14551448 1 3021 HF FFF 195 H.590.1999
14551468 1 2905.4 HF FFF 188 H.590.1999
15549161 1 3273.6 HF FFF 227 H.592.2000
15549166 1 3312.4 HF FFF 219 H.592.2000
15549112 1 3093.8 HF FFF 224 H.592.2000
15369659 1 2924 HF FFF 185 H.592.2000
16347826 1 3882.1 HF FFF 259 H.592.2001
16347772 1 3728 HF FFF 257 H.592.2001
16347844 1 3814.4 HF FFF 249 H.592.2001
16347821 1 3881.7 HF FFF 261 H.592.2001
16347815 1 3077.8 HF FFF 238 H.592.2001
16347729 1 4039.8 HF FFF 261 H.592.2001
17190697 1 3898.8 HF FFF 248 H.592.2002
17190722 1 3971.8 HF FFF 236 H.592.2002
17190731 1 4069.8 HF FFF 263 H.592.2002
17190676 1 4299.9 HF FFF 257 H.592.2002
17190687 1 3715.9 HF FFF 239 H.592.2002
18116752 1 3429.1 HF FFF 249 H.592.2003
18116700 1 3718.6 HF FFF 254 H.592.2003
18116776 1 2984.5 HF FFF 253 H.592.2003
18116841 1 3956.5 HF FFF 244 H.592.2003
14531011 1 2732.9 HF FFF 233 H.592.1999
14530898 1 3285.2 HF FFF 229 H.592.1999
14530876 1 2995.4 HF FFF 236 H.592.1999
14530895 1 3192.6 HF FFF 227 H.592.1999
14061620 1 1802.8 HF FFF 158 H.595.1998
13543204 1 1894.7 HF FFF 161 H.595.1998
14114791 1 2195.5 HF FFF 178 H.595.1998
13471864 1 2499.9 HF FFF 169 H.595.1998
17533878 1 4272.6 HF FFF 266 H.596.2002
17155158 1 4288.5 HF FFF 285 H.596.2002
17533888 1 2688.4 HF FFF 242 H.596.2002
15173303 1 4049.9 HF FFF 228 H.597.2000
16021076 1 5037.6 HF FFF 281 H.597.2000
16072338 1 4653 HF FFF 292 H.597.2000
16021000 1 4325.3 HF FFF 283 H.597.2000
15173401 1 4436.7 HF FFF 277 H.597.2000
15173325 1 4805.9 HF FFF 278 H.597.2000
16021106 1 3330.3 HF FFF 131 H.597.2000
15173340 1 5063.6 HF FFF 287 H.597.2000
15173428 1 4162.3 HF FFF 272 H.597.2000
16021041 1 5075.7 HF FFF 298 H.597.2000
16940920 1 3184.2 HF FFF 201 H.597.2001
16940914 1 3794.4 HF FFF 232 H.597.2001
16940923 1 4305.3 HF FFF 243 H.597.2001
16940930 1 4712.1 HF FFF 241 H.597.2001
16940946 1 3920.8 HF FFF 231 H.597.2001
16940941 1 3310.3 HF FFF 227 H.597.2001
15173313 1 5939.2 HF FFF 241 H.597.2001
17306401 1 3560.2 HF FFF 232 H.597.2002
17517405 1 4929.3 HF FFF 259 H.597.2002
17517413 1 4143.5 HF FFF 262 H.597.2002
17517415 1 4693.9 HF FFF 272 H.597.2002
17517427 1 4925.6 HF FFF 267 H.597.2002
17517429 1 4974.1 HF FFF 259 H.597.2002
17306417 1 4255.1 HF FFF 264 H.597.2002
11748587 1 3376.7 HF FFF 261 H.597.1996
11971143 1 3310.1 HF FFF 261 H.597.1996
11748617 1 3177.2 HF FFF 246 H.597.1996
12170995 1 3961.4 HF FFF 261 H.597.1996
11748639 1 2880.2 HF FFF 261 H.597.1996
12170963 1 3465.9 HF FFF 261 H.597.1996
12319303 1 3931.1 HF FFF 261 H.597.1996
12515165 1 4643.3 HF FFF 253 H.597.1996
11971172 1 4012.7 HF FFF 261 H.597.1996
13333804 1 3773.6 HF FFF 250 H.597.1997
12626589 1 2614.2 HF FFF 182 H.597.1997
13333800 1 3270.5 HF FFF 250 H.597.1997
13333836 1 3760.2 HF FFF 250 H.597.1997
13362890 1 3628.9 HF FFF 250 H.597.1997
13333763 1 3685 HF FFF 250 H.597.1997
14265129 1 3298.7 HF FFF 192 H.597.1998
14265088 1 3193.5 HF FFF 192 H.597.1998
14265128 1 3245.1 HF FFF 192 H.597.1998
14265097 1 3700.6 HF FFF 237 H.597.1998
13245844 1 1930.1 HF FFF 169 H.598.1997
13245853 1 2401.3 HF FFF 174 H.598.1997
13245836 1 2142.4 HF FFF 220 H.598.1997
13002210 1 2579.8 HF FFF 174 H.598.1997
14003744 1 2633.8 HF FFF 185 H.600.1998
14003759 1 3686.8 HF FFF 206 H.600.1998
14003731 1 3750.8 HF FFF 181 H.600.1998
14003661 1 3075.1 HF FFF 198 H.600.1998
14003676 1 2899.1 HF FFF 175 H.600.1998
14003777 1 2992.9 HF FFF 204 H.600.1998
12652428 1 4188.4 HF FFF 302 H.601.1997
12652421 1 3112.6 HF FFF 272 H.601.1997
12652436 1 3401 HF FFF 293 H.601.1997
11734079 1 3628.2 HF FFF 248 H.603.1996
11734032 1 4100.7 HF FFF 253 H.603.1996
12248645 1 2565.4 HF FFF 196 H.607.1996
12248636 1 3743.8 HF FFF 216 H.607.1996
15631815 1 3548.5 HF FFF 229 H.608.2000
15631789 1 3470.5 HF FFF 185 H.608.2000
15631774 1 3749.4 HF FFF 247 H.608.2000
15322684 1 3563.7 HF FFF 227 H.608.2000
15419318 1 4301.2 HF FFF 226 H.608.2000
15631816 1 3074.8 HF FFF 183 H.608.2000
15631802 1 3530.4 HF FFF 217 H.608.2000
15631769 1 4837.2 HF FFF 229 H.608.2000
15357051 1 3315.9 HF FFF 220 H.608.2000
15359563 1 4110.4 HF FFF 239 H.608.2000
15631766 1 3848.4 HF FFF 214 H.608.2000
16518117 1 4220.8 HF FFF 247 H.608.2001
16518156 1 3902.6 HF FFF 237 H.608.2001
16518184 1 3123.6 HF FFF 237 H.608.2001
19057295 1 3948.8 HF FFF 238 H.608.2002
17743490 1 3586.2 HF FFF 226 H.608.2002
17743525 1 4106.4 HF FFF 244 H.608.2002
17743517 1 3961.9 HF FFF 244 H.608.2002
17840374 1 3719.2 HF FFF 240 H.608.2002
17840431 1 3971.8 HF FFF 254 H.608.2002
17840384 1 4657.3 HF FFF 238 H.608.2002
17851214 1 3388.9 HF FFF 241 H.608.2002
17840424 1 3868.1 HF FFF 252 H.608.2002
18696259 1 3539.2 HF FFF 235 H.608.2003
18826225 1 3031.8 HF FFF 245 H.608.2003
18667803 1 3712.4 HF FFF 245 H.608.2003
18544016 1 3543.5 HF FFF 239 H.608.2003
18711676 1 4525.6 HF FFF 245 H.608.2003
12172803 1 3158.4 HF FFF 228 H.608.1996
12172759 1 2832.8 HF FFF 178 H.608.1996
12173494 1 2398.1 HF FFF 208 H.608.1996
12172849 1 4343 HF FFF 264 H.608.1996
12172741 1 3623.5 HF FFF 208 H.608.1996
12173462 1 2839.5 HF FFF 180 H.608.1996
13041574 1 2962.5 HF FFF 231 H.608.1997
13041555 1 3873.6 HF FFF 244 H.608.1997
13041554 1 1933.9 HF FFF 187 H.608.1997
13041498 1 2073.9 HF FFF 187 H.608.1997
13041559 1 3167.5 HF FFF 232 H.608.1997
13041484 1 2932.2 HF FFF 187 H.608.1997
13717146 1 3555.3 HF FFF 245 H.608.1998
13861734 1 3480.9 HF FFF 245 H.608.1998
13861649 1 3375.3 HF FFF 239 H.608.1998
13861738 1 3109.3 HF FFF 241 H.608.1998
13861692 1 3282.9 HF FFF 245 H.608.1998
13861643 1 3834.3 HF FFF 245 H.608.1998
13991017 1 3410.8 HF FFF 244 H.608.1998
14866606 1 1540.7 HF FFF 193 H.608.1999
14695622 1 2690.9 HF FFF 194 H.608.1999
14866566 1 3057.7 HF FFF 185 H.608.1999
16044838 1 3846.8 HF FFF 244 H.609.2001
16410080 1 4121.6 HF FFF 258 H.609.2001
16088759 1 4846.5 HF FFF 267 H.609.2001
16044834 1 4761.7 HF FFF 252 H.609.2001
15310371 1 4008.7 HF FFF 237 H.611.2000
15480757 1 4624.8 HF FFF 243 H.611.2000
15351165 1 4261.8 HF FFF 240 H.611.2000
15480751 1 4516 HF FFF 255 H.611.2000
17128914 1 3597 HF FFF 234 H.613.2002
17029253 1 3234.2 HF FFF 172 H.613.2002
13585964 1 3040.3 HF FFF 236 H.613.1998
13585982 1 2814.2 HF FFF 216 H.613.1998
15828305 1 3548.8 HF FFF 190 H.614.2000
15828329 1 2861.2 HF FFF 190 H.614.2000
15828382 1 2867.6 HF FFF 190 H.614.2000
15828315 1 3326.3 HF FFF 186 H.614.2000
15828335 1 2033.1 HF FFF 151 H.614.2000
15828307 1 3067.3 HF FFF 190 H.614.2000
15828317 1 2254.5 HF FFF 176 H.614.2000
13911926 1 2940.3 HF FFF 200 H.614.1998
13911868 1 2751.3 HF FFF 244 H.614.1998
13911904 1 3018.7 HF FFF 215 H.614.1998
13911892 1 3072.3 HF FFF 262 H.614.1998
14743030 1 4350 HF FFF 289 H.614.1999
14742973 1 3754.9 HF FFF 294 H.614.1999
14742950 1 3595.8 HF FFF 268 H.614.1999
14743012 1 3985.7 HF FFF 266 H.614.1999
15777067 1 3530.7 HF FFF 257 H.616.2000
15797883 1 3637.4 HF FFF 261 H.616.2000
12110232 1 3414.6 HF FFF 264 H.616.1996
11864062 1 3630.2 HF FFF 264 H.616.1996
12397140 1 3675.5 HF FFF 245 H.616.1996
11864120 1 3312.5 HF FFF 230 H.616.1996
16400406 1 2834.4 HF FFF 172 H.618.2001
16400428 1 2453.9 HF FFF 172 H.618.2001
13076492 1 4192.9 HF FFF 260 H.618.1997
13076149 1 4812.1 HF FFF 258 H.618.1997
13076180 1 2817.3 HF FFF 205 H.618.1997
13076185 1 2616 HF FFF 268 H.618.1997
13076491 1 4338.4 HF FFF 255 H.618.1997
13076135 1 4125 HF FFF 260 H.618.1997
13575759 1 3866.6 HF FFF 188 H.618.1998
13964400 1 3253.1 HF FFF 165 H.618.1998
13964385 1 3258.2 HF FFF 203 H.618.1998
13964396 1 3537.9 HF FFF 184 H.618.1998
13575765 1 2883.6 HF FFF 170 H.618.1998
13964390 1 4271.9 HF FFF 191 H.618.1998
13964420 1 3194.8 HF FFF 185 H.618.1998
13964421 1 3683.4 HF FFF 198 H.618.1998
13964414 1 2947.8 HF FFF 162 H.618.1998
14718173 1 2967.7 HF FFF 191 H.618.1999
14718117 1 4520.8 HF FFF 224 H.618.1999
14718144 1 3397.2 HF FFF 217 H.618.1999
14718102 1 2281.4 HF FFF 154 H.618.1999
15343276 1 2969.1 HF FFF 187 H.619.2000
15683016 1 3148.3 HF FFF 222 H.619.2000
12217996 1 2965.9 HF FFF 222 H.619.1996
12217981 1 2443 HF FFF 209 H.619.1996
12217994 1 2571 HF FFF 213 H.619.1996
12217995 1 2628 HF FFF 228 H.619.1996
12218019 1 2631.5 HF FFF 209 H.619.1996
12943298 1 1456.2 HF FFF 184 H.619.1997
12943283 1 2010.8 HF FFF 234 H.619.1997
12943302 1 3326.3 HF FFF 255 H.619.1997
12943281 1 2959.2 HF FFF 215 H.619.1997
12943329 1 3626.5 HF FFF 235 H.619.1997
16407547 1 3106.2 HF FFF 251 H.620.2001
16407551 1 4067 HF FFF 250 H.620.2001
13755256 1 3340.4 HF FFF 179 H.620.1999
14754161 1 2654.4 HF FFF 174 H.620.1999
16608132 1 4808.8 HF FFF 275 H.621.2001
16608113 1 4968.2 HF FFF 271 H.621.2001
16608160 1 4608.4 HF FFF 277 H.621.2001
16608122 1 4310.2 HF FFF 277 H.621.2001
16608115 1 3838.4 HF FFF 245 H.621.2001
16608156 1 3481.8 HF FFF 221 H.621.2001
16608137 1 3364.4 HF FFF 235 H.621.2001
16608087 1 3374.9 HF FFF 214 H.621.2001
17448565 1 3253.5 HF FFF 213 H.621.2002
17448578 1 3846.7 HF FFF 220 H.621.2002
17448569 1 4154 HF FFF 228 H.621.2002
17448612 1 2673.1 HF FFF 203 H.621.2002
17448549 1 4364.4 HF FFF 225 H.621.2002
17448604 1 3564.4 HF FFF 228 H.621.2002
12836777 1 1937.6 HF FFF 144 H.622.1997
12138327 1 3667.4 HF FFF 266 H.622.1997
12836763 1 3315.1 HF FFF 267 H.622.1997
12836754 1 3792.8 HF FFF 267 H.622.1997
12836779 1 2535.5 HF FFF 203 H.622.1997
12836769 1 3391.6 HF FFF 224 H.622.1997
12836786 1 3509.6 HF FFF 268 H.622.1997
11894604 1 2148.6 HF FFF 193 H.623.1996
11894644 1 1866.5 HF FFF 193 H.623.1996
17368898 1 4284.8 HF FFF 253 H.624.2002
17368875 1 4132.2 HF FFF 253 H.624.2002
16457045 1 3691.8 HF FFF 231 H.625.2001
16457070 1 2542.6 HF FFF 232 H.625.2001
15455104 1 2521.4 HF FFF 188 H.626.2000
15455133 1 3196.5 HF FFF 244 H.626.2000
17204892 1 3017.3 HF FFF 194 H.627.2002
17204909 1 2996.9 HF FFF 194 H.627.2002
18619228 1 4781.2 HF FFF 262 H.627.2003
18619260 1 4044.5 HF FFF 224 H.627.2003
18619193 1 3755.5 HF FFF 266 H.627.2003
18619199 1 4060.6 HF FFF 237 H.627.2003
15594600 1 4104.4 HF FFF 297 H.629.2000
15710408 1 2419.7 HF FFF 246 H.629.2000
16492166 1 3523.9 HF FFF 254 H.629.2001
16016044 1 4295.6 HF FFF 254 H.629.2001
16233674 1 4735.8 HF FFF 241 H.629.2001
16233682 1 3995.1 HF FFF 244 H.629.2001
17217173 1 4084.9 HF FFF 256 H.629.2002
17217158 1 4185 HF FFF 256 H.629.2002
17217145 1 4278.9 HF FFF 256 H.629.2002
17217135 1 3496 HF FFF 187 H.629.2002
12131503 1 3790.3 HF FFF 212 H.629.1996
12131475 1 3080 HF FFF 232 H.629.1996
12307117 1 2665.6 HF FFF 220 H.629.1996
11843949 1 3758.5 HF FFF 222 H.629.1996
11843945 1 3012.1 HF FFF 213 H.629.1996
14551036 1 3702 HF FFF 254 H.629.1999
14551000 1 4053.2 HF FFF 241 H.629.1999
14559248 1 3540.9 HF FFF 224 H.629.1999
14551042 1 3899.3 HF FFF 239 H.629.1999
14551054 1 3446.1 HF FFF 241 H.629.1999
14551032 1 3258.3 HF FFF 245 H.629.1999
14551019 1 3531.3 HF FFF 235 H.629.1999
15632144 1 2882.9 HF FFF 236 H.630.2000
15790656 1 2889 HF FFF 255 H.630.2000
15450057 1 2301.3 HF FFF 221 H.630.2000
15450065 1 2041.3 HF FFF 205 H.630.2000
15632145 1 2477.7 HF FFF 236 H.630.2000
15381945 1 2678.5 HF FFF 236 H.630.2000
15632151 1 2128 HF FFF 236 H.630.2000
15351353 1 2587.8 HF FFF 234 H.630.2000
13516341 1 2021 HF FFF 258 H.630.1998
13531147 1 3328.7 HF FFF 269 H.630.1998
13516345 1 2060.6 HF FFF 209 H.630.1998
13516331 1 1792.9 HF FFF 144 H.630.1998
13516337 1 3174.1 HF FFF 250 H.630.1998
13516353 1 2329.1 HF FFF 218 H.630.1998
13516362 1 2502.2 HF FFF 235 H.630.1998
13516373 1 2832.2 HF FFF 251 H.630.1998
13531114 1 3415.2 HF FFF 267 H.630.1998
13516336 1 2220.1 HF FFF 247 H.630.1998
15825062 1 1900.8 HF FFF 238 H.630.1998
14593254 1 3625.1 HF FFF 275 H.630.1999
14593294 1 3207.5 HF FFF 275 H.630.1999
14570348 1 3053.8 HF FFF 274 H.630.1999
14593243 1 2413.1 HF FFF 257 H.630.1999
14593281 1 3423 HF FFF 270 H.630.1999
14593215 1 2783.6 HF FFF 273 H.630.1999
14375445 1 2431.1 HF FFF 239 H.630.1999
14593270 1 2438.3 HF FFF 223 H.630.1999
14593248 1 2686.1 HF FFF 191 H.630.1999
16091830 1 2243.8 HF FFF 188 H.631.2000
16091837 1 2410.6 HF FFF 188 H.631.2000
15979704 1 1718.3 HF FFF 188 H.631.2000
16091810 1 2008.2 HF FFF 188 H.631.2000
16091838 1 1976.9 HF FFF 188 H.631.2000
16091868 1 2120.2 HF FFF 188 H.631.2000
16091853 1 1961.9 HF FFF 188 H.631.2000
16637187 1 2170.5 HF FFF 195 H.631.2001
16670847 1 1681.5 HF FFF 195 H.631.2001
16670832 1 2193 HF FFF 195 H.631.2001
16670834 1 1929 HF FFF 195 H.631.2001
16637180 1 1666.5 HF FFF 195 H.631.2001
16670814 1 2388 HF FFF 195 H.631.2001
16670799 1 2095.5 HF FFF 195 H.631.2001
16670791 1 1537.5 HF FFF 195 H.631.2001
16670809 1 2101.5 HF FFF 195 H.631.2001
16886076 1 1939.5 HF FFF 195 H.631.2001
17432841 1 2901.2 HF FFF 207 H.631.2002
17432864 1 2892.9 HF FFF 207 H.631.2002
17432917 1 2587.1 HF FFF 207 H.631.2002
17432915 1 2632.2 HF FFF 207 H.631.2002
17432860 1 2856.3 HF FFF 207 H.631.2002
17432924 1 2703.3 HF FFF 207 H.631.2002
17432911 1 3267.4 HF FFF 207 H.631.2002
17432904 1 3411.4 HF FFF 207 H.631.2002
18310494 1 1748.8 HF FFF 143 H.631.2003
18104991 1 1649.9 HF FFF 143 H.631.2003
18104998 1 1622.1 HF FFF 143 H.631.2003
18105021 1 1755.3 HF FFF 143 H.631.2003
17432925 1 2530 HF FFF 143 H.631.2003
18534565 1 1797 HF FFF 143 H.631.2003
18534572 1 729.4 HF FFF 143 H.631.2003
18105011 1 1659.3 HF FFF 143 H.631.2003
18105022 1 1759.8 HF FFF 143 H.631.2003
18534584 1 1598.8 HF FFF 143 H.631.2003
15448500 1 4357.6 HF FFF 244 H.632.2000
15806920 1 3502.4 HF FFF 186 H.632.2000
15379483 1 2204.5 HF FFF 182 H.632.2000
15806916 1 4311.4 HF FFF 255 H.632.2000
16180882 1 2981.9 HF FFF 209 H.633.2000
15527032 1 3047.3 HF FFF 236 H.633.2000
15527008 1 3129.9 HF FFF 209 H.633.2000
17455083 1 4454.2 HF FFF 241 H.633.2002
17455042 1 4256.2 HF FFF 246 H.633.2002
17454999 1 4385.2 HF FFF 242 H.633.2002
17455120 1 4501.1 HF FFF 233 H.633.2002
12710546 1 2455.5 HF FFF 195 H.634.1997
12710559 1 2797.5 HF FFF 195 H.634.1997
17214530 1 3811.4 HF FFF 245 H.636.2002
17874580 1 3866.6 HF FFF 223 H.636.2002
17214513 1 3640.4 HF FFF 226 H.636.2002
14609778 1 3430.1 HF FFF 235 H.636.1999
14609798 1 3068.8 HF FFF 240 H.636.1999
14609785 1 3509.1 HF FFF 241 H.636.1999
14609800 1 3534.8 HF FFF 227 H.636.1999
14609799 1 3037 HF FFF 220 H.636.1999
15423434 1 3892.2 HF FFF 250 H.637.2000
15521899 1 5328.1 HF FFF 269 H.637.2000
15423453 1 3799.9 HF FFF 269 H.637.2000
15423466 1 3695.8 HF FFF 246 H.637.2000
15423464 1 3863 HF FFF 269 H.637.2000
15521897 1 4697.9 HF FFF 269 H.637.2000
17163989 1 4630.1 HF FFF 272 H.637.2002
17146982 1 5313.3 HF FFF 260 H.637.2002
16502452 1 2945.7 HF FFF 245 H.638.2001
16502457 1 3222.6 HF FFF 243 H.638.2001
16502406 1 2596.6 HF FFF 251 H.638.2001
17487098 1 3791.5 HF FFF 252 H.638.2002
17487072 1 3948.6 HF FFF 248 H.638.2002
17487068 1 3575.5 HF FFF 268 H.638.2002
17487079 1 2895.6 HF FFF 253 H.638.2002
13177470 1 2607 HF FFF 246 H.638.1997
13177484 1 2953.4 HF FFF 254 H.638.1997
13177454 1 2833.3 HF FFF 265 H.638.1997
13177494 1 2359.5 HF FFF 305 H.638.1997
15312490 1 3189.4 HF FFF 244 H.639.2000
15462618 1 3529.5 HF FFF 251 H.639.2000
15326928 1 4013.4 HF FFF 244 H.639.2000
15462623 1 4176.9 HF FFF 249 H.639.2000
16170524 1 2755.4 HF FFF 172 H.639.2001
16203521 1 3085 HF FFF 175 H.639.2001
16230563 1 3862.6 HF FFF 191 H.639.2001
13521384 1 2775 HF FFF 254 H.641.1998
13521399 1 4003.2 HF FFF 261 H.641.1998
13521365 1 3225.4 HF FFF 246 H.641.1998
13521361 1 2865.6 HF FFF 257 H.641.1998
14065139 1 2680.9 HF FFF 226 H.641.1998
14797691 1 2504.9 HF FFF 181 H.641.1999
14797694 1 2031.3 HF FFF 153 H.641.1999
14415921 1 2324.5 HF FFF 185 H.641.1999
14797656 1 2161.2 HF FFF 171 H.641.1999
14415905 1 1480.3 HF FFF 182 H.641.1999
14415911 1 1532 HF FFF 190 H.641.1999
14415927 1 2364 HF FFF 189 H.641.1999
11669825 1 3635 HF FFF 221 H.642.1996
12092838 1 3417.2 HF FFF 229 H.642.1996
11669845 1 4760.9 HF FFF 258 H.642.1996
14511270 1 3262.2 HF FFF 275 H.644.1999
14511315 1 2286.5 HF FFF 166 H.644.1999
15943667 1 3003.6 HF FFF 250 H.645.2000
15943675 1 3086.2 HF FFF 250 H.645.2000
15943692 1 3370.8 HF FFF 247 H.645.2000
15943694 1 3290.4 HF FFF 250 H.645.2000
12173711 1 4436 HF FFF 252 H.647.1996
12092940 1 4144.7 HF FFF 238 H.647.1996
12173687 1 4302.7 HF FFF 246 H.647.1996
12536328 1 2313.8 HF FFF 204 H.648.1997
12597129 1 2725 HF FFF 208 H.648.1997
14453005 1 3733.9 HF FFF 209 H.649.1999
14453004 1 5528.1 HF FFF 286 H.649.1999
14452992 1 4841.8 HF FFF 273 H.649.1999
14453015 1 4508.2 HF FFF 278 H.649.1999
15026821 1 3182 HF FFF 274 H.649.1999
13733837 1 4369.2 HF FFF 277 H.650.1998
13733818 1 2736.7 HF FFF 210 H.650.1998
17167322 1 4426 HF FFF 263 H.654.2002
17167324 1 2866.1 HF FFF 210 H.654.2002
13063990 1 2701.8 HF FFF 207 H.655.1997
13063334 1 3189 HF FFF 240 H.655.1997
13063363 1 2852 HF FFF 193 H.655.1997
13812975 1 3327 HF FFF 230 H.655.1998
13812980 1 3371.2 HF FFF 234 H.655.1998
11769636 1 2566.4 HF FFF 194 H.657.1996
11769659 1 2215.8 HF FFF 201 H.657.1996
15837291 1 3806.9 HF FFF 271 H.658.2000
15426005 1 5036.6 HF FFF 268 H.658.2000
14444041 1 3365 HF FFF 206 H.658.1999
15042570 1 3057.5 HF FFF 192 H.658.1999
15446816 1 2494.4 HF FFF 202 H.659.2000
15412342 1 2355.1 HF FFF 202 H.659.2000
15389051 1 3117.4 HF FFF 202 H.659.2000
15446830 1 2653.8 HF FFF 202 H.659.2000
15361151 1 3566.4 HF FFF 202 H.659.2000
16170759 1 2422.8 HF FFF 193 H.659.2001
16170746 1 2366.7 HF FFF 200 H.659.2001
16417869 1 2302.8 HF FFF 193 H.659.2001
17449520 1 3884.8 HF FFF 291 H.659.2002
17449519 1 6000.7 HF FFF 293 H.659.2002
17759638 1 4441.5 HF FFF 295 H.659.2002
16996078 1 5782.8 HF FFF 292 H.659.2002
17259331 1 4859.8 HF FFF 284 H.659.2002
16996064 1 4885.4 HF FFF 287 H.659.2002
17449532 1 3915.3 HF FFF 273 H.659.2002
16996063 1 4541.2 HF FFF 293 H.659.2002
17259336 1 4198.6 HF FFF 287 H.659.2002
18304298 1 4209.9 HF FFF 258 H.659.2003
18304307 1 4806.7 HF FFF 268 H.659.2003
18304343 1 3887.3 HF FFF 245 H.659.2003
18304314 1 3566.1 HF FFF 233 H.659.2003
18304354 1 5351.8 HF FFF 272 H.659.2003
18374653 1 4302.4 HF FFF 259 H.659.2003
18374731 1 3746.7 HF FFF 261 H.659.2003
18374703 1 5789.3 HF FFF 267 H.659.2003
18374683 1 5186.8 HF FFF 269 H.659.2003
12719844 1 3098.5 HF FFF 249 H.659.1997
12719868 1 3715.1 HF FFF 223 H.659.1997
13177559 1 2813.6 HF FFF 228 H.659.1997
12719885 1 3891.2 HF FFF 246 H.659.1997
12258104 1 3247.8 HF FFF 213 H.660.1996
12138983 1 2302.2 HF FFF 166 H.660.1996
12138952 1 2118.4 HF FFF 154 H.660.1996
11887647 1 2686.5 HF FFF 222 H.660.1996
11887705 1 3088 HF FFF 232 H.660.1996
11887707 1 3505.3 HF FFF 225 H.660.1996
14373389 1 3547.7 HF FFF 246 H.660.1999
14426559 1 3339 HF FFF 232 H.660.1999
14770824 1 2688.9 HF FFF 242 H.660.1999
14419674 1 3939.5 HF FFF 266 H.661.1999
14419684 1 3645.3 HF FFF 262 H.661.1999
14419652 1 3585.8 HF FFF 260 H.661.1999
14419688 1 3659.9 HF FFF 263 H.661.1999
14419207 1 3270.6 HF FFF 265 H.661.1999
14419646 1 3924.1 HF FFF 259 H.661.1999
14419698 1 3288.7 HF FFF 257 H.661.1999
14419692 1 3181.7 HF FFF 232 H.661.1999
12092908 1 4073.5 HF FFF 280 H.662.1996
12092884 1 4505.8 HF FFF 285 H.662.1996
12092864 1 4891.5 HF FFF 285 H.662.1996
14723569 1 2678.5 HF FFF 135 H.664.1999
14723604 1 1872.2 HF FFF 136 H.664.1999
16250049 1 2961.7 HF FFF 238 H.668.2001
16071421 1 2647.3 HF FFF 242 H.668.2001
16250062 1 2949.3 HF FFF 243 H.668.2001
16250034 1 3587.4 HF FFF 237 H.668.2001
16302733 1 3204 HF FFF 237 H.668.2001
16250042 1 3484.3 HF FFF 242 H.668.2001
11849561 1 2512.2 HF FFF 213 H.670.1996
11849554 1 3305.4 HF FFF 222 H.670.1996
11849559 1 2169.8 HF FFF 209 H.670.1996
11849593 1 2181.7 HF FFF 221 H.670.1996
11849575 1 2431.9 HF FFF 218 H.670.1996
16447130 1 3342.2 HF FFF 230 H.671.2001
16447131 1 3939.7 HF FFF 245 H.671.2001
16447105 1 3504.2 HF FFF 247 H.671.2001
16871249 1 3106.3 HF FFF 238 H.671.2001
17146988 1 3015.2 HF FFF 222 H.671.2002
17571846 1 3506.3 HF FFF 237 H.671.2002
17180629 1 3147.5 HF FFF 221 H.671.2002
17236770 1 3148.2 HF FFF 235 H.671.2002
17085375 1 3521 HF FFF 228 H.671.2002
17236781 1 3021.3 HF FFF 238 H.671.2002
17236795 1 2749.7 HF FFF 229 H.671.2002
11735672 1 3370.6 HF FFF 204 H.672.1996
11735668 1 2821.9 HF FFF 197 H.672.1996
11735663 1 3142.4 HF FFF 227 H.672.1996
12433870 1 2828 HF FFF 180 H.672.1996
15734124 1 2433.7 HF FFF 196 H.674.2000
15734096 1 3839.3 HF FFF 281 H.674.2000
15734100 1 3722 HF FFF 263 H.674.2000
15734113 1 2297.3 HF FFF 217 H.674.2000
15734110 1 3169.8 HF FFF 250 H.674.2000
15734123 1 2384.9 HF FFF 253 H.674.2000
14771031 1 2518.3 HF FFF 242 H.674.1999
14771023 1 3470.1 HF FFF 254 H.674.1999
14771000 1 2666.8 HF FFF 240 H.674.1999
16397483 1 4047 HF FFF 247 H.675.2001
16512205 1 3687.4 HF FFF 245 H.675.2001
16512211 1 2955.3 HF FFF 239 H.675.2001
16397470 1 2823.3 HF FFF 237 H.675.2001
17936696 1 4314.2 HF FFF 288 H.675.2002
17942068 1 5599 HF FFF 282 H.675.2002
17936680 1 3849.3 HF FFF 282 H.675.2002
17942081 1 4102.9 HF FFF 233 H.675.2002
17942082 1 5110.6 HF FFF 283 H.675.2002
11982704 1 2945.9 HF FFF 225 H.676.1996
11982706 1 3430.6 HF FFF 237 H.676.1996
11944401 1 2957.1 HF FFF 204 H.676.1996
16436290 1 3146.9 HF FFF 218 H.678.2001
16436317 1 3372.6 HF FFF 242 H.678.2001
16436288 1 3305 HF FFF 215 H.678.2001
16436324 1 3225.9 HF FFF 256 H.678.2001
18043537 1 2544.4 HF FFF 245 H.678.2003
18043544 1 2669.2 HF FFF 232 H.678.2003
14587136 1 3131.2 HF FFF 242 H.678.1999
14747990 1 2392 HF FFF 228 H.678.1999
14587076 1 2805.1 HF FFF 222 H.678.1999
14747948 1 2573.9 HF FFF 229 H.678.1999
14747957 1 3388.8 HF FFF 233 H.678.1999
14747999 1 2453.6 HF FFF 224 H.678.1999
14747996 1 2575 HF FFF 204 H.678.1999
14747958 1 2383.2 HF FFF 225 H.678.1999
14747967 1 2485.3 HF FFF 224 H.678.1999
17316024 1 3455.7 HF FFF 211 H.679.2002
17316007 1 2819.3 HF FFF 231 H.679.2002
17316015 1 3785.5 HF FFF 221 H.679.2002
12808969 1 3550.9 HF FFF 243 H.679.1997
12808947 1 2835.6 HF FFF 242 H.679.1997
16245147 1 3566.9 HF FFF 271 H.680.2001
16407864 1 2279.9 HF FFF 260 H.680.2001
16934302 1 1620.3 HF FFF 136 H.680.2001
16245139 1 2714.7 HF FFF 275 H.680.2001
17229986 1 2137.5 HF FFF 195 H.680.2002
17230015 1 2442 HF FFF 195 H.680.2002
17216511 1 2494.5 HF FFF 195 H.680.2002
17216480 1 2373 HF FFF 195 H.680.2002
17216492 1 2472 HF FFF 195 H.680.2002
17216509 1 2520 HF FFF 195 H.680.2002
18067038 1 2606.2 HF FFF 257 H.680.2003
18067048 1 2592.3 HF FFF 257 H.680.2003
18173615 1 1656.5 HF FFF 257 H.680.2003
11758723 1 3546.7 HF FFF 202 H.681.1996
11996216 1 2107.7 HF FFF 189 H.681.1996
11996169 1 2967.1 HF FFF 220 H.681.1996
17225788 1 3950.3 HF FFF 247 H.682.2002
17225775 1 3587.9 HF FFF 264 H.682.2002
17225777 1 3972.2 HF FFF 265 H.682.2002
18210735 1 2755.4 HF FFF 261 H.683.2003
18210768 1 2852.8 HF FFF 224 H.683.2003
16336422 1 2992.7 HF FFF 260 H.684.2001
16486898 1 2346.2 HF FFF 209 H.684.2001
16253574 1 3963.1 HF FFF 252 H.684.2001
16486899 1 3268.3 HF FFF 276 H.684.2001
16441089 1 4270.3 HF FFF 262 H.684.2001
16252703 1 4072.2 HF FFF 273 H.684.2001
14420315 1 3327.5 HF FFF 248 H.684.1999
14420328 1 3531.3 HF FFF 256 H.684.1999
14420319 1 3826.2 HF FFF 247 H.684.1999
14420324 1 3444.1 HF FFF 248 H.684.1999
14420335 1 3068.8 HF FFF 246 H.684.1999
18422509 1 4131.1 HF FFF 248 H.685.2003
18422511 1 2716.1 HF FFF 227 H.685.2003
18422512 1 4088.7 HF FFF 242 H.685.2003
18422525 1 3478.7 HF FFF 236 H.685.2003
18422510 1 3004 HF FFF 190 H.685.2003
18422483 1 3122.5 HF FFF 248 H.685.2003
18422492 1 3723.3 HF FFF 232 H.685.2003
18422523 1 3922.2 HF FFF 218 H.685.2003
11861927 1 3831.4 HF FFF 248 H.685.1996
11861906 1 4627.5 HF FFF 251 H.685.1996
11861912 1 3263.7 HF FFF 254 H.685.1996
14487253 1 2781.9 HF FFF 243 H.685.1999
14487237 1 2873.5 HF FFF 233 H.685.1999
14487231 1 3295.9 HF FFF 238 H.685.1999
12735986 1 2317.5 HF FFF 150 H.686.1997
12736008 1 3121.7 HF FFF 225 H.686.1997
13246883 1 4136.9 HF FFF 238 H.690.1997
12924011 1 2922.4 HF FFF 239 H.690.1997
12904804 1 3264.3 HF FFF 250 H.690.1997
12924007 1 4453.6 HF FFF 245 H.690.1997
12970245 1 4234.9 HF FFF 263 H.690.1997
15546876 1 3523 HF FFF 255 H.691.2000
15546909 1 2944.6 HF FFF 245 H.691.2000
15546906 1 3429 HF FFF 236 H.691.2000
15546904 1 2638.7 HF FFF 223 H.691.2000
15382177 1 1916.6 HF FFF 115 H.695.2000
15394623 1 3988.6 HF FFF 266 H.695.2000
15717323 1 3392.1 HF FFF 259 H.695.2000
15382175 1 1712.1 HF FFF 121 H.695.2000
12587100 1 3605.8 HF FFF 241 H.696.1997
12587110 1 3687.1 HF FFF 225 H.696.1997
17944597 1 2588.9 HF FFF 234 H.698.2003
17944591 1 3154.7 HF FFF 216 H.698.2003
15797066 1 2045.9 HF FFF 166 H.700.2000
15339410 1 1967.9 HF FFF 173 H.700.2000
11981323 1 3102.6 HF FFF 186 H.700.1996
11981309 1 2310.7 HF FFF 222 H.700.1996
12629066 1 2969.3 HF FFF 218 H.700.1997
12629064 1 2866.8 HF FFF 178 H.700.1997
12629040 1 2350.8 HF FFF 159 H.700.1997
12629088 1 2128.2 HF FFF 176 H.700.1997
12629080 1 1822.8 HF FFF 127 H.700.1997
12629055 1 2161.4 HF FFF 150 H.700.1997
11981335 1 3523.8 HF FFF 256 H.701.1996
11981353 1 4107 HF FFF 256 H.701.1996
12653350 1 4193.3 HF FFF 245 H.702.1997
12653302 1 2823.4 HF FFF 201 H.702.1997
12643382 1 4445.5 HF FFF 238 H.702.1997
12643401 1 3885.1 HF FFF 221 H.702.1997
12838265 1 4323.1 HF FFF 244 H.702.1997
12653421 1 4193.3 HF FFF 228 H.702.1997
12643351 1 2893.3 HF FFF 164 H.702.1997
12653381 1 3820.3 HF FFF 218 H.702.1997
12643366 1 3985.5 HF FFF 248 H.702.1997
12643374 1 4125.2 HF FFF 235 H.702.1997
12643372 1 3651.3 HF FFF 242 H.702.1997
13541781 1 3091.9 HF FFF 223 H.702.1998
13541729 1 3356.8 HF FFF 237 H.702.1998
13472725 1 2524.7 HF FFF 223 H.702.1998
13541716 1 3850.2 HF FFF 209 H.702.1998
13541762 1 3354.9 HF FFF 237 H.702.1998
13541720 1 2949.5 HF FFF 227 H.702.1998
14639069 1 2737.7 HF FFF 219 H.702.1999
14639086 1 3739.6 HF FFF 241 H.702.1999
14639071 1 4063.7 HF FFF 240 H.702.1999
14639125 1 3822.4 HF FFF 235 H.702.1999
14639023 1 2550.3 HF FFF 245 H.702.1999
14639015 1 3350 HF FFF 240 H.702.1999
12825235 1 3136.2 HF FFF 253 H.706.1997
12825205 1 2754.6 HF FFF 245 H.706.1997
12825232 1 2262.1 HF FFF 234 H.706.1997
12825220 1 3172.9 HF FFF 250 H.706.1997
13678560 1 2301.7 HF FFF 237 H.706.1998
13678545 1 2393.2 HF FFF 218 H.706.1998
13678577 1 2829.1 HF FFF 224 H.706.1998
18093515 1 3316.5 HF FFF 224 H.709.2003
18093506 1 3768.5 HF FFF 216 H.709.2003
17027287 1 4518.7 HF FFF 272 H.713.2002
17096534 1 4173.9 HF FFF 243 H.713.2002
17096551 1 4700.1 HF FFF 239 H.713.2002
11838987 1 4404.4 HF FFF 283 H.713.1996
10935204 1 3460 HF FFF 272 H.713.1996
11838961 1 3477.4 HF FFF 280 H.713.1996
10935173 1 4691.7 HF FFF 270 H.713.1996
11838978 1 3743.8 HF FFF 279 H.713.1996
11838979 1 3446.3 HF FFF 278 H.713.1996
10935214 1 4498.8 HF FFF 287 H.713.1996
11838973 1 3487.4 HF FFF 273 H.713.1996
11838936 1 3128.6 HF FFF 268 H.713.1996
11916393 1 2927.3 HF FFF 226 H.714.1996
11916391 1 3297.2 HF FFF 260 H.714.1996
11916486 1 3003.4 HF FFF 256 H.714.1996
11916463 1 2376.1 HF FFF 251 H.714.1996
11916414 1 3187 HF FFF 240 H.714.1996
11916467 1 2412.1 HF FFF 244 H.714.1996
11916445 1 2952.5 HF FFF 261 H.714.1996
11916437 1 3124.2 HF FFF 263 H.714.1996
11916457 1 3344.7 HF FFF 249 H.714.1996
11916461 1 3450.1 HF FFF 245 H.714.1996
11916478 1 3427.9 HF FFF 238 H.714.1996
11916433 1 2761.5 HF FFF 193 H.714.1996
13765450 1 3759.1 HF FFF 257 H.714.1998
13765496 1 3078.6 HF FFF 247 H.714.1998
13765495 1 3288 HF FFF 260 H.714.1998
13765551 1 3206.1 HF FFF 247 H.714.1998
13765492 1 3138.8 HF FFF 228 H.714.1998
13765512 1 2798.2 HF FFF 256 H.714.1998
14621833 1 2742.2 HF FFF 261 H.714.1999
14621821 1 3316.4 HF FFF 253 H.714.1999
14621848 1 2909.6 HF FFF 240 H.714.1999
17560337 1 2973.3 HF FFF 236 H.715.2002
17560296 1 3204.6 HF FFF 190 H.715.2002
17560345 1 2985.3 HF FFF 214 H.715.2002
18612848 1 2795.9 HF FFF 228 H.715.2003
18612939 1 3423.5 HF FFF 246 H.715.2003
12737974 1 2778.9 HF FFF 235 H.717.1997
12737963 1 2754.9 HF FFF 227 H.717.1997
13654471 1 3240.5 HF FFF 238 H.717.1998
13675791 1 2168.9 HF FFF 229 H.717.1998
13675793 1 2948 HF FFF 213 H.717.1998
13654472 1 1946.6 HF FFF 222 H.717.1998
14584189 1 2667.7 HF FFF 194 H.717.1999
14584175 1 3171.5 HF FFF 227 H.717.1999
15824537 1 3265.6 HF FFF 212 H.718.2000
15824500 1 3020.4 HF FFF 237 H.718.2000
15824489 1 3919.2 HF FFF 223 H.718.2000
15824542 1 4258.8 HF FFF 224 H.718.2000
15824512 1 2951.1 HF FFF 226 H.718.2000
15824516 1 1788.3 HF FFF 158 H.718.2000
16348542 1 2994.1 HF FFF 251 H.718.2001
16348546 1 2845.2 HF FFF 256 H.718.2001
16348539 1 2619.1 HF FFF 256 H.718.2001
16348572 1 2754.6 HF FFF 255 H.718.2001
16348537 1 3377.4 HF FFF 260 H.718.2001
16681546 1 2853.5 HF FFF 251 H.718.2001
16348533 1 2975.4 HF FFF 196 H.718.2001
17382360 1 3697.7 HF FFF 253 H.718.2002
16943900 1 4156.7 HF FFF 257 H.718.2002
17080838 1 4046.6 HF FFF 225 H.718.2002
17080815 1 3990.2 HF FFF 257 H.718.2002
11770698 1 3232 HF FFF 228 H.718.1996
11770643 1 2948.2 HF FFF 242 H.718.1996
11770664 1 4123.5 HF FFF 249 H.718.1996
11770629 1 3649.1 HF FFF 246 H.718.1996
12644244 1 3048.2 HF FFF 251 H.718.1997
12644253 1 2609.9 HF FFF 150 H.718.1997
13675888 1 2587.4 HF FFF 194 H.718.1998
13675894 1 3194.6 HF FFF 219 H.718.1998
13675877 1 2975.1 HF FFF 197 H.718.1998
13675882 1 2533.6 HF FFF 207 H.718.1998
13675901 1 3342 HF FFF 224 H.718.1998
13675841 1 2840.8 HF FFF 224 H.718.1998
13675836 1 3698.6 HF FFF 236 H.718.1998
14575261 1 3193.5 HF FFF 236 H.718.1999
14575211 1 4284.9 HF FFF 235 H.718.1999
14575240 1 2754.9 HF FFF 219 H.718.1999
14575272 1 3120.4 HF FFF 218 H.718.1999
14575231 1 2657.8 HF FFF 214 H.718.1999
15690999 1 3269.2 HF FFF 183 H.720.2000
15374795 1 3093.5 HF FFF 178 H.720.2000
15690993 1 2740.6 HF FFF 192 H.720.2000
15349369 1 3482 HF FFF 242 H.723.2000
15349367 1 3305.2 HF FFF 246 H.723.2000
17079570 1 4516.4 HF FFF 257 H.723.2002
17079560 1 3128.8 HF FFF 239 H.723.2002
17114361 1 3550.6 HF FFF 231 H.723.2002
17084066 1 2819.1 HF FFF 223 H.723.2002
15642541 1 3135.5 HF FFF 207 H.724.2000
15530175 1 3082.9 HF FFF 207 H.724.2000
15642535 1 2926.5 HF FFF 207 H.724.2000
12383758 1 3044.5 HF FFF 251 H.727.1996
12383716 1 2286.4 HF FFF 227 H.727.1996
12383752 1 2943.5 HF FFF 257 H.727.1996
12383725 1 2832.1 HF FFF 253 H.727.1996
15650801 1 2894 HF FFF 246 H.729.2000
15650810 1 3347.8 HF FFF 244 H.729.2000
13500291 1 2715.2 HF FFF 195 H.729.1998
13948857 1 2906.2 HF FFF 180 H.729.1998
13932685 1 2398.5 HF FFF 194 H.729.1998
13497572 1 2638.1 HF FFF 170 H.729.1998
13497601 1 2929.2 HF FFF 186 H.729.1998
12067746 1 3192.9 HF FFF 248 H.730.1996
12067714 1 3555 HF FFF 236 H.730.1996
12067772 1 3437.4 HF FFF 261 H.730.1996
12067755 1 4295.1 HF FFF 255 H.730.1996
12067725 1 3648.8 HF FFF 266 H.730.1996
12067744 1 2965.5 HF FFF 249 H.730.1996
12888174 1 3119.2 HF FFF 227 H.730.1997
12888198 1 2048.9 HF FFF 192 H.730.1997
12888183 1 2336.9 HF FFF 228 H.730.1997
12888228 1 2722.5 HF FFF 225 H.730.1997
13918861 1 3511.6 HF FFF 199 H.731.1998
13918887 1 2465.4 HF FFF 239 H.731.1998
13918846 1 2749.9 HF FFF 192 H.731.1998
13918852 1 2900 HF FFF 201 H.731.1998
13918863 1 2606.7 HF FFF 201 H.731.1998
12074366 1 3331.1 HF FFF 238 H.732.1996
12074412 1 2718.7 HF FFF 243 H.732.1996
12074378 1 3091.8 HF FFF 223 H.732.1996
14575323 1 2517.1 HF FFF 213 H.732.1999
14578652 1 4049.3 HF FFF 245 H.732.1999
14575328 1 2897.9 HF FFF 240 H.732.1999
14578639 1 3286.8 HF FFF 243 H.732.1999
13741785 1 3519 HF FFF 237 H.733.1998
13741790 1 2153.1 HF FFF 199 H.733.1998
13741797 1 3121.9 HF FFF 245 H.733.1998
13741810 1 2963.1 HF FFF 243 H.733.1998
16270251 1 3138.8 HF FFF 223 H.734.2001
16270234 1 2920.7 HF FFF 237 H.734.2001
16332009 1 3573.7 HF FFF 236 H.734.2001
16230718 1 3266.4 HF FFF 239 H.734.2001
16270236 1 3971.2 HF FFF 217 H.734.2001
12067815 1 2920.8 HF FFF 225 H.734.1996
12057507 1 2396.4 HF FFF 208 H.734.1996
12067844 1 3110.6 HF FFF 221 H.734.1996
12074170 1 3011.2 HF FFF 214 H.734.1996
12067871 1 2410.1 HF FFF 149 H.734.1996
12067827 1 3150.6 HF FFF 232 H.734.1996
12067811 1 1832.6 HF FFF 132 H.734.1996
13515766 1 3950.6 HF FFF 237 H.734.1998
13515776 1 2959.5 HF FFF 196 H.734.1998
14385266 1 3979.5 HF FFF 239 H.736.1999
14609563 1 3557.8 HF FFF 241 H.736.1999
15651278 1 2824 HF FFF 237 H.737.2000
15651309 1 3897.2 HF FFF 235 H.737.2000
15651274 1 2989.5 HF FFF 206 H.737.2000
17278980 1 2346 HF FFF 195 H.738.2002
17279014 1 1915.5 HF FFF 195 H.738.2002
17279031 1 3120 HF FFF 195 H.738.2002
17279033 1 1813.5 HF FFF 195 H.738.2002
17279002 1 2575.5 HF FFF 195 H.738.2002
17278987 1 2035.3 HF FFF 161 H.738.2002
17314906 1 2044.5 HF FFF 195 H.738.2002
15361767 1 3222.6 HF FFF 235 H.739.2000
15300040 1 4049.5 HF FFF 230 H.739.2000
16333108 1 4694.3 HF FFF 244 H.739.2001
16333075 1 4333.2 HF FFF 231 H.739.2001
16333141 1 3938.8 HF FFF 238 H.739.2001
11718876 1 2874.2 HF FFF 227 H.739.1996
11718890 1 3635.9 HF FFF 231 H.739.1996
11718902 1 4575.8 HF FFF 238 H.739.1996
12619417 1 2611.8 HF FFF 204 H.739.1997
12619412 1 3568.9 HF FFF 214 H.739.1997
12617081 1 2126.4 HF FFF 198 H.739.1997
12617083 1 2500 HF FFF 219 H.739.1997
14416511 1 2458.7 HF FFF 151 H.739.1999
14413905 1 3167 HF FFF 230 H.739.1999
14416531 1 2105.9 HF FFF 220 H.739.1999
14416534 1 3193.3 HF FFF 196 H.739.1999
14416524 1 3712.3 HF FFF 208 H.739.1999
14413881 1 4081.6 HF FFF 233 H.739.1999
14413897 1 3881.1 HF FFF 236 H.739.1999
14413893 1 3183.6 HF FFF 220 H.739.1999
16228233 1 3393.4 HF FFF 236 H.739.1999
15354585 1 3282.1 HF FFF 245 H.741.2000
15324819 1 4326.2 HF FFF 281 H.741.2000
14395943 1 3986.1 HF FFF 250 H.741.2000
15354579 1 3829.1 HF FFF 243 H.741.2000
16264593 1 4155.6 HF FFF 277 H.741.2001
16278315 1 4189.4 HF FFF 270 H.741.2001
16278322 1 4069 HF FFF 276 H.741.2001
16264601 1 4717.1 HF FFF 273 H.741.2001
16579980 1 3807.3 HF FFF 257 H.741.2001
16264580 1 4328.6 HF FFF 286 H.741.2001
15994472 1 3139.4 HF FFF 253 H.742.2000
15994474 1 3764.4 HF FFF 254 H.742.2000
16566372 1 2890 HF FFF 233 H.742.2001
16566376 1 3446.3 HF FFF 253 H.742.2001
16566389 1 3050.7 HF FFF 249 H.742.2001
16566322 1 3181 HF FFF 245 H.742.2001
17210332 1 3874.5 HF FFF 301 H.742.2002
17327695 1 4075.8 HF FFF 292 H.742.2002
17327742 1 3118.9 HF FFF 251 H.742.2002
17327728 1 2732.2 HF FFF 189 H.742.2002
17327723 1 2974.5 HF FFF 241 H.742.2002
17327706 1 3744 HF FFF 245 H.742.2002
18227402 1 4221.9 HF FFF 254 H.742.2003
18227394 1 4125.9 HF FFF 239 H.742.2003
18046718 1 3464.5 HF FFF 254 H.742.2003
18046715 1 3985.3 HF FFF 259 H.742.2003
11853031 1 3200.6 HF FFF 232 H.743.1996
11853010 1 2949.2 HF FFF 174 H.743.1996
11853038 1 2922.2 HF FFF 232 H.743.1996
15432178 1 1955.4 HF FFF 166 H.744.2000
15432181 1 2462.3 HF FFF 192 H.744.2000
15320584 1 1961.8 HF FFF 192 H.744.2000
18607293 1 3900.9 HF FFF 247 H.744.2003
18832816 1 3939.1 HF FFF 257 H.744.2003
18832826 1 4125.2 HF FFF 249 H.744.2003
18832817 1 4276.8 HF FFF 254 H.744.2003
12723567 1 3049.1 HF FFF 176 H.744.1997
12723205 1 2252.7 HF FFF 165 H.744.1997
12723199 1 2100.3 HF FFF 169 H.744.1997
11668366 1 2382.3 HF FFF 258 H.746.1996
11668335 1 3230.8 HF FFF 259 H.746.1996
11668340 1 2591.4 HF FFF 201 H.746.1996
12554341 1 3775.2 HF FFF 261 H.747.1997
12578935 1 4186.7 HF FFF 239 H.747.1997
12588380 1 3778.6 HF FFF 263 H.747.1997
13676107 1 2452.8 HF FFF 199 H.747.1998
13676141 1 4172.3 HF FFF 259 H.747.1998
13912712 1 3349.4 HF FFF 252 H.747.1998
11933295 1 2802.2 HF FFF 201 H.750.1996
11933284 1 3684.2 HF FFF 236 H.750.1996
12788551 1 3042.9 HF FFF 255 H.750.1997
12788517 1 1762.8 HF FFF 197 H.750.1997
12788506 1 2484.7 HF FFF 254 H.750.1997
12788540 1 2538 HF FFF 219 H.750.1997
12788541 1 2187.5 HF FFF 245 H.750.1997
14437304 1 4611.6 HF FFF 295 H.753.1999
14437302 1 4886.3 HF FFF 284 H.753.1999
16351849 1 3594.1 HF FFF 276 H.754.2001
16351822 1 3682.1 HF FFF 268 H.754.2001
16351834 1 2855.2 HF FFF 266 H.754.2001
17184591 1 4470.3 HF FFF 289 H.754.2002
17184598 1 3637.5 HF FFF 290 H.754.2002
17184616 1 3565.7 HF FFF 272 H.754.2002
12629184 1 2678.8 HF FFF 214 H.757.1997
12629193 1 2573.5 HF FFF 199 H.757.1997
12629177 1 2332.7 HF FFF 218 H.757.1997
12629218 1 2208.9 HF FFF 132 H.757.1997
15658082 1 4099.5 HF FFF 247 H.758.2000
15658078 1 3066.4 HF FFF 236 H.758.2000
15658091 1 3649.3 HF FFF 254 H.758.2000
15658077 1 3747 HF FFF 254 H.758.2000
15658085 1 3664 HF FFF 246 H.758.2000
18376466 1 3726 HF FFF 219 H.758.2003
18376456 1 4427.6 HF FFF 257 H.758.2003
18288121 1 4906.2 HF FFF 229 H.758.2003
18288138 1 4859.7 HF FFF 257 H.758.2003
18288135 1 4100.5 HF FFF 229 H.758.2003
12807442 1 2621.3 HF FFF 213 H.758.1997
12807409 1 2768.2 HF FFF 218 H.758.1997
12807441 1 3735.5 HF FFF 216 H.758.1997
12807435 1 3343.5 HF FFF 217 H.758.1997
12807421 1 3154.8 HF FFF 205 H.758.1997
15813350 1 2891.7 HF FFF 241 H.759.2000
15813333 1 2679.5 HF FFF 225 H.759.2000
12938555 1 2561.5 HF FFF 164 H.759.1997
12751358 1 2098.5 HF FFF 148 H.759.1997
12751355 1 2349.1 HF FFF 173 H.759.1997
11916270 1 2344.8 HF FFF 151 H.760.1996
11916261 1 3417.8 HF FFF 256 H.760.1996
11916232 1 3999.3 HF FFF 267 H.760.1996
16284949 1 3073 HF FFF 236 H.761.2001
16362153 1 2968.1 HF FFF 260 H.761.2001
16581662 1 3851.6 HF FFF 260 H.761.2001
16362158 1 3438.3 HF FFF 253 H.761.2001
16547570 1 3158.3 HF FFF 196 H.761.2001
16089518 1 3544.1 HF FFF 244 H.761.2001
16971139 1 3405.4 HF FFF 253 H.761.2001
16971148 1 3515.6 HF FFF 247 H.761.2001
12670859 1 2206.8 HF FFF 151 H.762.1997
13097676 1 3371.9 HF FFF 167 H.762.1997
12655098 1 2840.7 HF FFF 149 H.762.1997
12655066 1 2667.3 HF FFF 143 H.762.1997
13561216 1 3692.8 HF FFF 192 H.762.1998
13497786 1 3355.4 HF FFF 182 H.762.1998
13561121 1 3224.6 HF FFF 181 H.762.1998
13561202 1 3599.4 HF FFF 199 H.762.1998
13593241 1 2957.2 HF FFF 188 H.762.1998
13385140 1 3022 HF FFF 252 H.764.1997
13385118 1 1997.2 HF FFF 223 H.764.1997
13385076 1 2596.8 HF FFF 231 H.764.1997
13385136 1 2812.3 HF FFF 252 H.764.1997
13385145 1 2978.6 HF FFF 244 H.764.1997
12794873 1 2496.7 HF FFF 252 H.764.1997
12825923 1 2826.8 HF FFF 249 H.764.1997
11839012 1 3125.5 HF FFF 254 H.766.1996
12024743 1 2531.3 HF FFF 196 H.766.1996
11839008 1 2818.6 HF FFF 231 H.766.1996
14689007 1 2942.5 HF FFF 265 H.766.1999
14688984 1 2829.1 HF FFF 257 H.766.1999
17019473 1 5509.7 HF FFF 244 H.774.2002
17848695 1 5064.9 HF FFF 275 H.774.2002
17848735 1 4594.1 HF FFF 275 H.774.2002
17848712 1 5498.1 HF FFF 275 H.774.2002
17848702 1 4194.8 HF FFF 260 H.774.2002
18431030 1 1637.2 HF FFF 139 H.777.2003
18431020 1 1919.9 HF FFF 139 H.777.2003
18431009 1 2877.5 HF FFF 207 H.777.2003
18431044 1 2764.8 HF FFF 205 H.777.2003
11914734 1 3280.3 HF FFF 238 H.777.1996
11914716 1 2996.6 HF FFF 229 H.777.1996
11796686 1 2962.7 HF FFF 239 H.777.1996
14698924 1 2478.4 HF FFF 194 H.777.1999
14698842 1 3182.7 HF FFF 248 H.777.1999
14698889 1 2979.8 HF FFF 253 H.777.1999
12689418 1 2611.8 HF FFF 169 H.779.1997
12689398 1 2516 HF FFF 182 H.779.1997
12689389 1 3318.4 HF FFF 173 H.779.1997
11839210 1 2904.3 HF FFF 175 H.780.1996
11839224 1 2272.3 HF FFF 176 H.780.1996
12616422 1 3196.3 HF FFF 221 H.781.1997
12611002 1 2652.5 HF FFF 203 H.781.1997
12762327 1 3549.9 HF FFF 247 H.782.1998
13614064 1 2654.4 HF FFF 235 H.782.1998
11797277 1 2127.2 HF FFF 154 H.783.1996
11797266 1 2235.1 HF FFF 146 H.783.1996
18149916 1 3609.6 HF FFF 189 H.784.2003
18149944 1 2847.4 HF FFF 192 H.784.2003
18149929 1 3608.8 HF FFF 252 H.784.2003
12603834 1 2680.4 HF FFF 226 H.786.1997
12603866 1 2704 HF FFF 227 H.786.1997
12603849 1 3727 HF FFF 240 H.786.1997
12603831 1 2938.2 HF FFF 227 H.786.1997
12603846 1 2284.2 HF FFF 219 H.786.1997
14427974 1 2251.4 HF FFF 188 H.786.1999
14428005 1 1928.1 HF FFF 220 H.786.1999
14427997 1 2856.7 HF FFF 229 H.786.1999
14428031 1 2609.1 HF FFF 224 H.786.1999
14428026 1 3341.1 HF FFF 218 H.786.1999
14428000 1 2473.3 HF FFF 216 H.786.1999
14040558 1 2362 HF FFF 179 H.789.1998
14040543 1 2586 HF FFF 156 H.789.1998
14040510 1 2736.9 HF FFF 187 H.789.1998
13920334 1 2020.3 HF FFF 166 H.789.1998
14039641 1 1800.6 HF FFF 174 H.789.1998
14040549 1 1800 HF FFF 189 H.789.1998
17418283 1 2169.7 HF FFF 180 H.790.2002
17418261 1 2468.2 HF FFF 180 H.790.2002
17418242 1 3016.1 HF FFF 176 H.790.2002
17523843 1 2284.2 HF FFF 179 H.790.2002
17418256 1 2434 HF FFF 180 H.790.2002
17418253 1 3047.7 HF FFF 177 H.790.2002
17571485 1 2825.6 HF FFF 180 H.790.2002
18351429 1 2889.8 HF FFF 207 H.790.2003
18351407 1 2765.9 HF FFF 197 H.790.2003
18211997 1 2442.5 HF FFF 188 H.790.2003
18529484 1 2755.2 HF FFF 202 H.790.2003
18351424 1 2096.6 HF FFF 145 H.790.2003
18351459 1 3145.3 HF FFF 207 H.790.2003
18351408 1 2904.4 HF FFF 207 H.790.2003
15585498 1 3143.3 HF FFF 204 H.792.2000
15536050 1 2465.9 HF FFF 189 H.792.2000
15326758 1 3358.9 HF FFF 300 H.792.2000
15531078 1 2177 HF FFF 188 H.792.2000
15531053 1 2994.2 HF FFF 277 H.792.2000
15536048 1 3511.8 HF FFF 280 H.792.2000
15351658 1 3409.3 HF FFF 271 H.794.2000
15351636 1 4174.1 HF FFF 278 H.794.2000
14401924 1 2715.5 HF FFF 211 H.794.1999
14401939 1 3240.5 HF FFF 219 H.794.1999
14401922 1 3328.3 HF FFF 188 H.794.1999
14401928 1 2767.1 HF FFF 211 H.794.1999
14401949 1 3319.3 HF FFF 216 H.794.1999
14387812 1 2769.8 HF FFF 185 H.794.1999
17035038 1 4234.1 HF FFF 261 H.795.2002
17043878 1 3972.6 HF FFF 260 H.795.2002
17011409 1 4017.7 HF FFF 261 H.795.2002
17382018 1 4599.4 HF FFF 261 H.795.2002
17326870 1 4025.7 HF FFF 261 H.795.2002
17326867 1 3631.4 HF FFF 242 H.795.2002
14766999 1 3563.8 HF FFF 240 H.795.1999
14766989 1 2757.4 HF FFF 204 H.795.1999
14767017 1 3423.4 HF FFF 234 H.795.1999
13934335 1 3078 HF FFF 217 H.797.1998
13537633 1 2745.7 HF FFF 201 H.797.1998
13934377 1 3225.4 HF FFF 229 H.797.1998
13934337 1 3069.5 HF FFF 234 H.797.1998
13537613 1 3510.1 HF FFF 240 H.797.1998
12149385 1 4679.9 HF FFF 293 H.800.1996
12149391 1 3749.4 HF FFF 273 H.800.1996
12149372 1 4070.6 HF FFF 267 H.800.1996
10935727 1 5225.3 HF FFF 299 H.800.1996
12888519 1 3642.6 HF FFF 238 H.800.1997
12888513 1 4334.3 HF FFF 291 H.800.1997
12888543 1 3882.6 HF FFF 249 H.800.1997
12888534 1 3554.7 HF FFF 249 H.800.1997
12888480 1 4181.6 HF FFF 292 H.800.1997
18321755 1 3825.1 HF FFF 259 H.802.2003
18321752 1 4812.2 HF FFF 270 H.802.2003
18099709 1 4117.4 HF FFF 251 H.802.2003
18471026 1 4056.7 HF FFF 251 H.802.2003
18057980 1 5356.3 HF FFF 259 H.802.2003
18042526 1 3821.7 HF FFF 268 H.802.2003
15353294 1 3559.6 HF FFF 237 H.808.2000
15353314 1 2823.2 HF FFF 199 H.808.2000
15353262 1 3163.6 HF FFF 239 H.808.2000
15624660 1 1909.2 HF FFF 139 H.808.2000
15353240 1 3294.5 HF FFF 246 H.808.2000
15624661 1 2528.8 HF FFF 176 H.808.2000
15353322 1 3470.6 HF FFF 248 H.808.2000
15393308 1 4055.5 HF FFF 248 H.808.2000
15353266 1 3582.3 HF FFF 236 H.808.2000
15353283 1 3422.3 HF FFF 236 H.808.2000
15624659 1 3283 HF FFF 228 H.808.2000
15698788 1 2859.9 HF FFF 238 H.808.2000
17088400 1 3777.8 HF FFF 243 H.808.2002
17037343 1 5890.3 HF FFF 257 H.808.2002
17088398 1 4917.5 HF FFF 257 H.808.2002
17116497 1 4368.9 HF FFF 258 H.808.2002
17257320 1 3771.4 HF FFF 254 H.808.2002
17219290 1 3717 HF FFF 242 H.808.2002
17116510 1 4139 HF FFF 236 H.808.2002
17116456 1 4490.3 HF FFF 258 H.808.2002
17116496 1 4446.7 HF FFF 258 H.808.2002
18034984 1 4156.7 HF FFF 251 H.808.2003
18034973 1 5028.8 HF FFF 250 H.808.2003
18034967 1 4040.6 HF FFF 250 H.808.2003
18267044 1 3203.2 HF FFF 248 H.808.2003
18267062 1 4488.8 HF FFF 235 H.808.2003
18267050 1 4311.7 HF FFF 244 H.808.2003
18267021 1 4522.6 HF FFF 251 H.808.2003
18132735 1 3388.8 HF FFF 214 H.808.2003
18035002 1 4696.1 HF FFF 247 H.808.2003
18132776 1 5194.8 HF FFF 249 H.808.2003
18132800 1 3980.6 HF FFF 225 H.808.2003
14247431 1 3443.5 HF FFF 174 H.808.1998
14247421 1 3214 HF FFF 213 H.808.1998
14247472 1 3593.3 HF FFF 196 H.808.1998
14247481 1 3456.5 HF FFF 189 H.808.1998
14247417 1 2117.4 HF FFF 166 H.808.1998
17468859 1 4001.2 HF FFF 233 H.812.2002
17468844 1 4282.9 HF FFF 247 H.812.2002
17468849 1 3924.4 HF FFF 248 H.812.2002
14918661 1 2922.7 HF FFF 225 H.812.1999
14918704 1 3441.6 HF FFF 236 H.812.1999
14918694 1 3172.5 HF FFF 210 H.812.1999
14918669 1 3173.5 HF FFF 231 H.812.1999
18081186 1 4010.6 HF FFF 223 H.814.2003
18343220 1 3182.9 HF FFF 226 H.814.2003
14577312 1 2955 HF FFF 199 H.814.1999
14577306 1 3369.8 HF FFF 227 H.814.1999
14577331 1 3583.9 HF FFF 244 H.814.1999
14577308 1 3151.2 HF FFF 231 H.814.1999
14577337 1 3121.3 HF FFF 218 H.814.1999
14577340 1 3126.4 HF FFF 239 H.814.1999
14577333 1 3383.3 HF FFF 228 H.814.1999
15903817 1 4069.5 HF FFF 256 H.816.2000
15663791 1 3312 HF FFF 256 H.816.2000
15663777 1 3641.9 HF FFF 256 H.816.2000
15663780 1 3636.9 HF FFF 256 H.816.2000
11593305 1 4498.1 HF FFF 285 H.816.1996
11594226 1 4027.1 HF FFF 251 H.816.1996
12006301 1 3167.3 HF FFF 266 H.816.1996
11593105 1 4041.9 HF FFF 281 H.816.1996
12368443 1 3146.3 HF FFF 215 H.816.1996
12654175 1 2572.8 HF FFF 163 H.816.1997
12518617 1 2770.5 HF FFF 140 H.816.1997
12761795 1 2898.2 HF FFF 164 H.816.1997
12761801 1 2837.8 HF FFF 160 H.816.1997
12761796 1 2674.6 HF FFF 156 H.816.1997
12761789 1 1941.2 HF FFF 131 H.816.1997
13545448 1 2927.7 HF FFF 156 H.816.1998
13545430 1 2428 HF FFF 163 H.816.1998
13545479 1 2162.9 HF FFF 161 H.816.1998
13545426 1 3846.6 HF FFF 191 H.816.1998
13545482 1 2339.8 HF FFF 149 H.816.1998
13545463 1 2204.2 HF FFF 140 H.816.1998
13545405 1 2547 HF FFF 150 H.816.1998
13545473 1 3251.4 HF FFF 156 H.816.1998
14407204 1 3114.7 HF FFF 244 H.816.1999
14407280 1 3924.6 HF FFF 250 H.816.1999
14407299 1 4019.6 HF FFF 250 H.816.1999
14407297 1 3538 HF FFF 234 H.816.1999
17453478 1 3073.7 HF FFF 220 H.818.2002
17453443 1 5077.9 HF FFF 256 H.818.2002
17425451 1 4198.3 HF FFF 249 H.818.2002
17453451 1 4139.3 HF FFF 258 H.818.2002
17453425 1 3387.7 HF FFF 222 H.818.2002
15868091 1 2988 HF FFF 194 H.819.2000
15868119 1 2432.9 HF FFF 166 H.819.2000
14711551 1 3677 HF FFF 241 H.819.1999
14711514 1 3364 HF FFF 215 H.819.1999
14711540 1 2960.2 HF FFF 222 H.819.1999
14711559 1 2963.9 HF FFF 245 H.819.1999
16462157 1 1844.6 HF FFF 192 H.825.2001
16462150 1 2431.3 HF FFF 192 H.825.2001
12077555 1 3553.2 HF FFF 270 H.825.1996
12077560 1 2764.5 HF FFF 187 H.825.1996
12609880 1 2739.8 HF FFF 178 H.825.1997
12609920 1 3081 HF FFF 176 H.825.1997
13787202 1 1763.3 HF FFF 122 H.825.1998
13787201 1 1906.1 HF FFF 134 H.825.1998
13787231 1 2280.5 HF FFF 128 H.825.1998
14876963 1 4604.3 HF FFF 244 H.829.1999
14876942 1 4280.1 HF FFF 245 H.829.1999
13852270 1 2813.1 HF FFF 221 H.831.1998
13852327 1 3964.9 HF FFF 230 H.831.1998
13852329 1 2461.1 HF FFF 233 H.831.1998
14672525 1 3485.4 HF FFF 231 H.831.1999
14672511 1 3593.9 HF FFF 218 H.831.1999
14672506 1 3228.1 HF FFF 240 H.831.1999
14672520 1 3202.3 HF FFF 248 H.831.1999
14672500 1 3763.7 HF FFF 245 H.831.1999
14672530 1 3504.8 HF FFF 237 H.831.1999
12826558 1 3405.7 HF FFF 244 H.834.1997
12826590 1 3226.9 HF FFF 246 H.834.1997
12826535 1 3014.1 HF FFF 177 H.834.1997
12826569 1 1856.3 HF FFF 160 H.834.1997
12826543 1 2778.9 HF FFF 182 H.834.1997
12826589 1 1902.3 HF FFF 182 H.834.1997
11797740 1 3009.5 HF FFF 226 H.837.1996
11797727 1 3327.6 HF FFF 229 H.837.1996
12177049 1 2344.9 HF FFF 221 H.837.1996
10851930 1 4257.4 HF FFF 228 H.837.1996
11797762 1 3036.2 HF FFF 230 H.837.1996
10851974 1 3470.4 HF FFF 226 H.837.1996
11797752 1 2841.8 HF FFF 226 H.837.1996
11797747 1 2418 HF FFF 227 H.837.1996
12619616 1 2410 HF FFF 167 H.837.1997
12619589 1 3530.1 HF FFF 264 H.837.1997
12619595 1 3679.5 HF FFF 247 H.837.1997
13523167 1 3418.7 HF FFF 240 H.837.1998
14135166 1 3583.4 HF FFF 247 H.837.1998
13604211 1 2753.5 HF FFF 247 H.837.1998
12284062 1 2936.6 HF FFF 218 H.840.1996
11839680 1 3449.4 HF FFF 217 H.840.1996
16497685 1 3543.1 HF FFF 247 H.843.2001
16497658 1 3271.7 HF FFF 193 H.843.2001
16497664 1 3382.6 HF FFF 258 H.843.2001
16497663 1 3694.8 HF FFF 240 H.843.2001
13615013 1 3663.9 HF FFF 263 H.846.1998
13614991 1 2443.8 HF FFF 177 H.846.1998
13615007 1 1945.6 HF FFF 181 H.846.1998
13614999 1 2910.6 HF FFF 176 H.846.1998
13615011 1 1875.9 HF FFF 157 H.846.1998
15301873 1 3208.4 HF FFF 258 H.853.2000
15522157 1 4450.3 HF FFF 258 H.853.2000
15522126 1 3682.9 HF FFF 258 H.853.2000
15522117 1 3549.6 HF FFF 258 H.853.2000
11840070 1 3754.5 HF FFF 216 H.853.1996
11840120 1 2379 HF FFF 191 H.853.1996
12645465 1 5246.4 HF FFF 292 H.853.1997
12645466 1 3013 HF FFF 231 H.853.1997
12645537 1 3406.9 HF FFF 280 H.853.1997
12645501 1 2485.9 HF FFF 262 H.853.1997
12645523 1 4844.1 HF FFF 267 H.853.1997
12969082 1 3161.5 HF FFF 273 H.853.1997
15788969 1 4074.6 HF FFF 239 H.858.2000
15559460 1 4943.9 HF FFF 280 H.858.2000
15455758 1 4710.8 HF FFF 229 H.858.2000
15455765 1 3520.8 HF FFF 238 H.858.2000
18119080 1 4299.6 HF FFF 221 H.858.2003
18535192 1 3122 HF FFF 206 H.858.2003
18172950 1 4039.8 HF FFF 217 H.858.2003
15320634 1 3694.7 HF FFF 251 H.859.2000
15320616 1 4472.7 HF FFF 263 H.859.2000
16584022 1 4443.3 HF FFF 245 H.859.2001
16584008 1 3852.3 HF FFF 245 H.859.2001
16584024 1 4513.8 HF FFF 245 H.859.2001
18051667 1 3854.9 HF FFF 255 H.859.2003
18051643 1 3163 HF FFF 256 H.859.2003
18051634 1 2470.5 HF FFF 247 H.859.2003
14779602 1 4346 HF FFF 250 H.859.1999
14779638 1 3408.2 HF FFF 258 H.859.1999
14779644 1 3778.1 HF FFF 255 H.859.1999
14779629 1 3187.1 HF FFF 253 H.859.1999
16859112 1 2985 HF FFF 195 H.861.2001
16859132 1 2820 HF FFF 195 H.861.2001
16859110 1 3351.1 HF FFF 246 H.861.2001
16815744 1 3138 HF FFF 195 H.861.2001
14391412 1 2593.3 HF FFF 193 H.863.1999
13491778 1 4725.4 HF FFF 221 H.863.1999
16506142 1 4127.1 HF FFF 277 H.866.2001
16506154 1 3928.3 HF FFF 287 H.866.2001
16235933 1 3661 HF FFF 242 H.866.2001
13736712 1 2218.8 HF FFF 199 H.867.1998
13736727 1 2961 HF FFF 205 H.867.1998
15646064 1 3139 HF FFF 255 H.868.2000
15404812 1 3951.9 HF FFF 242 H.868.2000
15299844 1 3947.1 HF FFF 235 H.869.2000
15299847 1 4223.8 HF FFF 287 H.869.2000
15378990 1 4978.4 HF FFF 287 H.869.2000
18171506 1 3114.1 HF FFF 235 H.869.2003
17855946 1 4754.7 HF FFF 235 H.869.2003
18026197 1 4025.7 HF FFF 258 H.869.2003
14387933 1 3274.6 HF FFF 202 H.869.1999
14387953 1 3631.2 HF FFF 207 H.869.1999
14387955 1 3766.5 HF FFF 209 H.869.1999
15499869 1 3188 HF FFF 226 H.870.2000
15499892 1 3776 HF FFF 227 H.870.2000
15499919 1 3491 HF FFF 242 H.870.2000
15499876 1 3199.1 HF FFF 248 H.870.2000
17570830 1 3104.3 HF FFF 222 H.870.2002
17069695 1 3687.9 HF FFF 230 H.870.2002
17572385 1 3533.6 HF FFF 230 H.870.2002
17572364 1 3716.8 HF FFF 226 H.870.2002
18990234 1 2481.8 HF FFF 195 H.870.2003
18990243 1 2957.4 HF FFF 239 H.870.2003
18990250 1 3504.5 HF FFF 252 H.870.2003
18990217 1 3624.8 HF FFF 252 H.870.2003
18990269 1 2112.8 HF FFF 165 H.870.2003
18013796 1 3260.9 HF FFF 171 H.870.2003
16186730 1 3657.6 HF FFF 230 H.871.2001
16205988 1 3308.3 HF FFF 246 H.871.2001
16205991 1 2993.1 HF FFF 237 H.871.2001
16205371 1 2144.6 HF FFF 190 H.871.2001
16289337 1 2721.4 HF FFF 228 H.871.2001
16186719 1 2938 HF FFF 227 H.871.2001
18076160 1 2847.1 HF FFF 243 H.871.2003
17911240 1 3913.1 HF FFF 221 H.871.2003
18160550 1 3224.8 HF FFF 237 H.871.2003
12154278 1 2622.2 HF FFF 252 H.871.1996
12154161 1 2920.2 HF FFF 206 H.871.1996
12154190 1 2356.8 HF FFF 261 H.871.1996
12154287 1 2800.4 HF FFF 252 H.871.1996
12154209 1 3167.7 HF FFF 252 H.871.1996
12154302 1 2492.1 HF FFF 252 H.871.1996
13012887 1 3435.5 HF FFF 229 H.871.1997
13010395 1 1954.9 HF FFF 222 H.871.1997
13010363 1 2032.7 HF FFF 190 H.871.1997
13010408 1 3309.9 HF FFF 246 H.871.1997
13010344 1 3605.3 HF FFF 246 H.871.1997
13981616 1 2764.2 HF FFF 244 H.871.1998
13981722 1 2782.5 HF FFF 227 H.871.1998
13981715 1 3013.4 HF FFF 229 H.871.1998
13981658 1 2570.7 HF FFF 248 H.871.1998
13981641 1 3113.4 HF FFF 250 H.871.1998
13981698 1 3020.6 HF FFF 205 H.871.1998
14691748 1 3114.6 HF FFF 255 H.871.1999
14691691 1 3674.9 HF FFF 242 H.871.1999
14691664 1 3545.6 HF FFF 254 H.871.1999
14691746 1 3630.9 HF FFF 255 H.871.1999
14691685 1 3125.8 HF FFF 245 H.871.1999
14691725 1 3648.6 HF FFF 253 H.871.1999
14691677 1 3130.6 HF FFF 245 H.871.1999
14691770 1 3297.4 HF FFF 241 H.871.1999
12680326 1 4084.3 HF FFF 274 H.872.1997
12680354 1 3468.4 HF FFF 275 H.872.1997
12680293 1 3320.4 HF FFF 259 H.872.1997
12680316 1 3282.4 HF FFF 266 H.872.1997
12680284 1 3132.4 HF FFF 270 H.872.1997
12680300 1 2529.7 HF FFF 276 H.872.1997
11814020 1 4352.3 HF FFF 247 H.873.1996
11814025 1 2839.9 HF FFF 235 H.873.1996
11814030 1 4000.2 HF FFF 239 H.873.1996
11814024 1 3560.8 HF FFF 242 H.873.1996
11892605 1 2628.6 HF FFF 236 H.874.1996
11907117 1 2981.6 HF FFF 243 H.874.1996
11892640 1 2969.5 HF FFF 234 H.874.1996
11907070 1 3126.5 HF FFF 240 H.874.1996
11907051 1 2995.8 HF FFF 232 H.874.1996
11907057 1 2975.9 HF FFF 239 H.874.1996
11892638 1 2373.7 HF FFF 235 H.874.1996
12740731 1 2686.9 HF FFF 244 H.874.1997
12740730 1 2766.2 HF FFF 253 H.874.1997
12740760 1 2359.4 HF FFF 243 H.874.1997
12568615 1 2624.1 HF FFF 251 H.875.1997
12568620 1 2996.4 HF FFF 232 H.875.1997
12568591 1 2871.3 HF FFF 244 H.875.1997
12568593 1 1693.1 HF FFF 187 H.875.1997
12568624 1 1901.5 HF FFF 245 H.875.1997
12568597 1 2876.2 HF FFF 244 H.875.1997
12568579 1 2195.7 HF FFF 212 H.875.1997
12568583 1 2136.4 HF FFF 210 H.875.1997
12568589 1 2456.5 HF FFF 242 H.875.1997
12755321 1 2861.3 HF FFF 247 H.875.1997
14553982 1 3173 HF FFF 194 H.875.1999
14553970 1 1953.1 HF FFF 178 H.875.1999
14553931 1 1902.3 HF FFF 172 H.875.1999
12102901 1 2217.5 HF FFF 204 H.876.1996
11797015 1 2544.1 HF FFF 179 H.876.1996
11784530 1 2567.1 HF FFF 195 H.876.1996
11784349 1 2879.5 HF FFF 196 H.876.1996
14504610 1 3059.2 HF FFF 250 H.876.1999
14398259 1 3133.5 HF FFF 233 H.876.1999
14504644 1 3574.7 HF FFF 230 H.876.1999
14504632 1 3710.1 HF FFF 250 H.876.1999
17689566 1 2861.2 HF FFF 221 H.877.2002
17784662 1 2874 HF FFF 219 H.877.2002
13741093 1 2867.9 HF FFF 250 H.878.1998
13741082 1 3063.9 HF FFF 250 H.878.1998
12842820 1 2178.3 HF FFF 182 H.879.1997
12842816 1 2088.9 HF FFF 223 H.879.1997
13008810 1 1487.4 HF FFF 164 H.879.1997
13108010 1 2878.3 HF FFF 237 H.881.1997
13108016 1 3003.1 HF FFF 241 H.881.1997
12932841 1 2193.7 HF FFF 215 H.883.1997
12962023 1 2091.1 HF FFF 154 H.883.1997
12773467 1 3893.4 HF FFF 281 H.883.1997
12907750 1 3205.1 HF FFF 207 H.883.1997
12907777 1 2764.3 HF FFF 205 H.883.1997
12773475 1 2493 HF FFF 231 H.883.1997
15664715 1 3573 HF FFF 255 H.884.2000
15736808 1 3771.8 HF FFF 280 H.884.2000
15664713 1 3768.2 HF FFF 255 H.884.2000
15736823 1 3263.2 HF FFF 300 H.884.2000
17023177 1 2835.1 HF FFF 199 H.884.2000
15736815 1 3217.7 HF FFF 255 H.884.2000
15736804 1 3720.2 HF FFF 295 H.884.2000
15736786 1 3498.4 HF FFF 278 H.884.2000
15660333 1 3535.9 HF FFF 255 H.884.2000
17831247 1 3350.5 HF FFF 254 H.884.2002
17831166 1 3744.9 HF FFF 239 H.884.2002
17831223 1 3565.1 HF FFF 258 H.884.2002
17831267 1 3883.6 HF FFF 258 H.884.2002
17831215 1 3621.5 HF FFF 256 H.884.2002
17831179 1 3218.6 HF FFF 258 H.884.2002
17831249 1 4168.3 HF FFF 258 H.884.2002
18789651 1 4402 HF FFF 249 H.884.2003
18789662 1 2507 HF FFF 206 H.884.2003
18789680 1 3678.9 HF FFF 237 H.884.2003
18789693 1 3306.1 HF FFF 245 H.884.2003
13878127 1 2055.7 HF FFF 188 H.884.1998
13878131 1 1567.9 HF FFF 194 H.884.1998
13878091 1 1962.5 HF FFF 194 H.884.1998
13878106 1 1962.4 HF FFF 166 H.884.1998
13878108 1 2371.3 HF FFF 257 H.884.1998
13878167 1 2742.1 HF FFF 257 H.884.1998
13878136 1 2165.3 HF FFF 188 H.884.1998
13878170 1 2038.9 HF FFF 159 H.884.1998
13878141 1 1949.5 HF FFF 194 H.884.1998
17917174 1 2475 HF FFF 197 H.885.2003
17917153 1 2915.8 HF FFF 241 H.885.2003
18091545 1 2637.9 HF FFF 197 H.885.2003
18047258 1 2729.1 HF FFF 197 H.885.2003
18047261 1 2291.1 HF FFF 197 H.885.2003
18501452 1 3620.1 HF FFF 260 H.887.2003
18501438 1 3967.9 HF FFF 204 H.887.2003
18501443 1 3430.6 HF FFF 260 H.887.2003
18501549 1 3341.6 HF FFF 260 H.887.2003
18501437 1 2906.2 HF FFF 259 H.887.2003
18501609 1 3282.2 HF FFF 260 H.887.2003
18501426 1 3524.8 HF FFF 260 H.887.2003
18501464 1 3436.6 HF FFF 239 H.887.2003
12159118 1 3122 HF FFF 236 H.889.1996
12142876 1 3859.4 HF FFF 236 H.889.1996
12159209 1 3196.9 HF FFF 236 H.889.1996
12159244 1 3183.7 HF FFF 236 H.889.1996
11591481 1 2649.4 HF FFF 236 H.889.1996
12159250 1 3202.9 HF FFF 232 H.889.1996
12159164 1 3308.2 HF FFF 208 H.889.1996
12159105 1 2399.2 HF FFF 236 H.889.1996
11583063 1 3882.6 HF FFF 236 H.889.1996
13139224 1 3558.3 HF FFF 250 H.889.1997
13139234 1 2932.7 HF FFF 250 H.889.1997
13139261 1 2546 HF FFF 250 H.889.1997
14023989 1 2942 HF FFF 284 H.889.1998
14024040 1 1839.6 HF FFF 201 H.889.1998
14965076 1 2980.1 HF FFF 180 H.889.1999
14965087 1 2654.1 HF FFF 180 H.889.1999
14339714 1 2311.6 HF FFF 180 H.889.1999
14339720 1 2293.8 HF FFF 173 H.889.1999
17284036 1 2146.6 HF FFF 127 H.890.2002
17284056 1 1428.6 HF FFF 115 H.890.2002
17244362 1 5035.9 HF FFF 297 H.890.2002
13204115 1 2531.7 HF FFF 206 H.891.1997
13346011 1 3202.3 HF FFF 240 H.891.1997
13346001 1 2881.2 HF FFF 175 H.891.1997
13108859 1 3723.1 HF FFF 250 H.891.1997
13345995 1 3235.8 HF FFF 231 H.891.1997
13108856 1 3074.2 HF FFF 212 H.891.1997
13839151 1 2332.4 HF FFF 250 H.891.1998
13839196 1 2558.8 HF FFF 231 H.891.1998
14799739 1 2682.2 HF FFF 233 H.891.1999
14536239 1 3163.9 HF FFF 221 H.891.1999
14536258 1 2904.3 HF FFF 208 H.891.1999
15671858 1 2456.8 HF FFF 245 H.892.2000
15671876 1 2315.9 HF FFF 239 H.892.2000
12634689 1 2896.3 HF FFF 261 H.893.1997
12634659 1 2054 HF FFF 147 H.893.1997
12634691 1 3137.9 HF FFF 228 H.893.1997
12634662 1 3622.1 HF FFF 290 H.893.1997
17904159 1 3793.5 HF FFF 270 H.894.2002
17963830 1 3551.3 HF FFF 270 H.894.2002
17963823 1 3398.7 HF FFF 270 H.894.2002
17904166 1 4092.1 HF FFF 262 H.894.2002
17904157 1 3141.7 HF FFF 270 H.894.2002
14012864 1 2237.9 HF FFF 244 H.894.1998
14012801 1 3147.9 HF FFF 232 H.894.1998
14012854 1 2916 HF FFF 242 H.894.1998
13990885 1 2400.7 HF FFF 244 H.894.1998
17478862 1 3094 HF FFF 256 H.895.2002
17478865 1 3541.7 HF FFF 256 H.895.2002
17478890 1 3055.1 HF FFF 256 H.895.2002
17478945 1 3342.5 HF FFF 251 H.895.2002
18772243 1 3660.9 HF FFF 258 H.895.2003
18784742 1 3499.1 HF FFF 231 H.895.2003
18784743 1 3524 HF FFF 255 H.895.2003
18772253 1 3573.1 HF FFF 252 H.895.2003
14405114 1 2391.1 HF FFF 243 H.895.1999
14726241 1 2602.6 HF FFF 204 H.895.1999
14474349 1 2409.2 HF FFF 208 H.895.1999
14474382 1 3360 HF FFF 248 H.895.1999
16107089 1 2724.3 HF FFF 248 H.896.2001
16088702 1 3124 HF FFF 244 H.896.2001
16088684 1 2565.6 HF FFF 248 H.896.2001
16088694 1 2183.4 HF FFF 234 H.896.2001
13650328 1 1365.2 HF FFF 112 H.896.1998
13645932 1 1423 HF FFF 134 H.896.1998
13645948 1 1487.8 HF FFF 125 H.896.1998
13650331 1 1722.4 HF FFF 145 H.896.1998
18419147 1 1964.4 HF FFF 247 H.897.2003
18445071 1 2359.6 HF FFF 250 H.897.2003
18430597 1 2238.8 HF FFF 259 H.897.2003
18438208 1 2140.1 HF FFF 259 H.897.2003
18454862 1 2372.8 HF FFF 259 H.897.2003
18413074 1 2557.7 HF FFF 259 H.897.2003
18450421 1 1235.1 HF FFF 166 H.897.2003
18438203 1 1553.2 HF FFF 205 H.897.2003
18381816 1 1527.4 HF FFF 208 H.897.2003
12248704 1 3343.8 HF FFF 262 H.898.1996
12248751 1 3377.6 HF FFF 235 H.898.1996
12248687 1 2877.3 HF FFF 235 H.898.1996
12248764 1 3102.3 HF FFF 262 H.898.1996
12248755 1 3510.7 HF FFF 262 H.898.1996
14050124 1 2601.4 HF FFF 223 H.898.1998
13938261 1 3054.1 HF FFF 204 H.898.1998
14050121 1 3030.1 HF FFF 222 H.898.1998
17655107 1 2930.5 HF FFF 264 H.899.2002
17655086 1 3957.3 HF FFF 264 H.899.2002
17557134 1 4667.1 HF FFF 233 H.900.2002
17557126 1 2851.8 HF FFF 233 H.900.2002
14531014 1 3425.2 HF FFF 226 H.900.1999
14650393 1 4511.3 HF FFF 261 H.900.1999
14650402 1 3428.7 HF FFF 259 H.900.1999
11915353 1 2669.9 HF FFF 193 H.901.1996
11915359 1 3002.9 HF FFF 215 H.901.1996
11915350 1 3095.5 HF FFF 169 H.901.1996
11915362 1 3750.9 HF FFF 229 H.901.1996
12925383 1 2663.9 HF FFF 191 H.905.1997
12925360 1 2126 HF FFF 175 H.905.1997
12925364 1 3054.7 HF FFF 185 H.905.1997
16369147 1 2811.1 HF FFF 235 H.906.2001
16090784 1 3176.7 HF FFF 256 H.906.2001
16164180 1 3705.5 HF FFF 257 H.906.2001
16261489 1 3127.3 HF FFF 259 H.906.2001
17122525 1 3983.1 HF FFF 235 H.906.2002
17076851 1 2778.3 HF FFF 250 H.906.2002
11749375 1 4535.5 HF FFF 255 H.906.1996
11749364 1 3759.1 HF FFF 243 H.906.1996
15613596 1 3810.2 HF FFF 266 H.910.2000
15478381 1 4808.9 HF FFF 288 H.910.2000
15478374 1 4991.7 HF FFF 305 H.910.2000
15478386 1 4030.2 HF FFF 268 H.910.2000
15613599 1 4919 HF FFF 263 H.910.2000
16373263 1 4857.5 HF FFF 271 H.910.2001
16375987 1 5103.1 HF FFF 221 H.910.2001
16373259 1 5105 HF FFF 247 H.910.2001
16305249 1 5665.9 HF FFF 298 H.910.2001
17112066 1 5772.1 HF FFF 278 H.910.2002
17175769 1 5486.7 HF FFF 290 H.910.2002
17224030 1 6087.1 HF FFF 267 H.910.2002
17286725 1 5270 HF FFF 257 H.910.2002
17035562 1 6188.9 HF FFF 299 H.910.2002
17175763 1 5128 HF FFF 296 H.910.2002
16841021 1 5383.2 HF FFF 305 H.910.2002
17995658 1 4960.4 HF FFF 291 H.910.2003
17975548 1 7372.7 HF FFF 291 H.910.2003
17995650 1 6734.2 HF FFF 286 H.910.2003
17995443 1 5679.6 HF FFF 305 H.910.2003
17838636 1 7495.3 HF FFF 305 H.910.2003
13677673 1 6082.3 HF FFF 305 H.910.1998
14002900 1 4466 HF FFF 295 H.910.1998
14155654 1 3536.8 HF FFF 259 H.910.1998
13506392 1 5448.7 HF FFF 286 H.910.1998
13506404 1 5375.3 HF FFF 305 H.910.1998
13506355 1 5362.4 HF FFF 305 H.910.1998
16459070 1 4133.2 HF FFF 264 H.911.2001
16459045 1 2481.8 HF FFF 191 H.911.2001
13225312 1 3845.9 HF FFF 233 H.911.1997
13225308 1 2904.5 HF FFF 250 H.911.1997
13253645 1 3999.8 HF FFF 238 H.911.1997
13744492 1 2773.5 HF FFF 251 H.911.1998
13721873 1 1808.2 HF FFF 181 H.911.1998
13721925 1 2639.9 HF FFF 253 H.911.1998
13744450 1 2532.2 HF FFF 198 H.911.1998
13744483 1 2940 HF FFF 244 H.911.1998
17149813 1 3171.6 HF FFF 152 H.912.2002
17149797 1 2960.6 HF FFF 189 H.912.2002
14429209 1 3340.2 HF FFF 215 H.916.1999
14418736 1 3461.4 HF FFF 224 H.916.1999
14446538 1 3985.9 HF FFF 210 H.916.1999
17629268 1 4265.9 HF FFF 272 H.917.2002
17629273 1 3600.4 HF FFF 272 H.917.2002
11676068 1 4005.2 HF FFF 258 H.920.1996
12121640 1 3362.2 HF FFF 254 H.920.1996
12121626 1 3937.1 HF FFF 262 H.920.1996
16264034 1 4334.7 HF FFF 230 H.921.2001
16468681 1 3547.5 HF FFF 217 H.921.2001
16323534 1 3730.6 HF FFF 233 H.921.2001
16323528 1 4381.9 HF FFF 274 H.921.2001
17105182 1 1786.4 HF FFF 110 H.921.2002
14666126 1 3438.8 HF FFF 188 H.921.2002
12177975 1 3782.6 HF FFF 257 H.921.1996
12177983 1 3387.3 HF FFF 257 H.921.1996
12178003 1 3363 HF FFF 243 H.921.1996
12177979 1 3476.7 HF FFF 239 H.921.1996
17433339 1 4248.9 HF FFF 282 H.923.2002
17433372 1 3411.9 HF FFF 258 H.923.2002
17433309 1 4277.9 HF FFF 282 H.923.2002
17321127 1 3798.8 HF FFF 260 H.923.2002
12533765 1 3605 HF FFF 233 H.925.1996
12533872 1 1502.6 HF FFF 136 H.925.1996
12379737 1 2808.9 HF FFF 197 H.925.1996
11781301 1 3646.8 HF FFF 231 H.925.1996
12056302 1 2227.1 HF FFF 205 H.925.1996
12056286 1 4195.1 HF FFF 226 H.925.1996
12056278 1 3048.4 HF FFF 217 H.925.1996
12056258 1 3162.4 HF FFF 190 H.925.1996
14161772 1 3293.3 HF FFF 226 H.927.1998
14161725 1 2693.2 HF FFF 214 H.927.1998
14161746 1 3795.4 HF FFF 242 H.927.1998
14161712 1 3703.3 HF FFF 207 H.927.1998
14161719 1 3416.5 HF FFF 237 H.927.1998
16212337 1 3002.3 HF FFF 251 H.928.2001
16277200 1 3302.4 HF FFF 256 H.928.2001
16381883 1 2968.4 HF FFF 256 H.928.2001
16394637 1 2605.7 HF FFF 256 H.928.2001
16212344 1 3219.7 HF FFF 256 H.928.2001
16121946 1 3860.1 HF FFF 256 H.928.2001
17310725 1 3115.6 HF FFF 242 H.928.2002
17310610 1 3788 HF FFF 242 H.928.2002
17310700 1 3028.8 HF FFF 242 H.928.2002
17310632 1 3589.4 HF FFF 242 H.928.2002
17310661 1 3411.2 HF FFF 242 H.928.2002
17310647 1 4176.5 HF FFF 242 H.928.2002
18412797 1 3546.8 HF FFF 240 H.928.2003
18186426 1 2737.8 HF FFF 228 H.928.2003
18184843 1 3755.6 HF FFF 250 H.928.2003
18078740 1 3969.2 HF FFF 228 H.928.2003
18111488 1 3322.2 HF FFF 227 H.928.2003
18184827 1 3009.2 HF FFF 243 H.928.2003
12135743 1 3550.6 HF FFF 269 H.928.1996
12135826 1 2978.3 HF FFF 269 H.928.1996
12135693 1 3523.6 HF FFF 264 H.928.1996
12135774 1 2268.5 HF FFF 207 H.928.1996
12135816 1 2953.4 HF FFF 256 H.928.1996
13078636 1 2546.5 HF FFF 249 H.928.1997
13078247 1 2796.6 HF FFF 192 H.928.1997
13078616 1 2847.1 HF FFF 247 H.928.1997
13078641 1 2944.5 HF FFF 245 H.928.1997
13078618 1 2540.2 HF FFF 186 H.928.1997
13078216 1 3137.8 HF FFF 248 H.928.1997
13085376 1 2477.8 HF FFF 234 H.928.1997
13078203 1 2687.4 HF FFF 194 H.928.1997
13078218 1 2719.8 HF FFF 238 H.928.1997
13078202 1 3041.7 HF FFF 252 H.928.1997
14127565 1 3165.2 HF FFF 211 H.928.1998
13768543 1 2385.7 HF FFF 230 H.928.1998
13757035 1 2649.8 HF FFF 213 H.928.1998
14127572 1 2292.7 HF FFF 201 H.928.1998
13768455 1 2992.3 HF FFF 225 H.928.1998
13768540 1 3871.2 HF FFF 229 H.928.1998
13768525 1 2046.2 HF FFF 177 H.928.1998
13768535 1 3225.7 HF FFF 246 H.928.1998
13768441 1 2649.3 HF FFF 235 H.928.1998
13768524 1 3219 HF FFF 226 H.928.1998
14618951 1 3278.5 HF FFF 243 H.928.1999
14618934 1 2900.6 HF FFF 221 H.928.1999
14431155 1 4133.2 HF FFF 243 H.928.1999
14431142 1 3339.7 HF FFF 228 H.928.1999
14618941 1 2704.7 HF FFF 232 H.928.1999
14618947 1 3130.5 HF FFF 232 H.928.1999
13768549 1 3298 HF FFF 246 H.929.1998
13768557 1 2747.9 HF FFF 189 H.929.1998
13768553 1 3247.3 HF FFF 185 H.929.1998
11687159 1 3536.8 HF FFF 253 H.930.1996
11686829 1 3531.3 HF FFF 261 H.930.1996
15992248 1 3808.5 HF FFF 270 H.933.2000
15979831 1 3151.3 HF FFF 255 H.933.2000
15924046 1 2604.5 HF FFF 224 H.933.2000
15992243 1 3104.8 HF FFF 270 H.933.2000
16764706 1 2213 HF FFF 200 H.933.2001
16804652 1 2748.6 HF FFF 262 H.933.2001
16469562 1 3474.6 HF FFF 269 H.933.2001
16751583 1 2419.1 HF FFF 200 H.933.2001
16469551 1 1976.5 HF FFF 200 H.933.2001
16764630 1 3373.4 HF FFF 253 H.933.2001
16486468 1 3259.6 HF FFF 257 H.933.2001
16486463 1 2986.2 HF FFF 243 H.933.2001
16411666 1 3342.1 HF FFF 266 H.933.2001
16764640 1 3569.2 HF FFF 257 H.933.2001
16764672 1 2757.8 HF FFF 251 H.933.2001
16764681 1 1854.6 HF FFF 200 H.933.2001
16764664 1 2282.4 HF FFF 200 H.933.2001
16764629 1 3370.8 HF FFF 259 H.933.2001
17785506 1 2944.5 HF FFF 249 H.933.2002
17697803 1 2537.8 HF FFF 179 H.933.2002
17785515 1 2879.4 HF FFF 201 H.933.2002
17785494 1 2769 HF FFF 236 H.933.2002
17697811 1 4422.4 HF FFF 235 H.933.2002
17697800 1 2944.7 HF FFF 250 H.933.2002
18710278 1 3025.3 HF FFF 235 H.933.2003
18710362 1 2640 HF FFF 249 H.933.2003
18710163 1 3127.4 HF FFF 249 H.933.2003
13136517 1 3358 HF FFF 240 H.933.1997
13136435 1 2513.5 HF FFF 184 H.933.1997
13136483 1 3679.5 HF FFF 240 H.933.1997
13136464 1 2263.8 HF FFF 184 H.933.1997
13136581 1 2547.8 HF FFF 184 H.933.1997
14999020 1 2770.5 HF FFF 214 H.933.1999
14998986 1 2563.4 HF FFF 207 H.933.1999
16357417 1 4693.7 HF FFF 305 H.934.2001
16028996 1 4091.8 HF FFF 296 H.934.2001
16357408 1 4674.1 HF FFF 288 H.934.2001
11783520 1 3609.7 HF FFF 240 H.934.1996
11783514 1 5303.5 HF FFF 303 H.934.1996
14799082 1 3556.6 HF FFF 218 H.934.1999
14380396 1 3829.1 HF FFF 211 H.934.1999
14380394 1 3042.1 HF FFF 213 H.934.1999
14491649 1 4463.8 HF FFF 222 H.934.1999
17303264 1 3133.1 HF FFF 246 H.937.2002
17107394 1 2584.4 HF FFF 236 H.937.2002
17358408 1 4003.6 HF FFF 239 H.937.2002
15977150 1 3111.2 HF FFF 217 H.938.2000
15977201 1 3658.9 HF FFF 232 H.938.2000
12860300 1 3568.9 HF FFF 246 H.938.1997
12860294 1 4316.7 HF FFF 258 H.938.1997
12860330 1 3109.8 HF FFF 226 H.938.1997
12860360 1 3297.3 HF FFF 233 H.938.1997
12860321 1 3135 HF FFF 248 H.938.1997
13705080 1 4276.8 HF FFF 253 H.938.1998
13705125 1 2937.6 HF FFF 214 H.938.1998
13705050 1 2882.5 HF FFF 225 H.938.1998
14524468 1 3010.3 HF FFF 222 H.938.1999
14524474 1 3722.7 HF FFF 234 H.938.1999
14524496 1 3873.9 HF FFF 234 H.938.1999
14524490 1 3459.7 HF FFF 229 H.938.1999
11929283 1 3859 HF FFF 251 H.939.1996
11929291 1 3974.8 HF FFF 232 H.939.1996
11929294 1 3572.3 HF FFF 234 H.939.1996
11829805 1 2017 HF FFF 150 H.940.1996
11829801 1 3744.6 HF FFF 229 H.940.1996
11829782 1 3679.9 HF FFF 221 H.940.1996
11829768 1 3254.2 HF FFF 184 H.940.1996
12709081 1 3415.3 HF FFF 235 H.940.1997
12709086 1 3418.8 HF FFF 214 H.940.1997
11717616 1 4131.4 HF FFF 298 H.941.1996
11717688 1 4416.5 HF FFF 296 H.941.1996
11711909 1 4122.2 HF FFF 275 H.941.1996
11717595 1 5047.5 HF FFF 293 H.941.1996
11717601 1 4832.7 HF FFF 291 H.941.1996
11717649 1 3509.4 HF FFF 269 H.941.1996
11717625 1 4317.5 HF FFF 275 H.941.1996
11717647 1 5082.1 HF FFF 294 H.941.1996
12629838 1 3056 HF FFF 223 H.941.1997
12629870 1 3663 HF FFF 284 H.941.1997
12629808 1 3348.3 HF FFF 271 H.941.1997
12629884 1 3577.7 HF FFF 266 H.941.1997
12654837 1 3234.5 HF FFF 222 H.941.1997
13515440 1 2714.8 HF FFF 200 H.941.1998
13515394 1 3554.6 HF FFF 229 H.941.1998
13515400 1 3105.1 HF FFF 208 H.941.1998
13515373 1 3191.2 HF FFF 214 H.941.1998
13515399 1 4245.5 HF FFF 214 H.941.1998
13515357 1 2649.6 HF FFF 217 H.941.1998
13515365 1 2602.4 HF FFF 178 H.941.1998
14470114 1 3385.1 HF FFF 205 H.941.1999
14428714 1 3221.5 HF FFF 206 H.941.1999
14428688 1 2836.4 HF FFF 191 H.941.1999
14428762 1 3853.7 HF FFF 209 H.941.1999
14428737 1 2465.9 HF FFF 191 H.941.1999
14428702 1 4195.3 HF FFF 214 H.941.1999
14961746 1 3604 HF FFF 214 H.941.1999
14428748 1 2701.8 HF FFF 220 H.941.1999
14428671 1 3016 HF FFF 222 H.941.1999
14428704 1 3108.3 HF FFF 203 H.941.1999
14428696 1 3618.1 HF FFF 223 H.941.1999
16256806 1 3759.3 HF FFF 257 H.943.2001
16256793 1 3506.3 HF FFF 244 H.943.2001
13156199 1 2566 HF FFF 248 H.945.1997
13156198 1 2564.8 HF FFF 187 H.945.1997
13156216 1 3328.4 HF FFF 243 H.945.1997
12701041 1 3189.3 HF FFF 222 H.946.1997
12674125 1 3990.3 HF FFF 221 H.946.1997
12701039 1 4158.5 HF FFF 252 H.946.1997
15771007 1 4493.5 HF FFF 260 H.953.2000
15770977 1 4015.6 HF FFF 244 H.953.2000
15690544 1 3331.3 HF FFF 256 H.953.2000
15690552 1 3743.2 HF FFF 246 H.953.2000
15690550 1 3092.8 HF FFF 247 H.953.2000
15771028 1 4108.7 HF FFF 255 H.953.2000
15690570 1 3441.1 HF FFF 254 H.953.2000
15690549 1 3566.9 HF FFF 260 H.953.2000
15770984 1 3206.1 HF FFF 249 H.953.2000
15771024 1 4248.4 HF FFF 245 H.953.2000
16536545 1 4043.3 HF FFF 240 H.953.2001
16536551 1 3736.5 HF FFF 240 H.953.2001
16536542 1 3706.9 HF FFF 229 H.953.2001
16536550 1 2777.8 HF FFF 236 H.953.2001
18352369 1 3624.5 HF FFF 216 H.953.2003
18341122 1 3665.3 HF FFF 226 H.953.2003
18341159 1 3459 HF FFF 248 H.953.2003
18352356 1 3529.3 HF FFF 248 H.953.2003
18341112 1 5068.4 HF FFF 248 H.953.2003
18405820 1 3962.9 HF FFF 246 H.953.2003
18341166 1 3622.6 HF FFF 241 H.953.2003
18341141 1 4240.3 HF FFF 246 H.953.2003
18341151 1 3452.5 HF FFF 221 H.953.2003
12178094 1 2956.8 HF FFF 266 H.953.1996
12178075 1 4098.1 HF FFF 264 H.953.1996
12178039 1 3007 HF FFF 264 H.953.1996
12178091 1 3162.9 HF FFF 228 H.953.1996
12178071 1 3643.7 HF FFF 260 H.953.1996
13029437 1 2945.5 HF FFF 246 H.953.1997
13029432 1 3102.7 HF FFF 266 H.953.1997
13029338 1 2722 HF FFF 245 H.953.1997
13029393 1 3902.7 HF FFF 266 H.953.1997
13029423 1 2360.1 HF FFF 266 H.953.1997
13029414 1 3522.3 HF FFF 266 H.953.1997
13029341 1 2658.3 HF FFF 266 H.953.1997
13029438 1 2818.1 HF FFF 266 H.953.1997
13029382 1 3356.3 HF FFF 242 H.953.1997
13953451 1 2405 HF FFF 219 H.953.1998
13952214 1 2745.9 HF FFF 215 H.953.1998
13953458 1 2986.8 HF FFF 226 H.953.1998
13953494 1 2827.6 HF FFF 218 H.953.1998
13953467 1 2389.3 HF FFF 163 H.953.1998
13953518 1 2326.4 HF FFF 241 H.953.1998
13953472 1 2585.1 HF FFF 209 H.953.1998
14881577 1 3949.9 HF FFF 239 H.953.1999
14881600 1 3131.4 HF FFF 216 H.953.1999
14881576 1 3470.9 HF FFF 232 H.953.1999
14881570 1 3525.2 HF FFF 232 H.953.1999
14881614 1 3450.5 HF FFF 247 H.953.1999
14881587 1 4373.1 HF FFF 236 H.953.1999
11783828 1 2793.7 HF FFF 206 H.954.1996
11783840 1 3676.9 HF FFF 245 H.954.1996
13029795 1 3221.2 HF FFF 189 H.954.1997
13029453 1 2963.3 HF FFF 194 H.954.1997
13359713 1 3209 HF FFF 214 H.955.1997
13359717 1 2379 HF FFF 198 H.955.1997
13359750 1 2121.2 HF FFF 134 H.955.1997
13106721 1 2396.9 HF FFF 165 H.955.1997
13106725 1 2535.8 HF FFF 223 H.955.1997
13531851 1 2768.4 HF FFF 244 H.955.1998
13531870 1 2639.5 HF FFF 230 H.955.1998
13531886 1 2185.2 HF FFF 156 H.955.1998
14739798 1 2393.7 HF FFF 190 H.956.1999
14739801 1 3774 HF FFF 216 H.956.1999
14739794 1 4148.5 HF FFF 226 H.956.1999
13688090 1 2308.9 HF FFF 249 H.957.1998
13795877 1 3264.6 HF FFF 258 H.957.1998
13833539 1 5844.7 HF FFF 221 H.957.1998
13795888 1 5295.3 HF FFF 242 H.957.1998
13472889 1 2479.6 HF FFF 242 H.957.1998
13714789 1 3068.4 HF FFF 240 H.957.1998
16622817 1 3970 HF FFF 264 H.958.2001
16622789 1 3457 HF FFF 264 H.958.2001
16622795 1 2580.3 HF FFF 264 H.958.2001
17585447 1 4118.7 HF FFF 256 H.958.2002
17585489 1 3122.2 HF FFF 256 H.958.2002
17585477 1 3440.1 HF FFF 256 H.958.2002
17585439 1 3749.3 HF FFF 256 H.958.2002
17585468 1 4070.6 HF FFF 256 H.958.2002
17585463 1 3028 HF FFF 256 H.958.2002
14182315 1 3794.3 HF FFF 183 H.960.2000
13961974 1 3815.7 HF FFF 194 H.960.2000
14597181 1 1884 HF FFF 120 H.960.2000
13120803 1 3284.2 HF FFF 191 H.960.2000
13120791 1 4971.2 HF FFF 239 H.960.2000
12616186 1 4768.1 HF FFF 239 H.960.2000
12274254 1 2327.4 HF FFF 194 H.960.2000
13961975 1 4545.9 HF FFF 229 H.960.2000
12939691 1 3843.7 HF FFF 194 H.960.2000
12905047 1 2868.2 HF FFF 187 H.960.2000
16437629 1 3937.3 HF FFF 234 H.962.2001
16617332 1 4091.2 HF FFF 252 H.962.2001
16329555 1 2684.9 HF FFF 259 H.962.2001
16582557 1 4325.6 HF FFF 260 H.962.2001
16599566 1 4509.4 HF FFF 263 H.962.2001
16329587 1 4435.4 HF FFF 251 H.962.2001
16329512 1 4288.9 HF FFF 259 H.962.2001
16874129 1 2911.9 HF FFF 244 H.962.2001
16813577 1 4178.3 HF FFF 266 H.962.2001
16547383 1 3434 HF FFF 264 H.962.2001
16592359 1 5014.8 HF FFF 262 H.962.2001
16660149 1 3443.6 HF FFF 265 H.962.2001
16250540 1 4557.1 HF FFF 262 H.962.2001
16392841 1 3958.6 HF FFF 256 H.962.2001
16273669 1 4084.5 HF FFF 259 H.962.2001
17327575 1 4682.5 HF FFF 275 H.962.2002
17103539 1 5868.2 HF FFF 280 H.962.2002
17689335 1 4293.4 HF FFF 281 H.962.2002
18664554 1 4714.4 HF FFF 277 H.962.2003
18451054 1 4295.5 HF FFF 283 H.962.2003
13177359 1 2930.9 HF FFF 263 H.963.1997
13177346 1 3154.9 HF FFF 257 H.963.1997
12775687 1 2873.6 HF FFF 201 H.963.1997
13177353 1 3039.3 HF FFF 263 H.963.1997
12775697 1 2234 HF FFF 201 H.963.1997
12775698 1 3634.1 HF FFF 263 H.963.1997
11864826 1 3761.3 HF FFF 254 H.964.1996
11682358 1 3269.5 HF FFF 291 H.964.1996
11692032 1 4345.2 HF FFF 209 H.964.1996
13531943 1 1964.6 HF FFF 148 H.964.1998
13532018 1 4364.8 HF FFF 267 H.964.1998
13531949 1 2578.3 HF FFF 271 H.964.1998
14091787 1 2400.1 HF FFF 160 H.964.1998
13531956 1 1486.7 HF FFF 106 H.964.1998
13532002 1 2041.9 HF FFF 147 H.964.1998
13532008 1 2728.2 HF FFF 141 H.964.1998
13531948 1 1939 HF FFF 141 H.964.1998
14444749 1 2425.4 HF FFF 151 H.964.1999
14444769 1 2091.5 HF FFF 135 H.964.1999
15041888 1 2451.6 HF FFF 152 H.964.1999
14444713 1 2333.2 HF FFF 142 H.964.1999
15041883 1 2112.5 HF FFF 141 H.964.1999
14444723 1 2146.2 HF FFF 148 H.964.1999
17730505 1 3139.4 HF FFF 194 H.965.2002
17765493 1 3123.8 HF FFF 194 H.965.2002
17765476 1 3082.2 HF FFF 194 H.965.2002
17730512 1 3068.7 HF FFF 194 H.965.2002
17765401 1 3993 HF FFF 243 H.965.2002
17765411 1 4269.8 HF FFF 239 H.965.2002
17765499 1 3263.4 HF FFF 194 H.965.2002
18562988 1 3211.6 HF FFF 274 H.965.2003
18563047 1 3245.1 HF FFF 258 H.965.2003
18563068 1 3560.5 HF FFF 248 H.965.2003
18562993 1 3983.2 HF FFF 274 H.965.2003
12824179 1 3072.6 HF FFF 241 H.967.1997
12795108 1 3350.1 HF FFF 241 H.967.1997
12824145 1 2612.4 HF FFF 239 H.967.1997
12824180 1 2591.4 HF FFF 215 H.967.1997
14233045 1 3684.3 HF FFF 235 H.967.1997
12824185 1 2713 HF FFF 241 H.967.1997
12824173 1 1844.7 HF FFF 191 H.967.1997
12824196 1 3391.4 HF FFF 240 H.967.1997
12824199 1 3493.7 HF FFF 227 H.967.1997
13675876 1 2490.2 HF FFF 250 H.967.1998
13980439 1 2010.1 HF FFF 144 H.967.1998
13980486 1 2927.3 HF FFF 236 H.967.1998
14076831 1 2961.3 HF FFF 201 H.967.1998
14443679 1 2230.7 HF FFF 183 H.967.1999
14407836 1 1956.9 HF FFF 188 H.967.1999
14652521 1 4141.2 HF FFF 261 H.967.1999
14407852 1 3220.9 HF FFF 239 H.967.1999
14449293 1 2606.4 HF FFF 187 H.967.1999
12072399 1 2318 HF FFF 202 H.969.1996
11950146 1 3246.6 HF FFF 253 H.969.1996
12072412 1 2872.1 HF FFF 231 H.969.1996
17371398 1 2914.5 HF FFF 240 H.970.2002
17134416 1 3490.3 HF FFF 244 H.970.2002
17371406 1 3819.3 HF FFF 225 H.970.2002
17371409 1 3789.3 HF FFF 244 H.970.2002
11881251 1 3503.7 HF FFF 212 H.971.1996
11881256 1 3645 HF FFF 229 H.971.1996
11881219 1 3866.3 HF FFF 229 H.971.1996
11881159 1 3714 HF FFF 243 H.971.1996
11881220 1 3741.2 HF FFF 239 H.971.1996
11881178 1 4012.8 HF FFF 237 H.971.1996
13001865 1 2716.9 HF FFF 248 H.971.1997
13001895 1 2962 HF FFF 256 H.971.1997
14634366 1 3583.6 HF FFF 274 H.971.1999
14634343 1 3501.4 HF FFF 264 H.971.1999
14634403 1 3597.2 HF FFF 254 H.971.1999
14634381 1 3151.6 HF FFF 274 H.971.1999
14634359 1 4104.6 HF FFF 270 H.971.1999
18152157 1 3048 HF FFF 195 H.973.2003
18152131 1 2244 HF FFF 195 H.973.2003
16455554 1 4659.7 HF FFF 247 H.974.2001
16427882 1 4815.3 HF FFF 256 H.974.2001
16388906 1 3866.8 HF FFF 210 H.974.2001
16427876 1 3581.1 HF FFF 208 H.974.2001
18521751 1 5344.1 HF FFF 276 H.974.2003
18521768 1 5267.8 HF FFF 276 H.974.2003
13538340 1 3374.4 HF FFF 207 H.974.1998
13538345 1 3384.7 HF FFF 196 H.974.1998
13575669 1 2735.2 HF FFF 206 H.974.1998
13538402 1 4198.3 HF FFF 191 H.974.1998
13538343 1 2596.6 HF FFF 186 H.974.1998
13538362 1 3209.7 HF FFF 171 H.974.1998
13538335 1 3592 HF FFF 199 H.974.1998
14321832 1 2493.7 HF FFF 207 H.974.1998
11856751 1 5003.1 HF FFF 258 H.975.1996
11856738 1 4450.9 HF FFF 239 H.975.1996
12642651 1 4104.5 HF FFF 259 H.975.1997
12860516 1 4377.6 HF FFF 273 H.975.1997
12860495 1 4007.4 HF FFF 295 H.975.1997
17995049 1 4856 HF FFF 281 H.977.2003
18444270 1 3381.4 HF FFF 229 H.977.2003
18071597 1 4343 HF FFF 281 H.977.2003
18421435 1 4895.6 HF FFF 285 H.977.2003
15649951 1 3018.2 HF FFF 200 H.978.2000
15607608 1 2422.8 HF FFF 194 H.978.2000
16046376 1 1700 HF FFF 160 H.978.2000
15688833 1 2790.6 HF FFF 230 H.978.2000
17508657 1 3689.3 HF FFF 277 H.978.2002
17689252 1 3889.3 HF FFF 282 H.978.2002
17748999 1 5044 HF FFF 265 H.978.2002
17689343 1 4285.1 HF FFF 282 H.978.2002
17698510 1 4025.6 HF FFF 278 H.978.2002
17508615 1 4327.2 HF FFF 199 H.978.2002
17689260 1 5148.8 HF FFF 281 H.978.2002
11932604 1 2985.8 HF FFF 257 H.980.1996
11932596 1 2963.6 HF FFF 199 H.980.1996
11932613 1 2599.3 HF FFF 168 H.980.1996
11932574 1 3702.4 HF FFF 262 H.980.1996
11932591 1 2936.1 HF FFF 261 H.980.1996
14147211 1 3114.6 HF FFF 190 H.980.1998
14147190 1 2677.5 HF FFF 190 H.980.1998
14147198 1 2252 HF FFF 163 H.980.1998
14147142 1 2995 HF FFF 173 H.980.1998
14147232 1 2540.5 HF FFF 190 H.980.1998
14147185 1 3344.8 HF FFF 190 H.980.1998
14711161 1 3892.8 HF FFF 244 H.980.1999
14711203 1 3981.4 HF FFF 278 H.980.1999
14711179 1 2621 HF FFF 240 H.980.1999
12939853 1 2335.4 HF FFF 192 H.981.1997
12939814 1 1925.8 HF FFF 128 H.981.1997
13888280 1 2687.5 HF FFF 193 H.981.1998
13888301 1 2404.8 HF FFF 182 H.981.1998
15294520 1 3789.8 HF FFF 251 H.982.2000
15550703 1 4040.1 HF FFF 251 H.982.2000
15437545 1 3816.2 HF FFF 251 H.982.2000
17493969 1 2502.3 HF FFF 181 H.982.2002
17494068 1 3911.2 HF FFF 250 H.982.2002
17494060 1 4367.2 HF FFF 250 H.982.2002
17494067 1 3896.8 HF FFF 250 H.982.2002
17494069 1 4659.3 HF FFF 250 H.982.2002
17494047 1 4425.8 HF FFF 250 H.982.2002
17494032 1 3637.1 HF FFF 250 H.982.2002
17493967 1 4798.6 HF FFF 250 H.982.2002
11950227 1 5076.1 HF FFF 252 H.982.1996
11950190 1 4353.6 HF FFF 244 H.982.1996
11950176 1 3372.1 HF FFF 227 H.982.1996
11950188 1 3151.7 HF FFF 214 H.982.1996
11781293 1 3624.3 HF FFF 255 H.982.1996
12709151 1 3468.3 HF FFF 173 H.982.1997
12709205 1 4187.1 HF FFF 252 H.982.1997
12709166 1 2251.9 HF FFF 167 H.982.1997
14571440 1 4198.2 HF FFF 253 H.982.1999
14571458 1 4035.6 HF FFF 252 H.982.1999
14571461 1 4618.7 HF FFF 244 H.982.1999
17305205 1 3901.7 HF FFF 246 H.983.2002
17305226 1 4244.9 HF FFF 248 H.983.2002
15288607 1 4200.6 HF FFF 233 H.984.2000
15694546 1 4403.3 HF FFF 253 H.984.2000
15510303 1 3207.1 HF FFF 231 H.984.2000
15479298 1 3067 HF FFF 242 H.984.2000
15395891 1 4644.8 HF FFF 253 H.984.2000
15395897 1 3112.9 HF FFF 239 H.984.2000
16311681 1 4544.2 HF FFF 252 H.984.2001
16538623 1 4141.8 HF FFF 249 H.984.2001
16298408 1 3521.3 HF FFF 234 H.984.2001
16355113 1 3466.8 HF FFF 246 H.984.2001
16538634 1 3787.1 HF FFF 256 H.984.2001
11932701 1 2600.9 HF FFF 226 H.984.1996
11932675 1 3991.3 HF FFF 238 H.984.1996
11932676 1 2536.3 HF FFF 231 H.984.1996
11932684 1 2121.7 HF FFF 237 H.984.1996
13605555 1 1874.6 HF FFF 161 H.984.1998
13605574 1 3415.1 HF FFF 190 H.984.1998
15490289 1 2303 HF FFF 215 H.985.2000
15773512 1 3824.4 HF FFF 304 H.985.2000
15528401 1 3482.2 HF FFF 288 H.985.2000
14218720 1 2684.5 HF FFF 205 H.985.1998
13744920 1 2305.3 HF FFF 202 H.985.1998
13744982 1 3490.7 HF FFF 222 H.985.1998
14307217 1 2399.4 HF FFF 251 H.985.1998
13907824 1 2304.9 HF FFF 221 H.985.1998
13907212 1 3185.8 HF FFF 200 H.985.1998
13907821 1 2546.6 HF FFF 197 H.985.1998
14590068 1 3201.4 HF FFF 234 H.985.1999
14392203 1 3312.5 HF FFF 237 H.985.1999
15668967 1 3568.1 HF FFF 224 H.986.2000
15668969 1 3870.2 HF FFF 264 H.986.2000
16480891 1 3167.7 HF FFF 253 H.987.2001
16480885 1 4059.6 HF FFF 254 H.987.2001
16576640 1 4185.7 HF FFF 247 H.987.2001
16576635 1 3649.5 HF FFF 264 H.987.2001
16576645 1 4036.1 HF FFF 238 H.987.2001
18610950 1 3957.2 HF FFF 257 H.988.2003
18610986 1 3731 HF FFF 258 H.988.2003
18570641 1 4553.3 HF FFF 257 H.988.2003
18610945 1 4371.7 HF FFF 242 H.988.2003
18570707 1 3427.5 HF FFF 270 H.988.2003
15982534 1 4417.4 HF FFF 260 H.989.2000
15982453 1 3588.8 HF FFF 260 H.989.2000
16022123 1 3681.1 HF FFF 201 H.989.2000
15982501 1 3241.4 HF FFF 251 H.989.2000
15982456 1 2890 HF FFF 255 H.989.2000
15982524 1 2054 HF FFF 201 H.989.2000
15982572 1 3634.6 HF FFF 252 H.989.2000
17263280 1 3149.9 HF FFF 262 H.989.2002
17263304 1 3503.4 HF FFF 269 H.989.2002
17311334 1 3797.2 HF FFF 269 H.989.2002
17311441 1 4072.1 HF FFF 269 H.989.2002
17311372 1 4137.4 HF FFF 266 H.989.2002
18570703 1 3676.5 HF FFF 263 H.989.2003
18570720 1 4048.3 HF FFF 259 H.989.2003
18570680 1 4474.8 HF FFF 263 H.989.2003
18570731 1 4472.2 HF FFF 263 H.989.2003
18682887 1 4403.6 HF FFF 256 H.989.2003
18682932 1 4568.9 HF FFF 263 H.989.2003
18570730 1 4544.5 HF FFF 263 H.989.2003
12274863 1 3098.7 HF FFF 204 H.989.1996
12274795 1 3827.1 HF FFF 277 H.989.1996
12274364 1 3465.5 HF FFF 207 H.989.1996
11865827 1 4948 HF FFF 277 H.989.1996
11865829 1 4001.4 HF FFF 277 H.989.1996
12274384 1 4272.5 HF FFF 269 H.989.1996
12274332 1 3960.4 HF FFF 245 H.989.1996
16013534 1 3487.6 HF FFF 232 H.990.2000
16013583 1 2879.5 HF FFF 218 H.990.2000
16013574 1 3110 HF FFF 256 H.990.2000
16013519 1 3443 HF FFF 223 H.990.2000
16013588 1 3816.5 HF FFF 256 H.990.2000
16013563 1 2010.2 HF FFF 252 H.990.2000
16013615 1 3326.4 HF FFF 256 H.990.2000
16013589 1 2935.8 HF FFF 256 H.990.2000
16771110 1 3425.7 HF FFF 263 H.990.2001
16771092 1 3433.7 HF FFF 254 H.990.2001
16771058 1 3175.6 HF FFF 259 H.990.2001
17536350 1 3049.9 HF FFF 241 H.990.2002
17497745 1 3529.9 HF FFF 250 H.990.2002
17497752 1 3296.1 HF FFF 251 H.990.2002
17536296 1 3183.9 HF FFF 257 H.990.2002
17497757 1 4080.9 HF FFF 244 H.990.2002
17596665 1 3148.9 HF FFF 255 H.990.2002
18600644 1 4156.8 HF FFF 265 H.990.2003
18127052 1 3419.8 HF FFF 245 H.990.2003
18127062 1 2092.1 HF FFF 146 H.990.2003
18127067 1 3508.2 HF FFF 276 H.990.2003
12015834 1 4459.6 HF FFF 260 H.991.1996
12015826 1 3908.7 HF FFF 258 H.991.1996
12015798 1 4120.6 HF FFF 261 H.991.1996
12015807 1 4338.4 HF FFF 235 H.991.1996
12808774 1 3141.3 HF FFF 257 H.991.1997
12808794 1 3644 HF FFF 264 H.991.1997
14607516 1 2607.3 HF FFF 250 H.991.1999
14607489 1 3279.1 HF FFF 250 H.991.1999
14607495 1 4153.6 HF FFF 250 H.991.1999
14360390 1 3012.9 HF FFF 250 H.991.1999
14607514 1 3040.5 HF FFF 250 H.991.1999
17672030 1 3897.2 HF FFF 255 H.995.2002
17671965 1 4180.2 HF FFF 244 H.995.2002
17672044 1 4089 HF FFF 248 H.995.2002
17671992 1 3917.2 HF FFF 255 H.995.2002
18853229 1 3727 HF FFF 226 H.995.2003
18645994 1 3567.6 HF FFF 257 H.995.2003
18853237 1 5506.1 HF FFF 257 H.995.2003
18853316 1 3677.1 HF FFF 257 H.995.2003
18853267 1 3495.1 HF FFF 257 H.995.2003
18853329 1 5025.1 HF FFF 257 H.995.2003
18853222 1 3385.1 HF FFF 257 H.995.2003
18853336 1 4387.1 HF FFF 251 H.995.2003
18853289 1 6298.3 HF FFF 253 H.995.2003
18853294 1 4242.6 HF FFF 251 H.995.2003
18853278 1 4124.4 HF FFF 257 H.995.2003
12311216 1 2743.1 HF FFF 265 H.995.1996
12311130 1 4192.8 HF FFF 265 H.995.1996
11242259 1 5291 HF FFF 265 H.995.1996
12311143 1 4150.4 HF FFF 265 H.995.1996
12311239 1 4674.4 HF FFF 265 H.995.1996
12311094 1 4393 HF FFF 265 H.995.1996
12311212 1 4373.4 HF FFF 265 H.995.1996
12311064 1 3748.4 HF FFF 265 H.995.1996
12311231 1 3965.1 HF FFF 251 H.995.1996
12954195 1 4014.1 HF FFF 278 H.995.1997
12954193 1 3294.8 HF FFF 278 H.995.1997
13156269 1 3057.8 HF FFF 272 H.995.1997
13156312 1 4102.8 HF FFF 269 H.995.1997
13156286 1 2788.9 HF FFF 267 H.995.1997
12954185 1 3667 HF FFF 271 H.995.1997
13156322 1 3255.5 HF FFF 278 H.995.1997
13156258 1 3177.2 HF FFF 275 H.995.1997
13156279 1 3511.5 HF FFF 278 H.995.1997
15100651 1 3332.2 HF FFF 186 H.995.1999
15100502 1 3330.4 HF FFF 244 H.995.1999
15100552 1 3020 HF FFF 195 H.995.1999
15100613 1 3324 HF FFF 251 H.995.1999
15100456 1 2698.3 HF FFF 181 H.995.1999
15100446 1 2444.1 HF FFF 172 H.995.1999
15100678 1 3373.9 HF FFF 251 H.995.1999
15100561 1 2730.7 HF FFF 186 H.995.1999
15100511 1 2749.5 HF FFF 186 H.995.1999
15100473 1 4319.6 HF FFF 286 H.995.1999
15100600 1 4274.7 HF FFF 241 H.995.1999
12842710 1 3179.8 HF FFF 240 H.997.1997
12842703 1 2775.9 HF FFF 226 H.997.1997
12737449 1 2569.7 HF FFF 186 H.998.1997
12737451 1 3493 HF FFF 246 H.998.1997
12737483 1 3142 HF FFF 246 H.998.1997
12598799 1 3275.4 HF FFF 244 H.998.1997
18461295 1 5085.9 HF FFF 259 H.999.2003
18627503 1 3160.8 HF FFF 271 H.999.2003
18645967 1 3323.2 HF FFF 271 H.999.2003
18645943 1 4335.5 HF FFF 246 H.999.2003
18645963 1 3851.7 HF FFF 236 H.999.2003
18645979 1 3337.8 HF FFF 268 H.999.2003
15324180 1 3192.3 HF FFF 263 H.1000.2000
15324203 1 2628.7 HF FFF 259 H.1000.2000
15398097 1 2128.2 HF FFF 219 H.1000.2000
15324191 1 3355.5 HF FFF 263 H.1000.2000
12765776 1 3130.4 HF FFF 228 H.1001.1997
12765793 1 3111.9 HF FFF 245 H.1001.1997
13207240 1 3103.5 HF FFF 238 H.1002.1997
13207205 1 2802.7 HF FFF 252 H.1002.1997
13207198 1 3325.2 HF FFF 251 H.1002.1997
13207238 1 3693.8 HF FFF 252 H.1002.1997
13185502 1 3214.3 HF FFF 252 H.1002.1997
13852992 1 2833.8 HF FFF 183 H.1002.1998
13852925 1 2495.4 HF FFF 194 H.1002.1998
13852905 1 2776.7 HF FFF 194 H.1002.1998
13852918 1 2362.8 HF FFF 194 H.1002.1998
15042133 1 3134.9 HF FFF 215 H.1002.1999
15042184 1 2498.7 HF FFF 215 H.1002.1999
15042172 1 2464.7 HF FFF 215 H.1002.1999
15042167 1 2704.7 HF FFF 215 H.1002.1999
15346457 1 3287 HF FFF 244 H.1003.2000
15352360 1 3005.9 HF FFF 273 H.1003.2000
15479568 1 2689.3 HF FFF 276 H.1003.2000
15352362 1 4402.8 HF FFF 278 H.1003.2000
15492688 1 3429.1 HF FFF 285 H.1003.2000
16196847 1 3074.6 HF FFF 256 H.1003.2001
16158245 1 3362.7 HF FFF 249 H.1003.2001
16256514 1 4137.8 HF FFF 257 H.1003.2001
16158246 1 2515.7 HF FFF 208 H.1003.2001
16256509 1 2895.2 HF FFF 214 H.1003.2001
12747289 1 2268.7 HF FFF 215 H.1004.1997
13156823 1 2754 HF FFF 245 H.1004.1997
12738105 1 2237.7 HF FFF 245 H.1004.1997
12747313 1 2161 HF FFF 213 H.1004.1997
13156781 1 2517.5 HF FFF 237 H.1004.1997
16696570 1 3370 HF FFF 250 H.1005.2001
16332029 1 4516.7 HF FFF 252 H.1005.2001
17193221 1 3493.4 HF FFF 233 H.1005.2002
17193237 1 3888.9 HF FFF 276 H.1005.2002
17193207 1 3685.5 HF FFF 225 H.1005.2002
17193218 1 3546.9 HF FFF 212 H.1005.2002
17193245 1 4481.1 HF FFF 216 H.1005.2002
15848707 1 3310.9 HF FFF 204 H.1006.2000
15848752 1 4049.4 HF FFF 247 H.1006.2000
15848783 1 3414.2 HF FFF 243 H.1006.2000
15848777 1 3343.9 HF FFF 215 H.1006.2000
15848708 1 4044.6 HF FFF 242 H.1006.2000
15848779 1 3431.8 HF FFF 247 H.1006.2000
16583686 1 3541.4 HF FFF 254 H.1006.2001
16583653 1 3806.9 HF FFF 257 H.1006.2001
18994008 1 4160 HF FFF 257 H.1006.2001
16583627 1 3897.4 HF FFF 257 H.1006.2001
16583642 1 3969.4 HF FFF 257 H.1006.2001
16583672 1 2931.2 HF FFF 257 H.1006.2001
16583709 1 3163.1 HF FFF 257 H.1006.2001
16583654 1 3266.8 HF FFF 257 H.1006.2001
16583645 1 3715 HF FFF 257 H.1006.2001
12808827 1 3167.8 HF FFF 266 H.1006.1997
12808832 1 3243.2 HF FFF 263 H.1006.1997
13632432 1 2629.3 HF FFF 197 H.1006.1998
13632404 1 2931.5 HF FFF 210 H.1006.1998
13632415 1 3089 HF FFF 210 H.1006.1998
13464389 1 2655.8 HF FFF 210 H.1006.1998
13632420 1 2880.4 HF FFF 210 H.1006.1998
13626860 1 2859.2 HF FFF 210 H.1006.1998
13632436 1 2379 HF FFF 210 H.1006.1998
12808860 1 2119.1 HF FFF 162 H.1006.1998
14201529 1 2658.3 HF FFF 251 H.1007.1998
13650545 1 2421.1 HF FFF 213 H.1007.1998
11784196 1 2650.7 HF FFF 196 H.1008.1996
11784205 1 2553.1 HF FFF 195 H.1008.1996
11784758 1 3629.3 HF FFF 220 H.1008.1996
11784233 1 3205.2 HF FFF 215 H.1008.1996
13458823 1 2393 HF FFF 235 H.1008.1996
11784194 1 3043.9 HF FFF 235 H.1008.1996
11784249 1 2698 HF FFF 193 H.1008.1996
12725020 1 3375 HF FFF 227 H.1008.1997
12725012 1 3391.5 HF FFF 233 H.1008.1997
12725024 1 3287.6 HF FFF 234 H.1008.1997
13605660 1 2552 HF FFF 174 H.1009.1998
13605646 1 4098.8 HF FFF 228 H.1009.1998
13605640 1 2748.1 HF FFF 172 H.1009.1998
13605641 1 2935.4 HF FFF 191 H.1009.1998
13605974 1 3123.2 HF FFF 230 H.1009.1998
13605969 1 2540.5 HF FFF 175 H.1009.1998
11739052 1 3779 HF FFF 239 H.1010.1996
11739016 1 4426.5 HF FFF 288 H.1010.1996
15887852 1 2862.7 HF FFF 202 H.1014.2000
15887837 1 3677.5 HF FFF 262 H.1014.2000
15887801 1 4207.3 HF FFF 257 H.1014.2000
18176329 1 2778.3 HF FFF 239 H.1017.2003
18176347 1 4505.7 HF FFF 243 H.1017.2003
12970159 1 3427.8 HF FFF 201 H.1017.1997
12970148 1 2632.8 HF FFF 201 H.1017.1997
12970124 1 3701 HF FFF 258 H.1017.1997
13705613 1 3067.2 HF FFF 291 H.1017.1998
13705638 1 2694.2 HF FFF 282 H.1017.1998
14853848 1 3021.6 HF FFF 228 H.1017.1999
14853841 1 3862 HF FFF 229 H.1017.1999
14853862 1 3710.6 HF FFF 243 H.1017.1999
16407615 1 4125.8 HF FFF 266 H.1018.2001
16407614 1 3263.6 HF FFF 266 H.1018.2001
16407625 1 3547.9 HF FFF 266 H.1018.2001
17122873 1 4139.4 HF FFF 258 H.1020.2002
17122888 1 4212.6 HF FFF 250 H.1020.2002
17122853 1 3694.7 HF FFF 250 H.1020.2002
17122843 1 4396.3 HF FFF 258 H.1020.2002
17122852 1 4215.1 HF FFF 241 H.1020.2002
17122849 1 4389.2 HF FFF 253 H.1020.2002
17122842 1 3564.3 HF FFF 258 H.1020.2002
12748998 1 3537.6 HF FFF 191 H.1021.1997
12748982 1 3024 HF FFF 191 H.1021.1997
12092849 1 1080 HF FFF 145 H.1021.1997
12749044 1 2248.2 HF FFF 191 H.1021.1997
12749032 1 2802.8 HF FFF 191 H.1021.1997
12748987 1 2783.1 HF FFF 191 H.1021.1997
16188654 1 3482.9 HF FFF 230 H.1022.2001
16300511 1 3551.5 HF FFF 250 H.1022.2001
16193849 1 4027.4 HF FFF 250 H.1022.2001
16300499 1 2495.6 HF FFF 204 H.1022.2001
11857284 1 2884.4 HF FFF 217 H.1022.1996
11857288 1 3458.7 HF FFF 267 H.1022.1996
12875622 1 3781.7 HF FFF 257 H.1022.1997
12875621 1 3351.8 HF FFF 248 H.1022.1997
12875643 1 3131.1 HF FFF 252 H.1022.1997
13678384 1 2574.8 HF FFF 245 H.1022.1998
13678409 1 2495 HF FFF 245 H.1022.1998
13678422 1 2604.1 HF FFF 245 H.1022.1998
13678428 1 2184 HF FFF 245 H.1022.1998
13678372 1 3115.4 HF FFF 245 H.1022.1998
13678400 1 3041 HF FFF 245 H.1022.1998
13121679 1 1610.4 HF FFF 204 H.1023.1997
13121670 1 2740.9 HF FFF 262 H.1023.1997
17534275 1 3243.1 HF FFF 282 H.1025.2002
17534254 1 3199.7 HF FFF 262 H.1025.2002
17534232 1 3857.4 HF FFF 262 H.1025.2002
18596293 1 3454.6 HF FFF 254 H.1025.2003
18596333 1 3103.9 HF FFF 254 H.1025.2003
18596296 1 2979.8 HF FFF 254 H.1025.2003
18596314 1 3243.3 HF FFF 254 H.1025.2003
16529667 1 4170.5 HF FFF 254 H.1026.2001
16226292 1 3835.1 HF FFF 248 H.1026.2001
16322606 1 3544.7 HF FFF 253 H.1026.2001
15852529 1 2347.6 HF FFF 269 H.1027.2000
15852513 1 2184.4 HF FFF 209 H.1027.2000
15852516 1 2222.9 HF FFF 212 H.1027.2000
15852533 1 3294.8 HF FFF 215 H.1027.2000
15852540 1 2285 HF FFF 195 H.1027.2000
14770976 1 2857.4 HF FFF 229 H.1029.1999
14770935 1 2728.1 HF FFF 218 H.1029.1999
14770925 1 2498.4 HF FFF 219 H.1029.1999
12601084 1 2766.2 HF FFF 243 H.1030.1997
12601097 1 2521.7 HF FFF 238 H.1030.1997
12827365 1 2451.8 HF FFF 230 H.1030.1997
13632710 1 3266.4 HF FFF 226 H.1030.1998
13632696 1 2632.2 HF FFF 236 H.1030.1998
13632719 1 2587.9 HF FFF 239 H.1030.1998
13632712 1 2458.3 HF FFF 233 H.1030.1998
13632708 1 3194.1 HF FFF 243 H.1030.1998
18203560 1 3133.5 HF FFF 215 H.1032.2003
18177810 1 3759.8 HF FFF 219 H.1032.2003
18178923 1 4174.4 HF FFF 230 H.1032.2003
17980048 1 3732.9 HF FFF 230 H.1032.2003
17990440 1 3144.9 HF FFF 203 H.1032.2003
18108713 1 4099.5 HF FFF 231 H.1032.2003
13509802 1 3477.2 HF FFF 206 H.1032.1998
13509767 1 3296.9 HF FFF 205 H.1032.1998
14446013 1 3775.2 HF FFF 231 H.1032.1999
14446014 1 3281.1 HF FFF 224 H.1032.1999
17233407 1 3540.1 HF FFF 235 H.1033.2002
17259867 1 3744.1 HF FFF 271 H.1033.2002
18302022 1 3395.9 HF FFF 272 H.1033.2003
18302018 1 3567.2 HF FFF 254 H.1033.2003
18301965 1 3484.7 HF FFF 276 H.1033.2003
18247575 1 3539.8 HF FFF 261 H.1033.2003
18356625 1 3721.6 HF FFF 234 H.1033.2003
18247588 1 3263.2 HF FFF 227 H.1033.2003
15440358 1 2286.9 HF FFF 165 H.1034.2000
15437620 1 2219.6 HF FFF 123 H.1034.2000
15325993 1 2512.9 HF FFF 170 H.1034.2000
15437619 1 3305.1 HF FFF 248 H.1034.2000
17202071 1 2982.4 HF FFF 242 H.1034.2002
17202062 1 4790.5 HF FFF 278 H.1034.2002
16926271 1 3920.8 HF FFF 263 H.1034.2002
18066982 1 3321.4 HF FFF 228 H.1034.2003
18007178 1 4614.4 HF FFF 230 H.1034.2003
18016596 1 4649.8 HF FFF 251 H.1034.2003
17202076 1 5188.1 HF FFF 249 H.1034.2003
14455452 1 3683 HF FFF 223 H.1034.1999
14463980 1 3799.8 HF FFF 230 H.1034.1999
14456090 1 3176.7 HF FFF 221 H.1034.1999
12276849 1 4407.1 HF FFF 266 H.1035.1996
12276933 1 2947.7 HF FFF 213 H.1035.1996
12359248 1 3198.5 HF FFF 266 H.1035.1996
14536679 1 3256.8 HF FFF 216 H.1036.1999
14536649 1 3406.2 HF FFF 195 H.1036.1999
14536637 1 3967.7 HF FFF 245 H.1036.1999
16676435 1 3656.9 HF FFF 257 H.1038.2001
16676409 1 2828.3 HF FFF 208 H.1038.2001
16676403 1 3464.9 HF FFF 257 H.1038.2001
16676407 1 4435.9 HF FFF 258 H.1038.2001
18265100 1 3370.6 HF FFF 254 H.1039.2003
18295472 1 3918.5 HF FFF 227 H.1039.2003
18291120 1 3669.3 HF FFF 255 H.1039.2003
18295504 1 3301.5 HF FFF 232 H.1039.2003
18295498 1 3574.6 HF FFF 255 H.1039.2003
18685011 1 2556.4 HF FFF 237 H.1040.2003
18684968 1 2207.4 HF FFF 194 H.1040.2003
18684993 1 2562.5 HF FFF 237 H.1040.2003
11894271 1 3473.6 HF FFF 250 H.1040.1996
11864022 1 3315 HF FFF 250 H.1040.1996
15689677 1 2374.8 HF FFF 204 H.1042.2000
15689676 1 3918.6 HF FFF 244 H.1042.2000
15522989 1 2081.8 HF FFF 124 H.1043.2000
15523000 1 1951.6 HF FFF 130 H.1043.2000
14445806 1 3709.6 HF FFF 257 H.1044.1999
14445823 1 3317.1 HF FFF 264 H.1044.1999
14445802 1 2396.7 HF FFF 193 H.1044.1999
14456153 1 2643.6 HF FFF 185 H.1044.1999
14445803 1 3150 HF FFF 264 H.1044.1999
17068720 1 3648.4 HF FFF 246 H.1046.2002
17404465 1 3856.6 HF FFF 244 H.1046.2002
17404464 1 4090.6 HF FFF 246 H.1046.2002
17068780 1 3330.7 HF FFF 232 H.1046.2002
17068766 1 3007.4 HF FFF 246 H.1046.2002
17068740 1 3444 HF FFF 244 H.1046.2002
12678371 1 1866.2 HF FFF 180 H.1046.1997
12678364 1 1089.1 HF FFF 112 H.1046.1997
12801751 1 2060.9 HF FFF 156 H.1046.1997
12678392 1 2754.3 HF FFF 185 H.1046.1997
12678373 1 2010.7 HF FFF 193 H.1046.1997
12801755 1 1797.2 HF FFF 143 H.1046.1997
11866334 1 2745.6 HF FFF 239 H.1046.1997
13664930 1 2514.4 HF FFF 209 H.1046.1998
13664623 1 2937 HF FFF 222 H.1046.1998
14066235 1 2491.2 HF FFF 186 H.1046.1998
13664929 1 1981.2 HF FFF 204 H.1046.1998
13664960 1 2493.3 HF FFF 223 H.1046.1998
14066256 1 1804.2 HF FFF 195 H.1046.1998
13664627 1 3143.4 HF FFF 232 H.1046.1998
14719403 1 3355.5 HF FFF 201 H.1046.1999
14719386 1 2561.9 HF FFF 198 H.1046.1999
14719434 1 2985.5 HF FFF 189 H.1046.1999
15352337 1 3312.3 HF FFF 222 H.1047.2000
15352331 1 2451 HF FFF 210 H.1047.2000
12412681 1 4343.8 HF FFF 262 H.1048.1996
11873181 1 3742.2 HF FFF 258 H.1048.1996
12425944 1 4034.8 HF FFF 259 H.1048.1996
12412658 1 2839.1 HF FFF 245 H.1048.1996
11873206 1 3326.5 HF FFF 262 H.1048.1996
12412668 1 3641.6 HF FFF 259 H.1048.1996
16621740 1 4003.6 HF FFF 271 H.1049.2001
16661743 1 2883.5 HF FFF 244 H.1049.2001
17165900 1 4860.9 HF FFF 288 H.1049.2002
17505040 1 3897.9 HF FFF 279 H.1049.2002
17505027 1 3757.3 HF FFF 282 H.1049.2002
17616365 1 3403.6 HF FFF 291 H.1049.2002
15508880 1 2647.6 HF FFF 196 H.1050.2000
15886832 1 4920.6 HF FFF 284 H.1050.2000
15886833 1 4421.3 HF FFF 284 H.1050.2000
15508924 1 2782.1 HF FFF 265 H.1050.2000
15508879 1 3406.1 HF FFF 257 H.1050.2000
15508929 1 2758.4 HF FFF 221 H.1050.2000
15508885 1 3765.1 HF FFF 270 H.1050.2000
15508906 1 4768.5 HF FFF 284 H.1050.2000
15508900 1 4102.6 HF FFF 266 H.1050.2000
16675044 1 4320.1 HF FFF 282 H.1050.2001
16675116 1 3012.2 HF FFF 259 H.1050.2001
16675038 1 4605.1 HF FFF 282 H.1050.2001
16675148 1 4307.7 HF FFF 271 H.1050.2001
16675076 1 4446.4 HF FFF 282 H.1050.2001
17254548 1 3988.7 HF FFF 200 H.1050.2002
17254605 1 4877.2 HF FFF 276 H.1050.2002
17367613 1 4348.9 HF FFF 261 H.1050.2002
17367618 1 4218 HF FFF 164 H.1050.2002
17254596 1 4244.5 HF FFF 277 H.1050.2002
17254553 1 2621.4 HF FFF 176 H.1050.2002
13813721 1 3531.5 HF FFF 234 H.1050.1998
13813714 1 3155.8 HF FFF 251 H.1050.1998
13839645 1 3507 HF FFF 227 H.1050.1998
13813696 1 3760.5 HF FFF 251 H.1050.1998
13805488 1 3780.4 HF FFF 236 H.1050.1998
13839648 1 2866 HF FFF 244 H.1050.1998
13839603 1 2487.2 HF FFF 202 H.1050.1998
13813739 1 4178 HF FFF 251 H.1050.1998
14674709 1 4573.3 HF FFF 277 H.1050.1999
14674727 1 5042 HF FFF 277 H.1050.1999
14674718 1 4568.5 HF FFF 260 H.1050.1999
14674731 1 4197.9 HF FFF 277 H.1050.1999
14674682 1 3067.5 HF FFF 277 H.1050.1999
14674766 1 4416 HF FFF 277 H.1050.1999
14674754 1 3920.9 HF FFF 277 H.1050.1999
14674787 1 4311 HF FFF 277 H.1050.1999
15285911 1 2523 HF FFF 195 H.1051.2000
15285944 1 2776.5 HF FFF 195 H.1051.2000
15719531 1 2740.5 HF FFF 195 H.1051.2000
13781222 1 3622.6 HF FFF 284 H.1052.1998
13781247 1 2499.4 HF FFF 173 H.1052.1998
13781357 1 2730.8 HF FFF 177 H.1052.1998
14483243 1 2397.8 HF FFF 230 H.1052.1999
14471908 1 4346 HF FFF 230 H.1052.1999
16554416 1 4769 HF FFF 245 H.1053.2001
16554334 1 4791.2 HF FFF 245 H.1053.2001
16596910 1 4737.9 HF FFF 245 H.1053.2001
16444062 1 4760.6 HF FFF 245 H.1053.2001
16554319 1 3069.5 HF FFF 201 H.1053.2001
16554371 1 4800.3 HF FFF 245 H.1053.2001
16554330 1 4692.3 HF FFF 245 H.1053.2001
17437815 1 3882 HF FFF 236 H.1053.2002
17369379 1 4076.5 HF FFF 234 H.1053.2002
17369319 1 4050.8 HF FFF 236 H.1053.2002
17369336 1 4702.3 HF FFF 236 H.1053.2002
18442110 1 4610 HF FFF 251 H.1053.2003
18442045 1 3662.6 HF FFF 251 H.1053.2003
18442058 1 4800.2 HF FFF 251 H.1053.2003
15024468 1 3356.3 HF FFF 221 H.1053.1999
15024492 1 4951.8 HF FFF 251 H.1053.1999
15024476 1 3257 HF FFF 191 H.1053.1999
14520939 1 3650.3 HF FFF 251 H.1053.1999
11841467 1 3457.5 HF FFF 256 H.1054.1996
11851768 1 3193.3 HF FFF 233 H.1054.1996
11810223 1 2605.7 HF FFF 257 H.1054.1996
11993899 1 3051.1 HF FFF 257 H.1054.1996
11993984 1 3765.8 HF FFF 247 H.1054.1996
12046851 1 3590.8 HF FFF 254 H.1054.1996
12849816 1 2566.5 HF FFF 252 H.1054.1997
12729669 1 2995.7 HF FFF 251 H.1054.1997
12767635 1 2916.4 HF FFF 256 H.1054.1997
11851767 1 3145.4 HF FFF 191 H.1054.1997
15556913 1 3759.1 HF FFF 238 H.1055.2000
15556992 1 4067.1 HF FFF 248 H.1055.2000
12033284 1 3229.4 HF FFF 232 H.1055.1996
12033257 1 3548.8 HF FFF 240 H.1055.1996
12626419 1 3388 HF FFF 239 H.1056.1997
12626427 1 4407 HF FFF 275 H.1056.1997
12626484 1 3184.9 HF FFF 275 H.1056.1997
13189853 1 2802 HF FFF 248 H.1056.1997
13599803 1 2755.1 HF FFF 183 H.1056.1998
13599876 1 3125.2 HF FFF 208 H.1056.1998
13599874 1 3540.9 HF FFF 192 H.1056.1998
14459377 1 2259 HF FFF 233 H.1056.1999
14459367 1 3240.1 HF FFF 234 H.1056.1999
14459382 1 3712.2 HF FFF 235 H.1056.1999
14459047 1 3497.2 HF FFF 229 H.1056.1999
14459417 1 2384.5 HF FFF 186 H.1056.1999
14903808 1 3319.4 HF FFF 197 H.1056.1999
14459386 1 3552.3 HF FFF 239 H.1056.1999
16647327 1 2129.9 HF FFF 145 H.1057.2001
16484331 1 3918.7 HF FFF 237 H.1057.2001
16509328 1 2582.4 HF FFF 147 H.1057.2001
13938934 1 2254 HF FFF 229 H.1059.1998
13938926 1 2120.3 HF FFF 214 H.1059.1998
13938904 1 2428.5 HF FFF 225 H.1059.1998
13598805 1 2612.6 HF FFF 224 H.1059.1998
13938859 1 1667.3 HF FFF 227 H.1059.1998
13938925 1 2429.2 HF FFF 238 H.1059.1998
15640290 1 2853.8 HF FFF 221 H.1060.2000
15640291 1 3059.4 HF FFF 204 H.1060.2000
15583445 1 3166.3 HF FFF 238 H.1060.2000
15583443 1 3479.9 HF FFF 238 H.1060.2000
14825863 1 2691.7 HF FFF 175 H.1062.1999
12993150 1 3600.4 HF FFF 158 H.1062.1999
17359538 1 3056.8 HF FFF 181 H.1063.2002
17359509 1 4063.9 HF FFF 187 H.1063.2002
17359513 1 4181.9 HF FFF 248 H.1063.2002
17359552 1 4007.8 HF FFF 252 H.1063.2002
17359514 1 4773.4 HF FFF 265 H.1063.2002
18294414 1 4171.1 HF FFF 244 H.1063.2003
18294432 1 4104.1 HF FFF 230 H.1063.2003
18294436 1 4408.8 HF FFF 246 H.1063.2003
18294389 1 2925.9 HF FFF 188 H.1063.2003
18294419 1 3903.7 HF FFF 253 H.1063.2003
18294394 1 3868.7 HF FFF 255 H.1063.2003
18384574 1 4318.7 HF FFF 250 H.1063.2003
13745630 1 2877.9 HF FFF 258 H.1063.1998
13739743 1 2854 HF FFF 189 H.1063.1998
13739739 1 2903 HF FFF 183 H.1063.1998
14689269 1 2440.6 HF FFF 156 H.1063.1999
14689308 1 3593.5 HF FFF 209 H.1063.1999
14689255 1 3025.1 HF FFF 207 H.1063.1999
14689275 1 2594.7 HF FFF 209 H.1063.1999
13111905 1 2266.2 HF FFF 231 H.1064.1997
13111881 1 2290.9 HF FFF 246 H.1064.1997
14202557 1 2621.3 HF FFF 234 H.1066.1998
13763833 1 3269.6 HF FFF 205 H.1066.1998
13763826 1 2589.8 HF FFF 236 H.1066.1998
11682172 1 4555.1 HF FFF 284 H.1068.1996
11682184 1 5179.5 HF FFF 305 H.1068.1996
11682192 1 4823.9 HF FFF 305 H.1068.1996
11682195 1 4135 HF FFF 303 H.1068.1996
11683376 1 5023.5 HF FFF 276 H.1068.1996
12789769 1 4569.3 HF FFF 250 H.1068.1997
12789802 1 3629.8 HF FFF 269 H.1068.1997
12789794 1 4407.3 HF FFF 295 H.1068.1997
12789800 1 4401.9 HF FFF 296 H.1068.1997
12789788 1 3179.6 HF FFF 237 H.1068.1997
14459514 1 2903.6 HF FFF 247 H.1068.1999
14459509 1 4986.8 HF FFF 275 H.1068.1999
14459511 1 3211.4 HF FFF 247 H.1068.1999
11756050 1 4495 HF FFF 291 H.1069.1996
11755998 1 4646.8 HF FFF 278 H.1069.1996
11756040 1 3980.3 HF FFF 228 H.1069.1996
11755978 1 3863.4 HF FFF 227 H.1069.1996
11763889 1 4320 HF FFF 229 H.1069.1996
13784208 1 2890.8 HF FFF 206 H.1070.1998
13784217 1 4006.9 HF FFF 270 H.1070.1998
13789236 1 2864.8 HF FFF 249 H.1070.1998
13784183 1 2544.2 HF FFF 218 H.1070.1998
11682272 1 4025.2 HF FFF 277 H.1072.1996
11682233 1 4055.6 HF FFF 295 H.1072.1996
11891549 1 3150.6 HF FFF 297 H.1072.1996
11715107 1 3583.4 HF FFF 293 H.1072.1996
11662426 1 3117.1 HF FFF 280 H.1072.1996
11796099 1 3822.5 HF FFF 237 H.1072.1996
11662416 1 3689.1 HF FFF 287 H.1072.1996
11880187 1 2735.3 HF FFF 243 H.1072.1996
15542325 1 2621.6 HF FFF 264 H.1073.2000
15542307 1 2964 HF FFF 213 H.1073.2000
15501800 1 3134.1 HF FFF 264 H.1073.2000
15466715 1 3705.2 HF FFF 264 H.1073.2000
11743240 1 3696.6 HF FFF 205 H.1073.1996
11743242 1 3044.9 HF FFF 183 H.1073.1996
11743281 1 2831.1 HF FFF 170 H.1073.1996
11756011 1 2737.5 HF FFF 196 H.1073.1996
15737855 1 3051.2 HF FFF 220 H.1074.2000
15737835 1 3510.8 HF FFF 259 H.1074.2000
15737813 1 3067.8 HF FFF 252 H.1074.2000
16654783 1 2942.3 HF FFF 195 H.1074.2001
16654790 1 2648.5 HF FFF 209 H.1074.2001
16654789 1 3103.8 HF FFF 247 H.1074.2001
16654754 1 2952.6 HF FFF 209 H.1074.2001
16654762 1 2176 HF FFF 209 H.1074.2001
16654759 1 2824.5 HF FFF 209 H.1074.2001
13151035 1 2346.4 HF FFF 176 H.1074.1997
12789903 1 3281.8 HF FFF 190 H.1074.1997
13143248 1 2837.7 HF FFF 239 H.1074.1997
13151030 1 2195.2 HF FFF 188 H.1074.1997
13143227 1 2870.3 HF FFF 228 H.1074.1997
13143232 1 2479.9 HF FFF 172 H.1074.1997
12789874 1 3670.9 HF FFF 240 H.1074.1997
13973022 1 2641 HF FFF 244 H.1074.1998
13973011 1 2771.1 HF FFF 245 H.1074.1998
14766861 1 2555.6 HF FFF 235 H.1074.1999
14766879 1 3023.7 HF FFF 240 H.1074.1999
14766843 1 2775.3 HF FFF 251 H.1074.1999
14766864 1 2681.7 HF FFF 234 H.1074.1999
14766858 1 2864.7 HF FFF 225 H.1074.1999
13928589 1 3158.8 HF FFF 246 H.1075.1998
13928575 1 3620.5 HF FFF 251 H.1075.1998
16718108 1 3518.5 HF FFF 251 H.1077.2001
16255105 1 3770.2 HF FFF 243 H.1077.2001
16718103 1 4145.1 HF FFF 249 H.1077.2001
16208291 1 4724.1 HF FFF 251 H.1077.2001
16255086 1 4904.3 HF FFF 251 H.1077.2001
12241777 1 2021.6 HF FFF 204 H.1077.1996
12241720 1 3326.8 HF FFF 260 H.1077.1996
12241792 1 2763.8 HF FFF 259 H.1077.1996
12241766 1 3412.1 HF FFF 260 H.1077.1996
12241755 1 3271.9 HF FFF 260 H.1077.1996
12241781 1 3524.2 HF FFF 260 H.1077.1996
12241788 1 3352.5 HF FFF 257 H.1077.1996
12241779 1 3990.9 HF FFF 260 H.1077.1996
12241733 1 3089 HF FFF 260 H.1077.1996
15377305 1 2075.3 HF FFF 158 H.1080.2000
15377289 1 2643.8 HF FFF 158 H.1080.2000
15377328 1 2281.5 HF FFF 158 H.1080.2000
15377304 1 2235.2 HF FFF 158 H.1080.2000
15330653 1 2663 HF FFF 158 H.1080.2000
15330669 1 2661.8 HF FFF 158 H.1080.2000
14994202 1 1930.8 HF FFF 158 H.1080.2000
14072070 1 2681.1 HF FFF 152 H.1080.1998
13854412 1 1947.8 HF FFF 152 H.1080.1998
13994464 1 2056 HF FFF 152 H.1080.1998
14072067 1 2250.8 HF FFF 152 H.1080.1998
14072099 1 2128.3 HF FFF 152 H.1080.1998
15940919 1 2659.5 HF FFF 186 H.1084.2000
15940977 1 2064.3 HF FFF 186 H.1084.2000
16655878 1 3656.8 HF FFF 250 H.1084.2001
16655861 1 3587.1 HF FFF 228 H.1084.2001
16655889 1 3365.8 HF FFF 245 H.1084.2001
16655886 1 3685.6 HF FFF 251 H.1084.2001
16655873 1 3985.9 HF FFF 252 H.1084.2001
14721854 1 4217.9 HF FFF 266 H.1086.1999
14721870 1 3265.7 HF FFF 257 H.1086.1999
18673982 1 3812.4 HF FFF 267 H.1088.2003
18673954 1 3814.1 HF FFF 250 H.1088.2003
18673919 1 4267.9 HF FFF 273 H.1088.2003
18673963 1 2816.8 HF FFF 219 H.1088.2003
13784380 1 3435 HF FFF 229 H.1088.1998
13784390 1 3358.8 HF FFF 229 H.1088.1998
13784386 1 2694.3 HF FFF 234 H.1088.1998
13784383 1 3065.5 HF FFF 243 H.1088.1998
13471858 1 3588.7 HF FFF 242 H.1088.1998
11939030 1 3170.8 HF FFF 235 H.1089.1996
11938991 1 3248.2 HF FFF 236 H.1089.1996
11938997 1 2552.6 HF FFF 198 H.1089.1996
11939340 1 3596.8 HF FFF 216 H.1089.1996
11938983 1 3117.6 HF FFF 237 H.1089.1996
11938985 1 4179 HF FFF 230 H.1089.1996
12650153 1 1978.2 HF FFF 247 H.1089.1997
12650128 1 2980.7 HF FFF 249 H.1089.1997
15588986 1 2130.9 HF FFF 195 H.1090.2000
15589001 1 2159.9 HF FFF 195 H.1090.2000
15589012 1 2459.2 HF FFF 195 H.1090.2000
15589005 1 2159.6 HF FFF 185 H.1090.2000
15350973 1 2605.5 HF FFF 172 H.1090.2000
15588996 1 2386 HF FFF 193 H.1090.2000
15503251 1 5918.6 HF FFF 302 H.1091.2000
15508382 1 3224 HF FFF 260 H.1091.2000
15508376 1 5045.6 HF FFF 302 H.1091.2000
15508383 1 4305.3 HF FFF 305 H.1091.2000
14689077 1 4244.9 HF FFF 302 H.1091.1999
14689041 1 4409.6 HF FFF 304 H.1091.1999
14689066 1 4641 HF FFF 294 H.1091.1999
12763583 1 4109.1 HF FFF 249 H.1092.1997
12763581 1 3271 HF FFF 249 H.1092.1997
12763570 1 3359 HF FFF 240 H.1092.1997
13572006 1 3319.1 HF FFF 201 H.1095.1998
13572012 1 2845.8 HF FFF 228 H.1095.1998
14014206 1 3200 HF FFF 192 H.1095.1998
13928842 1 2563 HF FFF 233 H.1096.1998
13928903 1 2783.9 HF FFF 191 H.1096.1998
16843938 1 2161 HF FFF 158 H.1097.2001
16843973 1 2435.3 HF FFF 158 H.1097.2001
13223047 1 1864.8 HF FFF 168 H.1097.1997
13223060 1 1445.5 HF FFF 155 H.1097.1997
13223051 1 1670 HF FFF 155 H.1097.1997
11715370 1 4742.6 HF FFF 255 H.1099.1996
12089458 1 4348.5 HF FFF 243 H.1099.1996
12089435 1 3620.2 HF FFF 233 H.1099.1996
12089493 1 4037.7 HF FFF 248 H.1099.1996
12089475 1 3706.7 HF FFF 245 H.1099.1996
12371265 1 2518.7 HF FFF 163 H.1102.1996
12067973 1 2306.8 HF FFF 163 H.1102.1996
12371293 1 2187.9 HF FFF 163 H.1102.1996
13692044 1 2351.7 HF FFF 171 H.1105.1998
13584244 1 2127.7 HF FFF 182 H.1105.1998
14080276 1 2278 HF FFF 172 H.1105.1998
13832390 1 1788 HF FFF 189 H.1105.1998
13584212 1 2475 HF FFF 175 H.1105.1998
14080592 1 1871.5 HF FFF 149 H.1105.1998
13584219 1 2965.5 HF FFF 195 H.1105.1998
13560957 1 2190.3 HF FFF 152 H.1106.1998
13560959 1 2485.4 HF FFF 167 H.1106.1998
12147551 1 2498 HF FFF 162 H.1107.1996
12147555 1 2394.4 HF FFF 209 H.1107.1996
12147560 1 2068.7 HF FFF 152 H.1107.1996
17383567 1 4550.5 HF FFF 242 H.1111.2002
17383550 1 3725.4 HF FFF 213 H.1111.2002
17383568 1 4259.1 HF FFF 227 H.1111.2002
18210848 1 3816.9 HF FFF 258 H.1111.2003
18321474 1 3682.4 HF FFF 236 H.1111.2003
18210858 1 3171.5 HF FFF 205 H.1111.2003
18210874 1 5218.8 HF FFF 244 H.1111.2003
18210844 1 4549.3 HF FFF 246 H.1111.2003
18210866 1 4246.5 HF FFF 258 H.1111.2003
16691574 1 3322.1 HF FFF 213 H.1113.2001
16542649 1 4187.1 HF FFF 229 H.1113.2001
13551685 1 3886.2 HF FFF 220 H.1115.1998
13551657 1 2757.9 HF FFF 218 H.1115.1998
13551676 1 2564.2 HF FFF 155 H.1115.1998
13551665 1 3100.4 HF FFF 210 H.1115.1998
13551660 1 3124.5 HF FFF 159 H.1115.1998
13551668 1 2404.6 HF FFF 159 H.1115.1998
15324709 1 3920 HF FFF 281 H.1116.2000
15460145 1 4111.8 HF FFF 276 H.1116.2000
16253541 1 3116.8 HF FFF 245 H.1116.2001
16254478 1 3356.2 HF FFF 211 H.1116.2001
16253542 1 3733.9 HF FFF 217 H.1116.2001
14427665 1 2793.4 HF FFF 216 H.1116.1999
14380040 1 3681.9 HF FFF 207 H.1116.1999
14427679 1 3866.7 HF FFF 220 H.1116.1999
17596852 1 3308.9 HF FFF 189 H.1117.2002
17596860 1 3101.9 HF FFF 223 H.1117.2002
18550778 1 3044.9 HF FFF 249 H.1117.2003
18550786 1 3805.2 HF FFF 264 H.1117.2003
18045098 1 3260.2 HF FFF 259 H.1117.2003
18045119 1 4698.1 HF FFF 287 H.1117.2003
13561530 1 3032.7 HF FFF 179 H.1117.1998
13561526 1 2753.1 HF FFF 183 H.1117.1998
13561523 1 2349.8 HF FFF 177 H.1117.1998
13561520 1 2509.1 HF FFF 180 H.1117.1998
13561535 1 2486.7 HF FFF 178 H.1117.1998
12994286 1 2850.3 HF FFF 184 H.1118.1997
12994346 1 3506.3 HF FFF 253 H.1118.1997
12994351 1 3024.8 HF FFF 167 H.1118.1997
12994339 1 4107.1 HF FFF 259 H.1118.1997
12601279 1 2597.8 HF FFF 163 H.1118.1997
17662223 1 3636 HF FFF 195 H.1120.2002
17662229 1 3048 HF FFF 195 H.1120.2002
16526345 1 3617.3 HF FFF 253 H.1121.2001
16526349 1 3199.5 HF FFF 224 H.1121.2001
16526287 1 2544.2 HF FFF 234 H.1121.2001
16526282 1 3027.9 HF FFF 197 H.1121.2001
16526273 1 3292.9 HF FFF 242 H.1121.2001
16526351 1 3104.6 HF FFF 260 H.1121.2001
17374470 1 3965.2 HF FFF 246 H.1121.2002
17374509 1 3820.6 HF FFF 234 H.1121.2002
17374443 1 3314.1 HF FFF 258 H.1121.2002
17374474 1 3146.4 HF FFF 258 H.1121.2002
17374450 1 2997.3 HF FFF 228 H.1121.2002
12957554 1 3856.5 HF FFF 244 H.1121.1997
12957580 1 3586.3 HF FFF 241 H.1121.1997
12957509 1 3587.9 HF FFF 243 H.1121.1997
12957536 1 3765.9 HF FFF 232 H.1121.1997
13872814 1 2786.6 HF FFF 231 H.1121.1998
13872771 1 2563.7 HF FFF 250 H.1121.1998
13872790 1 2741.8 HF FFF 235 H.1121.1998
13872750 1 3071.3 HF FFF 245 H.1121.1998
13872797 1 3430.4 HF FFF 250 H.1121.1998
13872763 1 3183.9 HF FFF 180 H.1121.1998
13872754 1 2797.4 HF FFF 246 H.1121.1998
14711754 1 2498.9 HF FFF 244 H.1121.1999
14711745 1 3155.8 HF FFF 253 H.1121.1999
14711759 1 1947 HF FFF 228 H.1121.1999
14485135 1 2654.8 HF FFF 196 H.1122.1999
14485108 1 3146 HF FFF 230 H.1122.1999
14485096 1 2899.1 HF FFF 190 H.1122.1999
14485118 1 2430.6 HF FFF 228 H.1122.1999
16662550 1 3876.9 HF FFF 187 H.1123.2001
16341264 1 3362.2 HF FFF 191 H.1123.2001
16264142 1 2788.5 HF FFF 165 H.1125.2001
16469464 1 3015 HF FFF 195 H.1125.2001
16469452 1 3445.5 HF FFF 195 H.1125.2001
16545101 1 3160.5 HF FFF 195 H.1125.2001
12147683 1 3331.1 HF FFF 225 H.1126.1996
12147684 1 3400.7 HF FFF 211 H.1126.1996
12899316 1 3229 HF FFF 240 H.1128.1997
12899298 1 3285.7 HF FFF 236 H.1128.1997
16442843 1 2757 HF FFF 195 H.1130.2001
16442829 1 2864.5 HF FFF 185 H.1130.2001
16499874 1 3267.6 HF FFF 194 H.1130.2001
16442835 1 3121.5 HF FFF 180 H.1130.2001
16442827 1 3268.5 HF FFF 195 H.1130.2001
17328797 1 1985.7 HF FFF 154 H.1131.2002
17328840 1 1981.2 HF FFF 171 H.1131.2002
17328786 1 2470.5 HF FFF 180 H.1131.2002
18286852 1 2754 HF FFF 195 H.1131.2003
18286853 1 2638.5 HF FFF 195 H.1131.2003
18286868 1 2623.5 HF FFF 195 H.1131.2003
18286828 1 2445.6 HF FFF 171 H.1131.2003
18286778 1 3031.5 HF FFF 192 H.1131.2003
11917179 1 3029.4 HF FFF 243 H.1131.1996
11917237 1 2978.3 HF FFF 246 H.1131.1996
12389123 1 2138.5 HF FFF 173 H.1132.1996
12389106 1 1869.3 HF FFF 173 H.1132.1996
15471850 1 2791.4 HF FFF 236 H.1133.2000
15768590 1 2974.9 HF FFF 226 H.1133.2000
15471795 1 3460.4 HF FFF 239 H.1133.2000
15471839 1 3486.2 HF FFF 237 H.1133.2000
17850999 1 2250.6 HF FFF 123 H.1133.2002
17476971 1 2348.4 HF FFF 121 H.1133.2002
12170335 1 3495.7 HF FFF 228 H.1133.1996
12170349 1 3270 HF FFF 258 H.1133.1996
14935670 1 3115 HF FFF 224 H.1133.1999
14935589 1 3640.5 HF FFF 223 H.1133.1999
12857667 1 2488.3 HF FFF 164 H.1134.1997
12857630 1 2420.7 HF FFF 174 H.1134.1997
13301041 1 2379.6 HF FFF 169 H.1134.1997
13836667 1 2517.2 HF FFF 178 H.1134.1998
13642969 1 2014.2 HF FFF 198 H.1134.1998
14893897 1 3964.6 HF FFF 248 H.1136.1999
14893898 1 3255.6 HF FFF 243 H.1136.1999
14893899 1 3619.8 HF FFF 248 H.1136.1999
13049891 1 2443.8 HF FFF 183 H.1137.1997
13049909 1 2888.4 HF FFF 187 H.1137.1997
13049933 1 2124.3 HF FFF 187 H.1137.1997
13049900 1 2688.4 HF FFF 187 H.1137.1997
13049892 1 2367.4 HF FFF 181 H.1137.1997
13049883 1 2678.9 HF FFF 178 H.1137.1997
16511194 1 2712 HF FFF 195 H.1138.2001
16511203 1 3450 HF FFF 195 H.1138.2001
16511190 1 3573.6 HF FFF 186 H.1138.2001
16129404 1 4293 HF FFF 195 H.1138.2001
16129412 1 3556.5 HF FFF 195 H.1138.2001
15469930 1 3178.6 HF FFF 276 H.1140.2000
15469932 1 3806.3 HF FFF 250 H.1140.2000
15469979 1 3189.8 HF FFF 276 H.1140.2000
15480758 1 3706.4 HF FFF 266 H.1140.2000
15469935 1 3243.9 HF FFF 231 H.1140.2000
11837490 1 2704.1 HF FFF 252 H.1141.1996
11837479 1 2807 HF FFF 249 H.1141.1996
11668267 1 2308.5 HF FFF 195 H.1141.1996
11837503 1 3270.8 HF FFF 252 H.1141.1996
13026973 1 3436.2 HF FFF 248 H.1143.1997
12615951 1 2880.8 HF FFF 242 H.1143.1997
14427843 1 2978 HF FFF 237 H.1143.1999
14869597 1 2255 HF FFF 210 H.1143.1999
14427848 1 2741.6 HF FFF 237 H.1143.1999
16548634 1 3965.9 HF FFF 243 H.1144.2002
16261632 1 4620.3 HF FFF 261 H.1144.2002
17412429 1 2761.2 HF FFF 267 H.1144.2002
17412462 1 4105.2 HF FFF 263 H.1144.2002
15548865 1 3145 HF FFF 215 H.1145.2000
15548825 1 2720.5 HF FFF 215 H.1145.2000
15548823 1 2742.6 HF FFF 189 H.1145.2000
14781328 1 2761.2 HF FFF 242 H.1146.1999
14781305 1 2756.4 HF FFF 244 H.1146.1999
12824088 1 2805 HF FFF 205 H.1148.1997
12824082 1 2772.7 HF FFF 208 H.1148.1997
12824066 1 3273.1 HF FFF 219 H.1148.1997
12824100 1 2980.7 HF FFF 218 H.1148.1997
12824104 1 3340.8 HF FFF 222 H.1148.1997
12824130 1 3779.9 HF FFF 212 H.1148.1997
18171753 1 4637.2 HF FFF 281 H.1149.2003
18171771 1 6437.2 HF FFF 285 H.1149.2003
18171812 1 4562.9 HF FFF 250 H.1149.2003
14918839 1 2620.4 HF FFF 201 H.1151.1999
14918838 1 2918 HF FFF 201 H.1151.1999
14918830 1 1860.1 HF FFF 201 H.1151.1999
14918828 1 2261.6 HF FFF 201 H.1151.1999
14918835 1 2587.8 HF FFF 201 H.1151.1999
15741041 1 2000.2 HF FFF 200 H.1153.2000
15316233 1 3285 HF FFF 256 H.1153.2000
15413944 1 2271.7 HF FFF 152 H.1153.2000
16125556 1 3109.1 HF FFF 250 H.1153.2001
16996320 1 2280 HF FFF 198 H.1153.2001
16996291 1 2459.1 HF FFF 220 H.1153.2001
11916328 1 2746.1 HF FFF 201 H.1153.1996
11921889 1 2861.1 HF FFF 192 H.1153.1996
11921897 1 2214.5 HF FFF 148 H.1153.1996
12818563 1 3840.8 HF FFF 278 H.1153.1997
12818580 1 2724.3 HF FFF 248 H.1153.1997
11805662 1 3280.2 HF FFF 266 H.1154.1996
11940011 1 1566.4 HF FFF 154 H.1154.1996
11940018 1 2629.2 HF FFF 166 H.1154.1996
11940024 1 2458.6 HF FFF 165 H.1154.1996
11939981 1 2499.4 HF FFF 169 H.1154.1996
11939993 1 3243.5 HF FFF 231 H.1154.1996
11939994 1 2667.5 HF FFF 185 H.1154.1996
11940053 1 3706.1 HF FFF 251 H.1154.1996
11939992 1 1993.8 HF FFF 154 H.1154.1996
11939988 1 2687 HF FFF 202 H.1154.1996
11940042 1 2248.9 HF FFF 187 H.1154.1996
11940060 1 1996.4 HF FFF 158 H.1154.1996
12115190 1 3314.6 HF FFF 258 H.1156.1996
12115245 1 3066.9 HF FFF 259 H.1156.1996
12114520 1 2807.9 HF FFF 215 H.1156.1996
12114551 1 3823.5 HF FFF 198 H.1156.1996
12115277 1 3441 HF FFF 202 H.1156.1996
12115246 1 3568.2 HF FFF 204 H.1156.1996
12712987 1 3269.1 HF FFF 257 H.1156.1997
12712872 1 3046.4 HF FFF 187 H.1156.1997
13977820 1 2705.7 HF FFF 256 H.1156.1998
12712858 1 3539.1 HF FFF 256 H.1156.1998
13977814 1 2682.9 HF FFF 193 H.1156.1998
14996073 1 2688.8 HF FFF 234 H.1156.1999
14995936 1 2567 HF FFF 239 H.1156.1999
14995894 1 2989.7 HF FFF 250 H.1156.1999
14995937 1 2797.6 HF FFF 201 H.1156.1999
12013779 1 2824.8 HF FFF 219 H.1157.1996
12013766 1 3215.2 HF FFF 232 H.1157.1996
12013815 1 3226.2 HF FFF 220 H.1157.1996
12013831 1 3987.1 HF FFF 236 H.1157.1996
13118281 1 2874.6 HF FFF 251 H.1157.1997
13118232 1 1640.5 HF FFF 105 H.1157.1997
13118259 1 1952.1 HF FFF 121 H.1157.1997
13133203 1 3044.4 HF FFF 257 H.1157.1997
14066309 1 3159.2 HF FFF 252 H.1157.1998
14066307 1 2920.9 HF FFF 172 H.1157.1998
14066302 1 3238.4 HF FFF 244 H.1157.1998
14066291 1 3490.6 HF FFF 233 H.1157.1998
13583616 1 2849.5 HF FFF 256 H.1157.1998
14066325 1 2843.1 HF FFF 238 H.1157.1998
13592490 1 3444.4 HF FFF 256 H.1157.1998
13860840 1 2392.8 HF FFF 178 H.1157.1998
14066299 1 2911 HF FFF 184 H.1157.1998
14066320 1 2427.9 HF FFF 180 H.1157.1998
12068016 1 2836.8 HF FFF 259 H.1158.1996
12119009 1 3211.1 HF FFF 259 H.1158.1996
11938772 1 1921.5 HF FFF 259 H.1158.1996
15256952 1 2710.6 HF FFF 235 H.1159.2000
15256940 1 4023.9 HF FFF 254 H.1159.2000
18018623 1 3895.3 HF FFF 255 H.1160.2003
18181414 1 2580.9 HF FFF 190 H.1160.2003
13841941 1 2867.8 HF FFF 211 H.1161.1998
13841979 1 3841.4 HF FFF 216 H.1161.1998
13841944 1 3048.5 HF FFF 209 H.1161.1998
14657426 1 3731.2 HF FFF 198 H.1161.1999
14746487 1 3337.3 HF FFF 200 H.1161.1999
12774896 1 2990.9 HF FFF 237 H.1163.1997
12711897 1 2544.4 HF FFF 247 H.1163.1997
13201523 1 1976 HF FFF 218 H.1163.1997
15595174 1 3036.1 HF FFF 250 H.1164.2000
15563729 1 3224.7 HF FFF 221 H.1164.2000
15563694 1 4293.6 HF FFF 245 H.1164.2000
15563664 1 2882.4 HF FFF 254 H.1164.2000
15563697 1 4217.7 HF FFF 267 H.1164.2000
15563683 1 2975 HF FFF 237 H.1164.2000
11684562 1 3196.7 HF FFF 232 H.1164.1996
11684546 1 4396.1 HF FFF 293 H.1164.1996
11684540 1 3508.9 HF FFF 243 H.1164.1996
11684557 1 3619.9 HF FFF 295 H.1164.1996
11684548 1 4088.5 HF FFF 293 H.1164.1996
12588743 1 2195.8 HF FFF 193 H.1164.1997
13084549 1 3758.7 HF FFF 248 H.1164.1997
12588757 1 2471.7 HF FFF 171 H.1164.1997
13084553 1 2943 HF FFF 254 H.1164.1997
12588742 1 2219.2 HF FFF 186 H.1164.1997
12588739 1 3111.1 HF FFF 248 H.1164.1997
12588758 1 2390.2 HF FFF 188 H.1164.1997
13491889 1 1853.3 HF FFF 157 H.1164.1998
13491900 1 2770.5 HF FFF 238 H.1164.1998
13491875 1 2904.9 HF FFF 239 H.1164.1998
13491883 1 2963.7 HF FFF 246 H.1164.1998
13491868 1 3153.1 HF FFF 244 H.1164.1998
14597453 1 3053.1 HF FFF 230 H.1164.1999
14597384 1 3809.6 HF FFF 222 H.1164.1999
14597376 1 3541 HF FFF 252 H.1164.1999
14597459 1 3183.2 HF FFF 264 H.1164.1999
14597419 1 3465.9 HF FFF 259 H.1164.1999
14597407 1 4059.8 HF FFF 240 H.1164.1999
14597423 1 3551 HF FFF 266 H.1164.1999
14597457 1 4013.4 HF FFF 243 H.1164.1999
12992507 1 2630.8 HF FFF 162 H.1165.1997
12992479 1 2683.2 HF FFF 188 H.1165.1997
14505411 1 3011.4 HF FFF 229 H.1165.1999
14505395 1 3613.9 HF FFF 215 H.1165.1999
14505415 1 2896.2 HF FFF 233 H.1165.1999
15662476 1 3520.2 HF FFF 240 H.1166.2000
15427278 1 3449 HF FFF 254 H.1166.2000
15623230 1 2398.5 HF FFF 188 H.1166.2000
15623229 1 3709.1 HF FFF 254 H.1166.2000
15623250 1 2729.4 HF FFF 196 H.1166.2000
15477015 1 3803.6 HF FFF 241 H.1166.2000
15477028 1 3170 HF FFF 170 H.1166.2000
15477034 1 3811 HF FFF 249 H.1166.2000
15477035 1 1954 HF FFF 151 H.1166.2000
12589005 1 3502.8 HF FFF 250 H.1166.1997
13169558 1 2896.3 HF FFF 250 H.1166.1997
12748652 1 3614.4 HF FFF 250 H.1166.1997
12950585 1 2682 HF FFF 184 H.1166.1997
12589007 1 3984.1 HF FFF 247 H.1166.1997
12207998 1 3567.3 HF FFF 244 H.1166.1997
12806978 1 2938.2 HF FFF 199 H.1166.1997
12806961 1 4196.1 HF FFF 250 H.1166.1997
12806971 1 3721.1 HF FFF 250 H.1166.1997
18026284 1 3507.8 HF FFF 267 H.1167.2003
18573409 1 2791.2 HF FFF 181 H.1167.2003
13362806 1 3443.5 HF FFF 251 H.1169.1997
12732686 1 2288.6 HF FFF 259 H.1169.1997
18226203 1 2646.9 HF FFF 255 H.1171.2003
18226268 1 3541.8 HF FFF 255 H.1171.2003
18226246 1 2845.7 HF FFF 255 H.1171.2003
18286428 1 3736 HF FFF 255 H.1171.2003
16060654 1 4701.4 HF FFF 271 H.1173.2001
16672565 1 4009.7 HF FFF 260 H.1173.2001
16060649 1 3832.9 HF FFF 270 H.1173.2001
16060646 1 3407.5 HF FFF 271 H.1173.2001
16839041 1 3086.6 HF FFF 271 H.1173.2001
16058760 1 3498.4 HF FFF 271 H.1173.2001
16839199 1 3782.1 HF FFF 271 H.1173.2001
16212255 1 3818.9 HF FFF 271 H.1173.2001
17571737 1 4211.7 HF FFF 264 H.1173.2002
17571720 1 3701.2 HF FFF 264 H.1173.2002
17571755 1 6010.3 HF FFF 264 H.1173.2002
17994882 1 4153.5 HF FFF 254 H.1173.2003
18577284 1 3477.4 HF FFF 254 H.1173.2003
18577275 1 3845.7 HF FFF 254 H.1173.2003
18577291 1 3707 HF FFF 254 H.1173.2003
15301094 1 4403.1 HF FFF 249 H.1174.2000
15606263 1 3641.8 HF FFF 236 H.1174.2000
15504275 1 4284.1 HF FFF 230 H.1174.2000
14519694 1 4394.5 HF FFF 190 H.1176.2000
15736103 1 2921.5 HF FFF 178 H.1176.2000
14519673 1 2647.4 HF FFF 204 H.1176.1999
14519666 1 3253.2 HF FFF 240 H.1176.1999
15615966 1 2507 HF FFF 177 H.1178.2000
15616005 1 3280.9 HF FFF 238 H.1178.2000
15615971 1 2794.2 HF FFF 252 H.1178.2000
15435094 1 3298.9 HF FFF 235 H.1178.2000
15604313 1 3709.6 HF FFF 233 H.1178.2000
16341216 1 3316.1 HF FFF 237 H.1178.2001
16341210 1 3587.7 HF FFF 250 H.1178.2001
16341245 1 2858.6 HF FFF 241 H.1178.2001
12347298 1 3775.4 HF FFF 237 H.1178.1996
12347300 1 3708.9 HF FFF 241 H.1178.1996
16031509 1 4038.6 HF FFF 274 H.1179.2000
16002237 1 3655.8 HF FFF 252 H.1179.2000
15568512 1 4634.4 HF FFF 254 H.1179.2000
15568510 1 4141.1 HF FFF 277 H.1179.2000
16803332 1 4277.8 HF FFF 252 H.1179.2001
16803359 1 3515.2 HF FFF 241 H.1179.2001
16803328 1 4458.1 HF FFF 260 H.1179.2001
16803390 1 4380.7 HF FFF 250 H.1179.2001
16803341 1 3358.3 HF FFF 249 H.1179.2001
16803401 1 2688.1 HF FFF 246 H.1179.2001
16803375 1 4857.6 HF FFF 222 H.1179.2001
16918817 1 3840.6 HF FFF 231 H.1179.2001
14721050 1 4318.4 HF FFF 228 H.1180.1999
14721042 1 4031.3 HF FFF 243 H.1180.1999
14721043 1 4472.8 HF FFF 243 H.1180.1999
14721065 1 6003.1 HF FFF 242 H.1180.1999
14721062 1 5646 HF FFF 250 H.1180.1999
15519305 1 3051.4 HF FFF 191 H.1184.2000
15725318 1 1772 HF FFF 124 H.1184.2000
14553719 1 2379.4 HF FFF 175 H.1184.1999
14553767 1 2668.4 HF FFF 172 H.1184.1999
14553756 1 2451.9 HF FFF 212 H.1184.1999
14553766 1 3095.4 HF FFF 224 H.1184.1999
14553758 1 3077.6 HF FFF 212 H.1184.1999
14313839 1 3377.5 HF FFF 211 H.1185.1998
14313804 1 2829.7 HF FFF 233 H.1185.1998
11969305 1 3609.4 HF FFF 255 H.1186.1996
11967734 1 3033.1 HF FFF 255 H.1186.1996
12843571 1 2783.9 HF FFF 192 H.1186.1997
12843552 1 2853 HF FFF 188 H.1186.1997
12843550 1 2619.3 HF FFF 192 H.1186.1997
12843589 1 2795 HF FFF 188 H.1186.1997
12843513 1 2630.1 HF FFF 163 H.1186.1997
13459660 1 2505.1 HF FFF 214 H.1186.1998
13590999 1 2647.1 HF FFF 216 H.1186.1998
13755509 1 2851.1 HF FFF 214 H.1186.1998
13459668 1 2854.3 HF FFF 201 H.1186.1998
13836163 1 3350.4 HF FFF 268 H.1187.1998
13836143 1 3709.1 HF FFF 266 H.1187.1998
13836179 1 2847.1 HF FFF 266 H.1187.1998
13836131 1 3430.5 HF FFF 261 H.1187.1998
13836184 1 3061.6 HF FFF 225 H.1187.1998
14483625 1 1800.3 HF FFF 146 H.1187.1999
14483610 1 1458.4 HF FFF 146 H.1187.1999
14483591 1 1902.1 HF FFF 146 H.1187.1999
14635828 1 2950.5 HF FFF 205 H.1188.1999
13992945 1 3578.4 HF FFF 197 H.1188.1999
14469438 1 2502.5 HF FFF 190 H.1188.1999
11925346 1 3553.2 HF FFF 241 H.1189.1996
11925314 1 3616.4 HF FFF 239 H.1189.1996
12598002 1 2465.9 HF FFF 164 H.1189.1997
13162402 1 2410 HF FFF 177 H.1189.1997
12598009 1 2688.4 HF FFF 192 H.1189.1997
13324810 1 2273.3 HF FFF 189 H.1189.1997
13184328 1 3022.9 HF FFF 243 H.1189.1997
13162380 1 2787.5 HF FFF 184 H.1189.1997
15012692 1 2889.9 HF FFF 245 H.1189.1999
15012646 1 3292.9 HF FFF 290 H.1189.1999
14432731 1 2571.3 HF FFF 245 H.1189.1999
15012690 1 2591.3 HF FFF 245 H.1189.1999
15012688 1 3007.2 HF FFF 245 H.1189.1999
12152559 1 3002.8 HF FFF 224 H.1191.1996
12152569 1 3067.3 HF FFF 222 H.1191.1996
13261289 1 2777 HF FFF 179 H.1191.1997
13261325 1 2355.2 HF FFF 181 H.1191.1997
14504558 1 2800.8 HF FFF 180 H.1192.1999
14504551 1 2909.1 HF FFF 158 H.1192.1999
14504538 1 2094 HF FFF 149 H.1192.1999
14504525 1 3073.2 HF FFF 185 H.1192.1999
18070631 1 2810.8 HF FFF 256 H.1193.2003
18070654 1 2805.3 HF FFF 215 H.1193.2003
18070626 1 3031.4 HF FFF 258 H.1193.2003
18070605 1 3610.2 HF FFF 245 H.1193.2003
16664853 1 3587.6 HF FFF 258 H.1194.2001
16664891 1 3874.4 HF FFF 249 H.1194.2001
16664907 1 2724.3 HF FFF 258 H.1194.2001
16664912 1 3352.8 HF FFF 258 H.1194.2001
16664905 1 3518.2 HF FFF 248 H.1194.2001
17728258 1 4162 HF FFF 248 H.1194.2002
17728237 1 4157.3 HF FFF 248 H.1194.2002
17728197 1 4665.3 HF FFF 248 H.1194.2002
18406741 1 2879.7 HF FFF 204 H.1194.2003
18085731 1 3868.8 HF FFF 255 H.1194.2003
18085733 1 2762.1 HF FFF 217 H.1194.2003
18085749 1 3047.3 HF FFF 255 H.1194.2003
18085750 1 3270.7 HF FFF 255 H.1194.2003
11732593 1 1967.6 HF FFF 150 H.1195.1996
12240057 1 2750.4 HF FFF 176 H.1195.1996
12239955 1 3733.6 HF FFF 266 H.1195.1996
11925392 1 4206.2 HF FFF 253 H.1195.1996
11732617 1 2487.2 HF FFF 149 H.1195.1996
12240102 1 3357.4 HF FFF 266 H.1195.1996
12240075 1 2377.9 HF FFF 176 H.1195.1996
12239989 1 2063.1 HF FFF 133 H.1195.1996
11925375 1 3398.4 HF FFF 215 H.1195.1996
11925389 1 3099.7 HF FFF 255 H.1195.1996
13109002 1 2583.9 HF FFF 196 H.1195.1997
13109031 1 2351 HF FFF 166 H.1195.1997
12869131 1 2175 HF FFF 191 H.1195.1997
12116208 1 3701.6 HF FFF 262 H.1197.1996
12116224 1 3543.2 HF FFF 262 H.1197.1996
12116210 1 3583.4 HF FFF 259 H.1197.1996
15870313 1 3486.2 HF FFF 244 H.1198.2000
15353126 1 3316.9 HF FFF 210 H.1198.2000
15438050 1 3506.3 HF FFF 227 H.1198.2000
15870276 1 4627.5 HF FFF 245 H.1198.2000
15993167 1 3463.1 HF FFF 235 H.1198.2000
15870292 1 3381.7 HF FFF 237 H.1198.2000
15438043 1 3872.8 HF FFF 225 H.1198.2000
15993150 1 3539.1 HF FFF 239 H.1198.2000
15438041 1 2884.2 HF FFF 179 H.1198.2000
16211347 1 4413.1 HF FFF 268 H.1198.2001
16058804 1 4832.5 HF FFF 303 H.1198.2001
16212202 1 4470 HF FFF 268 H.1198.2001
16050431 1 3957.6 HF FFF 264 H.1198.2001
16559515 1 3970.4 HF FFF 262 H.1198.2001
16261922 1 3888.7 HF FFF 266 H.1198.2001
16058805 1 4401.3 HF FFF 269 H.1198.2001
16490008 1 3393.9 HF FFF 266 H.1198.2001
17052706 1 3845.2 HF FFF 172 H.1198.2002
17080980 1 3382.5 HF FFF 195 H.1198.2002
17043399 1 2974.4 HF FFF 184 H.1198.2002
17420395 1 2890.8 HF FFF 195 H.1199.2002
17450534 1 3684.8 HF FFF 195 H.1199.2002
17450542 1 3323.5 HF FFF 195 H.1199.2002
17450555 1 2584.7 HF FFF 176 H.1199.2002
17450529 1 3457.2 HF FFF 178 H.1199.2002
17420390 1 3354.3 HF FFF 195 H.1199.2002
17450525 1 4479.8 HF FFF 195 H.1199.2002
11925445 1 4955.3 HF FFF 264 H.1199.1996
11925467 1 3857.8 HF FFF 261 H.1199.1996
12210177 1 3754.9 HF FFF 224 H.1199.1996
12210196 1 3281.3 HF FFF 202 H.1199.1996
14692307 1 3075.4 HF FFF 233 H.1199.1999
14692300 1 3385.6 HF FFF 250 H.1199.1999
14692306 1 2522.4 HF FFF 250 H.1199.1999
14692305 1 3281.6 HF FFF 245 H.1199.1999
14692252 1 3603.7 HF FFF 250 H.1199.1999
14692227 1 3065.2 HF FFF 242 H.1199.1999
14692223 1 3528.9 HF FFF 295 H.1199.1999
14692269 1 3353.7 HF FFF 238 H.1199.1999
14692298 1 3316.9 HF FFF 250 H.1199.1999
13861352 1 3381.1 HF FFF 242 H.1200.1998
13944218 1 3283 HF FFF 238 H.1200.1998
13944185 1 3141 HF FFF 235 H.1200.1998
14594575 1 3825.7 HF FFF 252 H.1200.1999
14594546 1 3362.3 HF FFF 258 H.1200.1999
15689354 1 3088.1 HF FFF 216 H.1201.2000
15689271 1 3547.2 HF FFF 231 H.1201.2000
15689250 1 3163.2 HF FFF 232 H.1201.2000
15689294 1 4420.4 HF FFF 238 H.1201.2000
15689368 1 3764.5 HF FFF 223 H.1201.2000
15689285 1 4150.5 HF FFF 227 H.1201.2000
15689268 1 3801.3 HF FFF 234 H.1201.2000
16363030 1 4656.8 HF FFF 235 H.1201.2001
16363160 1 4069.2 HF FFF 241 H.1201.2001
16363106 1 3448.1 HF FFF 242 H.1201.2001
16363055 1 4986.6 HF FFF 249 H.1201.2001
16363140 1 4263.7 HF FFF 236 H.1201.2001
16363122 1 3845.5 HF FFF 238 H.1201.2001
16363041 1 4404.1 HF FFF 242 H.1201.2001
16363153 1 5935.9 HF FFF 247 H.1201.2001
16363032 1 4207.5 HF FFF 235 H.1201.2001
17396702 1 2581.2 HF FFF 159 H.1201.2002
17396736 1 2879.7 HF FFF 159 H.1201.2002
17396766 1 2590.2 HF FFF 159 H.1201.2002
17396671 1 3131.7 HF FFF 159 H.1201.2002
17396688 1 2704.2 HF FFF 159 H.1201.2002
17396705 1 2861.4 HF FFF 159 H.1201.2002
17396718 1 2682.6 HF FFF 159 H.1201.2002
17396732 1 2427.6 HF FFF 159 H.1201.2002
17396662 1 2856.6 HF FFF 159 H.1201.2002
17396760 1 2307.9 HF FFF 159 H.1201.2002
17396699 1 3064.5 HF FFF 159 H.1201.2002
17396794 1 2529.3 HF FFF 159 H.1201.2002
17396672 1 2323.8 HF FFF 159 H.1201.2002
17396723 1 2880.6 HF FFF 159 H.1201.2002
17396689 1 2646.6 HF FFF 159 H.1201.2002
17396775 1 2722.8 HF FFF 159 H.1201.2002
17396784 1 2671.8 HF FFF 159 H.1201.2002
17396781 1 3006.6 HF FFF 159 H.1201.2002
17396655 1 2616.6 HF FFF 159 H.1201.2002
18490996 1 2138.6 HF FFF 138 H.1201.2003
18491082 1 2021.7 HF FFF 138 H.1201.2003
18491094 1 2065.8 HF FFF 138 H.1201.2003
18491151 1 1708.1 HF FFF 138 H.1201.2003
18491116 1 1905.4 HF FFF 138 H.1201.2003
18491066 1 2241 HF FFF 138 H.1201.2003
18491075 1 1880.5 HF FFF 138 H.1201.2003
18491102 1 1887.7 HF FFF 138 H.1201.2003
18490961 1 2555 HF FFF 138 H.1201.2003
18491079 1 2139.3 HF FFF 138 H.1201.2003
18491035 1 1819.8 HF FFF 138 H.1201.2003
18491128 1 2279.3 HF FFF 138 H.1201.2003
11751271 1 4271.3 HF FFF 267 H.1201.1996
11740627 1 3710.6 HF FFF 263 H.1201.1996
11740646 1 4067.8 HF FFF 278 H.1201.1996
11740632 1 4733.7 HF FFF 258 H.1201.1996
11740689 1 5139.5 HF FFF 256 H.1201.1996
11751278 1 4617.7 HF FFF 272 H.1201.1996
11740687 1 4058.9 HF FFF 234 H.1201.1996
11740641 1 4945.5 HF FFF 272 H.1201.1996
11751263 1 4304.3 HF FFF 242 H.1201.1996
11751354 1 4203.4 HF FFF 238 H.1201.1996
11740672 1 4527.2 HF FFF 272 H.1201.1996
12669399 1 3344.8 HF FFF 201 H.1201.1997
12669343 1 3815.2 HF FFF 234 H.1201.1997
12669387 1 3087.5 HF FFF 198 H.1201.1997
12669369 1 3702.8 HF FFF 235 H.1201.1997
12669290 1 3249.4 HF FFF 209 H.1201.1997
12669367 1 3876 HF FFF 227 H.1201.1997
12669338 1 2829.5 HF FFF 203 H.1201.1997
12669353 1 4145.7 HF FFF 252 H.1201.1997
12669334 1 3637 HF FFF 249 H.1201.1997
12669423 1 3416 HF FFF 237 H.1201.1997
12669394 1 3967.7 HF FFF 249 H.1201.1997
12669421 1 3933.3 HF FFF 250 H.1201.1997
12669403 1 3723.4 HF FFF 258 H.1201.1997
14641429 1 4058.1 HF FFF 258 H.1201.1999
14641383 1 3838.6 HF FFF 253 H.1201.1999
14641313 1 3962.8 HF FFF 248 H.1201.1999
14641392 1 4790.9 HF FFF 248 H.1201.1999
14641267 1 4584.4 HF FFF 264 H.1201.1999
14644146 1 3015.1 HF FFF 224 H.1201.1999
14641374 1 4820.1 HF FFF 259 H.1201.1999
14641271 1 4611.5 HF FFF 262 H.1201.1999
14641288 1 4948.4 HF FFF 260 H.1201.1999
14641268 1 4110.8 HF FFF 239 H.1201.1999
14641307 1 4137.2 HF FFF 249 H.1201.1999
14641321 1 4664.4 HF FFF 266 H.1201.1999
14641294 1 3735.9 HF FFF 252 H.1201.1999
14641344 1 3763.1 HF FFF 267 H.1201.1999
14641356 1 3675.4 HF FFF 248 H.1201.1999
14641399 1 3463.6 HF FFF 230 H.1201.1999
14641314 1 4369.5 HF FFF 224 H.1201.1999
14641349 1 4360.7 HF FFF 253 H.1201.1999
14641332 1 4193.8 HF FFF 256 H.1201.1999
15861282 1 3791.4 HF FFF 252 H.1202.2000
15861215 1 3391.1 HF FFF 252 H.1202.2000
15861271 1 3994.4 HF FFF 252 H.1202.2000
15861268 1 3710.5 HF FFF 252 H.1202.2000
17699948 1 4683.5 HF FFF 252 H.1202.2002
17699946 1 4494.9 HF FFF 252 H.1202.2002
17699910 1 3842.6 HF FFF 252 H.1202.2002
11961777 1 5258.4 HF FFF 255 H.1202.1996
11961766 1 4443.8 HF FFF 258 H.1202.1996
13810129 1 4758.5 HF FFF 259 H.1202.1998
13810170 1 3730.2 HF FFF 259 H.1202.1998
16746227 1 3614.2 HF FFF 258 H.1203.2001
16854780 1 3606 HF FFF 258 H.1203.2001
18485109 1 3351.7 HF FFF 229 H.1204.2003
18485072 1 4323.6 HF FFF 238 H.1204.2003
18485095 1 5900.1 HF FFF 234 H.1204.2003
18485077 1 4350.6 HF FFF 236 H.1204.2003
13118075 1 2623.6 HF FFF 227 H.1205.1997
12602460 1 3641.9 HF FFF 243 H.1205.1997
12602449 1 3092.3 HF FFF 207 H.1205.1997
13532808 1 2962.2 HF FFF 233 H.1205.1998
13492768 1 2737.3 HF FFF 233 H.1205.1998
13492799 1 2935.4 HF FFF 230 H.1205.1998
13682821 1 2788.9 HF FFF 226 H.1205.1998
13492766 1 2741.7 HF FFF 227 H.1205.1998
13492801 1 2968.9 HF FFF 222 H.1205.1998
13492813 1 3207.3 HF FFF 269 H.1205.1998
12602453 1 3899.9 HF FFF 235 H.1205.1998
13492814 1 3146.2 HF FFF 240 H.1205.1998
14565138 1 2564.5 HF FFF 201 H.1205.1999
14606721 1 3020.9 HF FFF 231 H.1205.1999
15689712 1 3719.2 HF FFF 256 H.1206.2000
15689730 1 2670.8 HF FFF 206 H.1206.2000
15865197 1 3906.4 HF FFF 238 H.1206.2000
15689698 1 2205.1 HF FFF 157 H.1206.2000
15689737 1 3415.7 HF FFF 252 H.1206.2000
16216157 1 3694 HF FFF 215 H.1207.2001
16216167 1 3517.1 HF FFF 243 H.1207.2001
16216166 1 4104.4 HF FFF 243 H.1207.2001
14641933 1 3138.9 HF FFF 234 H.1207.1999
14651490 1 3204.9 HF FFF 217 H.1207.1999
12703304 1 4805.4 HF FFF 230 H.1208.1997
12703303 1 3477.7 HF FFF 230 H.1208.1997
15565084 1 3401.7 HF FFF 209 H.1210.2000
15565122 1 4191.7 HF FFF 237 H.1210.2000
15565036 1 3871.7 HF FFF 256 H.1210.2000
15565067 1 3798.4 HF FFF 260 H.1210.2000
15565047 1 3865.4 HF FFF 263 H.1210.2000
15565093 1 3875.9 HF FFF 261 H.1210.2000
16371192 1 3691.6 HF FFF 276 H.1210.2001
16371204 1 3424 HF FFF 265 H.1210.2001
16371239 1 4041.3 HF FFF 268 H.1210.2001
16371260 1 3887.2 HF FFF 270 H.1210.2001
16371236 1 3915.6 HF FFF 276 H.1210.2001
16371201 1 4378.3 HF FFF 263 H.1210.2001
17304435 1 5363.8 HF FFF 275 H.1210.2002
17304381 1 3867.9 HF FFF 275 H.1210.2002
17304478 1 4478.4 HF FFF 271 H.1210.2002
17304385 1 3860.5 HF FFF 269 H.1210.2002
17304493 1 3420.9 HF FFF 271 H.1210.2002
11814427 1 2780.3 HF FFF 215 H.1210.1996
11814388 1 3792.8 HF FFF 238 H.1210.1996
11814412 1 3424.1 HF FFF 219 H.1210.1996
11814489 1 2589.3 HF FFF 235 H.1210.1996
11814470 1 3498.4 HF FFF 215 H.1210.1996
11814509 1 3307.3 HF FFF 234 H.1210.1996
11814492 1 3283.9 HF FFF 235 H.1210.1996
11814354 1 2902.3 HF FFF 223 H.1210.1996
11814367 1 3578.6 HF FFF 222 H.1210.1996
12678940 1 2015.4 HF FFF 134 H.1210.1997
12678892 1 2594.7 HF FFF 162 H.1210.1997
12678897 1 2506.8 HF FFF 143 H.1210.1997
13532789 1 3235.4 HF FFF 238 H.1210.1998
13532807 1 3484.6 HF FFF 230 H.1210.1998
13532792 1 3393.9 HF FFF 234 H.1210.1998
14729006 1 3724.8 HF FFF 258 H.1210.1999
14440913 1 4032.4 HF FFF 257 H.1210.1999
14440902 1 3236.6 HF FFF 213 H.1210.1999
14440883 1 3099.7 HF FFF 224 H.1210.1999
14440858 1 3725.1 HF FFF 256 H.1210.1999
14440918 1 2479.8 HF FFF 220 H.1210.1999
14440873 1 3292.6 HF FFF 256 H.1210.1999
14440896 1 3367.2 HF FFF 209 H.1210.1999
16027760 1 5427 HF FFF 304 H.1212.2000
16027690 1 4168.8 HF FFF 269 H.1212.2000
16027757 1 6331.9 HF FFF 305 H.1212.2000
16027753 1 3941.3 HF FFF 272 H.1212.2000
16027718 1 6535.7 HF FFF 300 H.1212.2000
15811529 1 5027.8 HF FFF 262 H.1213.2000
15811595 1 3558.8 HF FFF 198 H.1213.2000
15811498 1 4730.9 HF FFF 254 H.1213.2000
15811511 1 4195 HF FFF 262 H.1213.2000
15811571 1 4220.9 HF FFF 259 H.1213.2000
15811532 1 3192.5 HF FFF 198 H.1213.2000
15811637 1 4092.7 HF FFF 243 H.1213.2000
15811544 1 4074.9 HF FFF 244 H.1213.2000
15811648 1 4285.4 HF FFF 259 H.1213.2000
15811650 1 2917.6 HF FFF 198 H.1213.2000
15811576 1 4745.4 HF FFF 262 H.1213.2000
15811465 1 4064.5 HF FFF 258 H.1213.2000
15811533 1 3971.3 HF FFF 238 H.1213.2000
15811563 1 3481.4 HF FFF 189 H.1213.2000
15576100 1 4101.4 HF FFF 262 H.1213.2000
15811526 1 4187.2 HF FFF 262 H.1213.2000
15811623 1 4360.9 HF FFF 237 H.1213.2000
15811495 1 3843.2 HF FFF 262 H.1213.2000
15811593 1 3558.7 HF FFF 262 H.1213.2000
15811675 1 4290.3 HF FFF 260 H.1213.2000
15811494 1 4005.6 HF FFF 262 H.1213.2000
15576120 1 3744.4 HF FFF 258 H.1213.2000
17428067 1 2122.5 HF FFF 177 H.1213.2002
17427969 1 2736.6 HF FFF 177 H.1213.2002
17427907 1 2897.7 HF FFF 177 H.1213.2002
17428022 1 2391.6 HF FFF 177 H.1213.2002
17427945 1 2096.4 HF FFF 177 H.1213.2002
17428023 1 2112.6 HF FFF 177 H.1213.2002
17427983 1 2082.9 HF FFF 177 H.1213.2002
17427959 1 2459.7 HF FFF 177 H.1213.2002
17427918 1 2433.6 HF FFF 177 H.1213.2002
17427984 1 2101.2 HF FFF 177 H.1213.2002
17427955 1 2169.6 HF FFF 177 H.1213.2002
17427909 1 2398.2 HF FFF 177 H.1213.2002
17427968 1 2669.1 HF FFF 177 H.1213.2002
17427900 1 2689.5 HF FFF 177 H.1213.2002
12034065 1 4542.7 HF FFF 256 H.1213.1996
12033637 1 4100.3 HF FFF 256 H.1213.1996
12033644 1 3880.8 HF FFF 225 H.1213.1996
12033584 1 3671.7 HF FFF 246 H.1213.1996
12034014 1 3713.2 HF FFF 249 H.1213.1996
12033995 1 3777.5 HF FFF 251 H.1213.1996
12033661 1 3652.3 HF FFF 239 H.1213.1996
12843798 1 3726.3 HF FFF 248 H.1213.1997
12843799 1 4475.9 HF FFF 250 H.1213.1997
12843778 1 2898.9 HF FFF 199 H.1213.1997
12843797 1 3951.2 HF FFF 248 H.1213.1997
12843752 1 4456.7 HF FFF 243 H.1213.1997
12843758 1 3447.3 HF FFF 245 H.1213.1997
12843820 1 3462.1 HF FFF 239 H.1213.1997
12843739 1 3135.2 HF FFF 224 H.1213.1997
12843683 1 3908.2 HF FFF 243 H.1213.1997
12843781 1 3524.4 HF FFF 222 H.1213.1997
12843673 1 3453.2 HF FFF 244 H.1213.1997
13372239 1 3080.2 HF FFF 197 H.1213.1997
12843711 1 3210.4 HF FFF 238 H.1213.1997
12843726 1 3174.6 HF FFF 222 H.1213.1997
12843761 1 4941.4 HF FFF 247 H.1213.1997
15271826 1 3039 HF FFF 231 H.1213.1998
13661530 1 3793.7 HF FFF 238 H.1213.1998
13661574 1 3218 HF FFF 225 H.1213.1998
13661587 1 4464.9 HF FFF 229 H.1213.1998
13662243 1 3212.1 HF FFF 247 H.1213.1998
13662237 1 2915.2 HF FFF 204 H.1213.1998
13662305 1 3043.6 HF FFF 236 H.1213.1998
13662250 1 3341.3 HF FFF 234 H.1213.1998
13661598 1 2641.2 HF FFF 176 H.1213.1998
13662289 1 4043 HF FFF 238 H.1213.1998
13661513 1 3300.6 HF FFF 232 H.1213.1998
13662300 1 2996.2 HF FFF 230 H.1213.1998
13661538 1 2856.2 HF FFF 250 H.1213.1998
14651863 1 4259.3 HF FFF 235 H.1213.1999
14652023 1 2669 HF FFF 251 H.1213.1999
14651994 1 3284.7 HF FFF 251 H.1213.1999
14651875 1 3943.8 HF FFF 247 H.1213.1999
14652014 1 3819.4 HF FFF 247 H.1213.1999
14651992 1 3819.7 HF FFF 223 H.1213.1999
14651999 1 3752.5 HF FFF 251 H.1213.1999
14651947 1 3804.2 HF FFF 243 H.1213.1999
14651880 1 4032.3 HF FFF 228 H.1213.1999
14651891 1 3501.9 HF FFF 251 H.1213.1999
14652007 1 3308.4 HF FFF 251 H.1213.1999
14651854 1 3593.2 HF FFF 251 H.1213.1999
14651965 1 3256.9 HF FFF 248 H.1213.1999
14651952 1 4235.7 HF FFF 239 H.1213.1999
14651871 1 3854.8 HF FFF 251 H.1213.1999
14651864 1 3638.6 HF FFF 251 H.1213.1999
14651842 1 4441.3 HF FFF 247 H.1213.1999
14652012 1 3272.1 HF FFF 251 H.1213.1999
14651850 1 4287.2 HF FFF 251 H.1213.1999
14651849 1 3906.9 HF FFF 251 H.1213.1999
14651921 1 3292.7 HF FFF 251 H.1213.1999
16498499 1 4362.8 HF FFF 276 H.1214.2001
16498509 1 3848.1 HF FFF 248 H.1214.2001
12034180 1 4180.1 HF FFF 299 H.1214.1996
12034112 1 2489.4 HF FFF 203 H.1214.1996
12034097 1 5581.6 HF FFF 301 H.1214.1996
14025020 1 2922.3 HF FFF 229 H.1214.1998
14024963 1 4630.5 HF FFF 283 H.1214.1998
11891671 1 4071.9 HF FFF 248 H.1215.1996
11891683 1 3902 HF FFF 220 H.1215.1996
11891589 1 4647.6 HF FFF 231 H.1215.1996
12647400 1 4103.5 HF FFF 287 H.1216.1997
12703354 1 4517.7 HF FFF 287 H.1216.1997
12647426 1 3751.5 HF FFF 279 H.1216.1997
12734546 1 4695.1 HF FFF 247 H.1219.1997
12734533 1 2774.9 HF FFF 219 H.1219.1997
13186926 1 2727.4 HF FFF 171 H.1219.1997
13730555 1 3441.9 HF FFF 205 H.1219.1998
13730556 1 3567.2 HF FFF 201 H.1219.1998
13528981 1 3213.5 HF FFF 203 H.1219.1998
13730561 1 4075.3 HF FFF 218 H.1219.1998
13730581 1 3756.5 HF FFF 253 H.1219.1998
13528956 1 3335.6 HF FFF 209 H.1219.1998
13528970 1 4483.5 HF FFF 231 H.1219.1998
14728677 1 2980.4 HF FFF 218 H.1219.1999
14712448 1 3762.5 HF FFF 227 H.1219.1999
15819160 1 3095.5 HF FFF 199 H.1220.2000
15344038 1 3866 HF FFF 217 H.1220.2000
16157071 1 3796.1 HF FFF 235 H.1220.2001
16336239 1 2553.2 HF FFF 173 H.1220.2001
16336278 1 4039.1 HF FFF 284 H.1220.2001
16336245 1 3828.8 HF FFF 262 H.1220.2001
16336240 1 4064.7 HF FFF 286 H.1220.2001
17371272 1 4621.8 HF FFF 293 H.1220.2002
17207717 1 4828.9 HF FFF 273 H.1220.2002
17207718 1 4201.9 HF FFF 251 H.1220.2002
17207681 1 4439.2 HF FFF 292 H.1220.2002
14434744 1 3159.1 HF FFF 255 H.1220.1999
14594413 1 4412.8 HF FFF 259 H.1220.1999
15390492 1 2753.2 HF FFF 255 H.1221.2000
15482063 1 3342.2 HF FFF 213 H.1221.2000
15889971 1 3533.5 HF FFF 256 H.1221.2000
15294918 1 2949.9 HF FFF 257 H.1221.2000
15482060 1 3863.9 HF FFF 249 H.1221.2000
15482066 1 3753.7 HF FFF 253 H.1221.2000
15316574 1 3819.3 HF FFF 257 H.1221.2000
15316607 1 3856.8 HF FFF 253 H.1221.2000
17276327 1 3592.1 HF FFF 269 H.1221.2002
17198203 1 3979.3 HF FFF 263 H.1221.2002
17198207 1 3232.4 HF FFF 202 H.1221.2002
17037374 1 3438.1 HF FFF 224 H.1221.2002
18017148 1 3393.4 HF FFF 184 H.1221.2003
18212540 1 3398.8 HF FFF 212 H.1221.2003
18017150 1 4208.8 HF FFF 193 H.1221.2003
18017159 1 3109.2 HF FFF 212 H.1221.2003
11891708 1 3584.6 HF FFF 243 H.1221.1996
11891726 1 3462.8 HF FFF 225 H.1221.1996
11891702 1 2950.8 HF FFF 179 H.1221.1996
11891706 1 3994.3 HF FFF 238 H.1221.1996
11891716 1 3287.1 HF FFF 194 H.1221.1996
11891758 1 3879.5 HF FFF 232 H.1221.1996
13741612 1 3980.9 HF FFF 242 H.1221.1998
13741638 1 3482.2 HF FFF 269 H.1221.1998
13741625 1 3287.3 HF FFF 269 H.1221.1998
13741621 1 3175.4 HF FFF 242 H.1221.1998
13741589 1 2609.2 HF FFF 241 H.1221.1998
13741641 1 3500.6 HF FFF 271 H.1221.1998
13741636 1 4143.5 HF FFF 267 H.1221.1998
17186405 1 4208 HF FFF 233 H.1222.2002
17115988 1 4556.2 HF FFF 217 H.1222.2002
17186418 1 4068.5 HF FFF 218 H.1222.2002
18130397 1 4660.6 HF FFF 237 H.1222.2003
18106110 1 3183.5 HF FFF 247 H.1222.2003
18162710 1 4170.1 HF FFF 252 H.1222.2003
14672202 1 1870.3 HF FFF 223 H.1222.1999
14672236 1 4020.7 HF FFF 233 H.1222.1999
14672229 1 4196.6 HF FFF 245 H.1222.1999
14713980 1 3501.5 HF FFF 232 H.1222.1999
14493023 1 3906.8 HF FFF 240 H.1222.1999
14493014 1 3579.6 HF FFF 243 H.1222.1999
14586975 1 4439.5 HF FFF 226 H.1222.1999
15394906 1 3568.5 HF FFF 246 H.1223.2000
15394908 1 3539.2 HF FFF 244 H.1223.2000
15368420 1 3715.7 HF FFF 246 H.1223.2000
16433942 1 3663 HF FFF 264 H.1224.2001
17999023 1 4049.2 HF FFF 249 H.1224.2001
16433948 1 4003.2 HF FFF 252 H.1224.2001
17147879 1 3997 HF FFF 257 H.1224.2002
19033100 1 4009.3 HF FFF 302 H.1224.2002
18422027 1 3240.7 HF FFF 209 H.1224.2003
18422083 1 4315.5 HF FFF 265 H.1224.2003
16107607 1 3009 HF FFF 252 H.1225.2000
16018779 1 3029.6 HF FFF 252 H.1225.2000
16107610 1 3823.5 HF FFF 252 H.1225.2000
12034048 1 3567.7 HF FFF 200 H.1225.1996
11859653 1 2953.9 HF FFF 200 H.1225.1996
11859667 1 3122.7 HF FFF 200 H.1225.1996
11859676 1 4172.9 HF FFF 200 H.1225.1996
15479385 1 2881.3 HF FFF 221 H.1227.2000
15479392 1 3788.1 HF FFF 237 H.1227.2000
17296803 1 4425.2 HF FFF 257 H.1227.2002
17296807 1 3737.4 HF FFF 251 H.1227.2002
17296791 1 3046.9 HF FFF 195 H.1227.2002
18417341 1 3675.8 HF FFF 253 H.1227.2003
18417318 1 3824.6 HF FFF 253 H.1227.2003
18417326 1 3948.8 HF FFF 232 H.1227.2003
14336978 1 2746.9 HF FFF 221 H.1227.1999
14336977 1 3475.1 HF FFF 239 H.1227.1999
14364610 1 3335.5 HF FFF 215 H.1227.1999
15545923 1 3424 HF FFF 220 H.1229.2000
15545909 1 4092.3 HF FFF 243 H.1229.2000
15545927 1 3207.5 HF FFF 211 H.1229.2000
15545905 1 3180.7 HF FFF 210 H.1229.2000
16309272 1 4394 HF FFF 240 H.1229.2001
16369070 1 4044.7 HF FFF 267 H.1229.2001
16309280 1 4595.4 HF FFF 270 H.1229.2001
11963237 1 3213.1 HF FFF 259 H.1229.1996
11963246 1 5019.7 HF FFF 269 H.1229.1996
11963262 1 5247.2 HF FFF 275 H.1229.1996
13290624 1 3750.7 HF FFF 241 H.1229.1997
12844062 1 5039.3 HF FFF 244 H.1229.1997
13665177 1 3055 HF FFF 250 H.1229.1998
13665210 1 2836.8 HF FFF 250 H.1229.1998
13665205 1 4149.2 HF FFF 257 H.1229.1998
16450727 1 3221.6 HF FFF 225 H.1230.2001
16450725 1 3092.1 HF FFF 244 H.1230.2001
16305541 1 3555.9 HF FFF 214 H.1230.2001
16305561 1 3029.2 HF FFF 254 H.1230.2001
15933988 1 3702.4 HF FFF 221 H.1231.2000
15933994 1 3676.3 HF FFF 210 H.1231.2000
15933925 1 3224.2 HF FFF 229 H.1231.2000
15933939 1 3048.9 HF FFF 214 H.1231.2000
17027408 1 3170.1 HF FFF 241 H.1231.2002
17027402 1 3336.1 HF FFF 229 H.1231.2002
18298455 1 3041.4 HF FFF 219 H.1231.2003
18298407 1 3916.1 HF FFF 241 H.1231.2003
18298418 1 3173.4 HF FFF 240 H.1231.2003
18298453 1 3945.1 HF FFF 235 H.1231.2003
18298470 1 3445.1 HF FFF 246 H.1231.2003
18298419 1 3997.7 HF FFF 230 H.1231.2003
18298430 1 4626 HF FFF 243 H.1231.2003
18964758 1 4092.8 HF FFF 236 H.1231.2003
18298426 1 2868.8 HF FFF 240 H.1231.2003
18298437 1 3229.4 HF FFF 212 H.1231.2003
14215465 1 3171.1 HF FFF 243 H.1231.1998
14215495 1 3428.3 HF FFF 259 H.1231.1998
14185407 1 3339.1 HF FFF 259 H.1231.1998
14929596 1 3549.1 HF FFF 227 H.1231.1999
14929622 1 4051.7 HF FFF 238 H.1231.1999
14929594 1 3334.2 HF FFF 232 H.1231.1999
15396233 1 2792 HF FFF 235 H.1231.1999
16188636 1 4145.4 HF FFF 229 H.1232.2001
16428048 1 3175.5 HF FFF 227 H.1232.2001
16157247 1 2187.6 HF FFF 206 H.1232.2001
16428042 1 3472 HF FFF 228 H.1232.2001
12712184 1 3151.5 HF FFF 240 H.1232.1997
12712230 1 3485.2 HF FFF 214 H.1232.1997
12712169 1 3458.4 HF FFF 208 H.1232.1997
14484580 1 3207.7 HF FFF 229 H.1232.1999
14484611 1 4030.7 HF FFF 232 H.1232.1999
14484538 1 2404.9 HF FFF 172 H.1232.1999
14484592 1 2854.6 HF FFF 227 H.1232.1999
14484640 1 2522.5 HF FFF 230 H.1232.1999
15461225 1 4272.6 HF FFF 286 H.1233.2000
15461263 1 2867.2 HF FFF 219 H.1233.2000
15461226 1 4222.4 HF FFF 244 H.1233.2000
15461261 1 3327.4 HF FFF 277 H.1233.2000
15461256 1 4148.7 HF FFF 279 H.1233.2000
15461236 1 3490.5 HF FFF 270 H.1233.2000
15461238 1 3027.1 HF FFF 217 H.1233.2000
17596839 1 2690.6 HF FFF 191 H.1233.2002
17104355 1 4700.9 HF FFF 299 H.1233.2002
17104362 1 4308.1 HF FFF 253 H.1233.2002
17104371 1 5566.4 HF FFF 299 H.1233.2002
17428783 1 2652 HF FFF 195 H.1234.2002
16843661 1 2911.9 HF FFF 172 H.1234.2002
16734835 1 2675.5 HF FFF 161 H.1234.2002
16843667 1 2164 HF FFF 160 H.1234.2002
13702474 1 2692.6 HF FFF 208 H.1234.1998
13702500 1 3115 HF FFF 228 H.1234.1998
12603025 1 4213.4 HF FFF 267 H.1234.1998
13570939 1 3668 HF FFF 255 H.1234.1998
16021539 1 3723.9 HF FFF 234 H.1235.2000
15249870 1 4115.3 HF FFF 239 H.1235.2000
17838967 1 3748.2 HF FFF 247 H.1235.2003
18281651 1 3810.4 HF FFF 248 H.1235.2003
18281619 1 4003.5 HF FFF 255 H.1235.2003
18281585 1 3169.5 HF FFF 200 H.1235.2003
18281625 1 4410 HF FFF 255 H.1235.2003
14960803 1 4063.6 HF FFF 250 H.1236.1999
14606911 1 1934.3 HF FFF 250 H.1236.1999
14960843 1 2875.1 HF FFF 221 H.1236.1999
14960801 1 3261.5 HF FFF 250 H.1236.1999
13698655 1 2187.5 HF FFF 193 H.1237.1998
13698618 1 1727.4 HF FFF 173 H.1237.1998
13698622 1 2743.9 HF FFF 217 H.1237.1998
13698617 1 2913.9 HF FFF 216 H.1237.1998
16297725 1 4322.6 HF FFF 232 H.1238.2001
16297806 1 3658.7 HF FFF 245 H.1238.2001
16297821 1 3460.9 HF FFF 228 H.1238.2001
16297804 1 3473.9 HF FFF 223 H.1238.2001
16297713 1 3402 HF FFF 210 H.1238.2001
17333467 1 4138.2 HF FFF 243 H.1238.2002
17425326 1 3896 HF FFF 263 H.1238.2002
16297712 1 4332 HF FFF 270 H.1238.2002
17333502 1 4335.7 HF FFF 263 H.1238.2002
17425338 1 4321.7 HF FFF 272 H.1238.2002
15779423 1 5309.5 HF FFF 305 H.1239.2000
15779428 1 5233 HF FFF 305 H.1239.2000
15826687 1 5288.8 HF FFF 305 H.1239.2000
15826656 1 4198.9 HF FFF 305 H.1239.2000
15826673 1 4739.2 HF FFF 305 H.1239.2000
15826655 1 5062 HF FFF 305 H.1239.2000
15826666 1 3968.9 HF FFF 305 H.1239.2000
15826665 1 3644 HF FFF 305 H.1239.2000
16980350 1 1925.1 HF FFF 110 H.1239.2001
16980398 1 2397.7 HF FFF 122 H.1239.2001
16980318 1 2446.6 HF FFF 122 H.1239.2001
16980324 1 2368.9 HF FFF 122 H.1239.2001
16980381 1 2482.5 HF FFF 122 H.1239.2001
17032241 1 3264.3 HF FFF 202 H.1239.2002
17527773 1 2207.7 HF FFF 202 H.1239.2002
17527729 1 3438.8 HF FFF 202 H.1239.2002
17423630 1 2953.7 HF FFF 202 H.1239.2002
18884971 1 3061.5 HF FFF 202 H.1239.2002
14670149 1 3407.8 HF FFF 265 H.1239.1999
14670135 1 4056.7 HF FFF 299 H.1239.1999
12667966 1 3719.8 HF FFF 259 H.1241.1997
12906503 1 2340.5 HF FFF 138 H.1241.1997
12667977 1 4125.3 HF FFF 248 H.1241.1997
12667973 1 3978.4 HF FFF 259 H.1241.1997
12667951 1 3862.2 HF FFF 235 H.1241.1997
12992824 1 3706.5 HF FFF 219 H.1242.1997
12992801 1 3378 HF FFF 220 H.1242.1997
12992835 1 3288.8 HF FFF 239 H.1242.1997
12992802 1 3244.1 HF FFF 245 H.1242.1997
12992777 1 4171.5 HF FFF 256 H.1242.1997
12992829 1 3141.7 HF FFF 254 H.1242.1997
13810774 1 3707.8 HF FFF 239 H.1242.1998
13810807 1 3467.1 HF FFF 246 H.1242.1998
15939529 1 3713.7 HF FFF 263 H.1243.2000
15939460 1 2963.3 HF FFF 218 H.1243.2000
15939459 1 3829 HF FFF 268 H.1243.2000
15939466 1 3619.3 HF FFF 254 H.1243.2000
15939502 1 3522.2 HF FFF 261 H.1243.2000
15939510 1 3534.9 HF FFF 264 H.1243.2000
16322141 1 4967.7 HF FFF 267 H.1243.2001
16322156 1 3888.8 HF FFF 262 H.1243.2001
16392848 1 3499.9 HF FFF 256 H.1243.2001
16322176 1 4439.3 HF FFF 263 H.1243.2001
16322130 1 3679.5 HF FFF 269 H.1243.2001
13084053 1 2795.7 HF FFF 202 H.1243.1997
13084088 1 2501.4 HF FFF 192 H.1243.1997
13084045 1 2417.6 HF FFF 207 H.1243.1997
13084029 1 2897 HF FFF 209 H.1243.1997
14466011 1 4250.4 HF FFF 275 H.1243.1999
14466057 1 3599 HF FFF 270 H.1243.1999
14466035 1 3046.8 HF FFF 243 H.1243.1999
14466007 1 3862.5 HF FFF 255 H.1243.1999
14466059 1 3200 HF FFF 277 H.1243.1999
15335671 1 3682.6 HF FFF 219 H.1244.2000
15604426 1 2797.9 HF FFF 211 H.1244.2000
15604425 1 4353.8 HF FFF 240 H.1244.2000
15381624 1 3403.5 HF FFF 238 H.1244.2000
15335675 1 4418.9 HF FFF 252 H.1244.2000
15298295 1 3803.2 HF FFF 236 H.1244.2000
15335692 1 3987.2 HF FFF 245 H.1244.2000
15787441 1 3786.5 HF FFF 228 H.1244.2000
15335673 1 3959.6 HF FFF 239 H.1244.2000
16450575 1 3558.8 HF FFF 237 H.1244.2001
16450529 1 4199.7 HF FFF 243 H.1244.2001
16359312 1 3710.2 HF FFF 242 H.1244.2001
16359304 1 2715.4 HF FFF 208 H.1244.2001
18103277 1 3262.1 HF FFF 253 H.1244.2003
18376511 1 4467.2 HF FFF 249 H.1244.2003
18018063 1 2952 HF FFF 238 H.1244.2003
18380971 1 4923.4 HF FFF 249 H.1244.2003
18354187 1 3673.4 HF FFF 243 H.1244.2003
18347130 1 4566.7 HF FFF 239 H.1244.2003
18103302 1 3964.1 HF FFF 230 H.1244.2003
14493208 1 4062.5 HF FFF 236 H.1244.1999
14493163 1 2858.7 HF FFF 215 H.1244.1999
14493205 1 4265.4 HF FFF 232 H.1244.1999
14493192 1 3485.2 HF FFF 225 H.1244.1999
14493180 1 4324.7 HF FFF 233 H.1244.1999
14493176 1 3716.1 HF FFF 236 H.1244.1999
14493171 1 3060.8 HF FFF 205 H.1244.1999
14493181 1 3404.9 HF FFF 208 H.1244.1999
15348915 1 3336.8 HF FFF 254 H.1245.2000
15348939 1 3856 HF FFF 240 H.1245.2000
15348919 1 3844.9 HF FFF 234 H.1245.2000
16278494 1 4276 HF FFF 255 H.1245.2001
16278521 1 3325.4 HF FFF 257 H.1245.2001
11969456 1 3504.6 HF FFF 253 H.1245.1996
11969446 1 3230.4 HF FFF 239 H.1245.1996
11969481 1 3420.9 HF FFF 228 H.1245.1996
11969486 1 2883.5 HF FFF 251 H.1245.1996
11969435 1 2554 HF FFF 258 H.1245.1996
11969441 1 3297.9 HF FFF 253 H.1245.1996
11969475 1 4167.8 HF FFF 241 H.1245.1996
11969476 1 4218.6 HF FFF 239 H.1245.1996
15574432 1 3695.8 HF FFF 237 H.1246.2000
15554474 1 3940.3 HF FFF 247 H.1246.2000
15608318 1 4168.8 HF FFF 230 H.1246.2000
15554483 1 3951.9 HF FFF 243 H.1246.2000
16076500 1 4148.3 HF FFF 222 H.1246.2001
16110262 1 2761.3 HF FFF 203 H.1246.2001
18025890 1 3657.5 HF FFF 248 H.1246.2003
18025898 1 2745 HF FFF 201 H.1246.2003
18109774 1 2815.2 HF FFF 194 H.1246.2003
18109753 1 3074.5 HF FFF 182 H.1246.2003
18025911 1 3463.5 HF FFF 259 H.1246.2003
18224188 1 3691.4 HF FFF 259 H.1246.2003
18025916 1 3109.3 HF FFF 245 H.1246.2003
18090817 1 4290.7 HF FFF 248 H.1246.2003
11940350 1 4524.2 HF FFF 305 H.1246.1996
11940386 1 4675.6 HF FFF 305 H.1246.1996
11940346 1 5174.8 HF FFF 305 H.1246.1996
11940334 1 3846 HF FFF 305 H.1246.1996
11940427 1 3801.9 HF FFF 293 H.1246.1996
11940420 1 4716.4 HF FFF 305 H.1246.1996
11940390 1 4216.7 HF FFF 305 H.1246.1996
11940389 1 3836.5 HF FFF 305 H.1246.1996
11940413 1 4250 HF FFF 305 H.1246.1996
12639659 1 3366.1 HF FFF 190 H.1246.1997
12639636 1 3865.2 HF FFF 304 H.1246.1997
12639607 1 5452.2 HF FFF 301 H.1246.1997
12774551 1 2641.1 HF FFF 169 H.1246.1997
12639635 1 4941.4 HF FFF 299 H.1246.1997
13569009 1 3659.6 HF FFF 274 H.1246.1998
13569033 1 3898.3 HF FFF 269 H.1246.1998
16493056 1 4305.6 HF FFF 238 H.1247.2001
16493062 1 3918.8 HF FFF 255 H.1247.2001
16492989 1 4106 HF FFF 243 H.1247.2001
16492996 1 3223.4 HF FFF 220 H.1247.2001
16493001 1 4681.4 HF FFF 252 H.1247.2001
16493016 1 3789.3 HF FFF 230 H.1247.2001
16493002 1 4040.2 HF FFF 257 H.1247.2001
16398468 1 3730.9 HF FFF 241 H.1247.2001
16492985 1 3817.9 HF FFF 257 H.1247.2001
13108051 1 2328.1 HF FFF 210 H.1247.1997
13108091 1 3084.1 HF FFF 250 H.1247.1997
14024518 1 3392.5 HF FFF 277 H.1247.1998
14024493 1 3052.7 HF FFF 201 H.1247.1998
15475429 1 3445.3 HF FFF 227 H.1248.2000
15721226 1 2962.1 HF FFF 231 H.1248.2000
15475430 1 3111.6 HF FFF 228 H.1248.2000
17178119 1 2594.7 HF FFF 193 H.1248.2002
17178123 1 3562.1 HF FFF 244 H.1248.2002
17036829 1 2499.5 HF FFF 198 H.1248.2002
17178127 1 3433.4 HF FFF 242 H.1248.2002
16122660 1 3031.1 HF FFF 216 H.1249.2000
15922623 1 3113 HF FFF 180 H.1249.2000
15576961 1 3341.8 HF FFF 209 H.1249.2000
15359988 1 2380.1 HF FFF 212 H.1249.2000
15359964 1 2710.7 HF FFF 199 H.1249.2000
15359995 1 2903.9 HF FFF 183 H.1249.2000
17289648 1 3699 HF FFF 288 H.1249.2002
17223837 1 5558.8 HF FFF 303 H.1249.2002
17223841 1 4153.1 HF FFF 290 H.1249.2002
17223880 1 4216.6 HF FFF 251 H.1249.2002
17223852 1 4305.5 HF FFF 272 H.1249.2002
18174276 1 3414.9 HF FFF 258 H.1249.2003
18182993 1 2909.5 HF FFF 194 H.1249.2003
18174281 1 3815.4 HF FFF 258 H.1249.2003
18183008 1 3630.3 HF FFF 258 H.1249.2003
18174273 1 3591.5 HF FFF 258 H.1249.2003
12657914 1 4100.6 HF FFF 268 H.1249.1997
13150271 1 3905.9 HF FFF 273 H.1249.1997
12657906 1 3484.8 HF FFF 264 H.1249.1997
15914342 1 3875.9 HF FFF 249 H.1250.2000
15914309 1 4252.5 HF FFF 256 H.1250.2000
15914390 1 3971.2 HF FFF 256 H.1250.2000
13912671 1 5358.4 HF FFF 256 H.1250.2000
15914380 1 3210.2 HF FFF 256 H.1250.2000
15914312 1 4013.6 HF FFF 244 H.1250.2000
16576341 1 4515.4 HF FFF 256 H.1250.2001
16908685 1 4393.1 HF FFF 256 H.1250.2001
17530759 1 3943.9 HF FFF 257 H.1250.2002
17530812 1 3843.3 HF FFF 253 H.1250.2002
17530725 1 3659.9 HF FFF 257 H.1250.2002
18545148 1 4459.1 HF FFF 257 H.1250.2003
18545218 1 3531.4 HF FFF 257 H.1250.2003
18545233 1 4321.7 HF FFF 239 H.1250.2003
18545190 1 3266.1 HF FFF 223 H.1250.2003
18545197 1 3988.6 HF FFF 257 H.1250.2003
18545161 1 4343 HF FFF 249 H.1250.2003
18545232 1 3925.2 HF FFF 234 H.1250.2003
18545208 1 4108.4 HF FFF 256 H.1250.2003
18545242 1 4539 HF FFF 248 H.1250.2003
11940518 1 3746.1 HF FFF 225 H.1250.1996
11940847 1 3518.8 HF FFF 234 H.1250.1996
11940835 1 4420.5 HF FFF 243 H.1250.1996
11940460 1 3446.8 HF FFF 244 H.1250.1996
11940497 1 4320 HF FFF 233 H.1250.1996
11940510 1 4208.7 HF FFF 228 H.1250.1996
11940517 1 3816.3 HF FFF 218 H.1250.1996
12949490 1 3452 HF FFF 218 H.1250.1997
12949501 1 4628.2 HF FFF 245 H.1250.1997
12949504 1 3959.3 HF FFF 245 H.1250.1997
11940514 1 4926.7 HF FFF 245 H.1250.1997
12949492 1 3202.8 HF FFF 157 H.1250.1997
12949495 1 2982.4 HF FFF 183 H.1250.1997
12950480 1 3569.2 HF FFF 185 H.1250.1997
13912666 1 3273.7 HF FFF 233 H.1250.1998
13912693 1 3629.1 HF FFF 238 H.1250.1998
13912677 1 3316.6 HF FFF 248 H.1250.1998
13912687 1 3666 HF FFF 253 H.1250.1998
13912620 1 3138.4 HF FFF 249 H.1250.1998
13912649 1 4136.8 HF FFF 253 H.1250.1998
13912683 1 2878.3 HF FFF 238 H.1250.1998
14960758 1 4483.1 HF FFF 246 H.1250.1999
14960693 1 4320.4 HF FFF 242 H.1250.1999
14960710 1 3283.4 HF FFF 195 H.1250.1999
14960697 1 2720.8 HF FFF 213 H.1250.1999
14960721 1 4039.9 HF FFF 242 H.1250.1999
14960700 1 4792.5 HF FFF 253 H.1250.1999
14960761 1 4544.1 HF FFF 243 H.1250.1999
14960759 1 3639.4 HF FFF 253 H.1250.1999
14960734 1 4388.3 HF FFF 248 H.1250.1999
17289898 1 3986.8 HF FFF 214 H.1251.2002
17289913 1 3329.7 HF FFF 241 H.1251.2002
17289876 1 4824 HF FFF 237 H.1251.2002
17289877 1 2774.3 HF FFF 155 H.1251.2002
17289859 1 2315.4 HF FFF 150 H.1251.2002
17289921 1 3653.4 HF FFF 228 H.1251.2002
12006859 1 2805.2 HF FFF 205 H.1251.1996
12006842 1 4117.4 HF FFF 250 H.1251.1996
12006892 1 4041.5 HF FFF 245 H.1251.1996
12006833 1 4288.4 HF FFF 252 H.1251.1996
12006882 1 3885.9 HF FFF 243 H.1251.1996
13662442 1 2584 HF FFF 188 H.1251.1998
13524774 1 3263.6 HF FFF 245 H.1251.1998
13662468 1 2905.5 HF FFF 201 H.1251.1998
13662445 1 3555.1 HF FFF 214 H.1251.1998
13662444 1 2787.2 HF FFF 223 H.1251.1998
13662431 1 3437.2 HF FFF 245 H.1251.1998
12117167 1 3704.1 HF FFF 265 H.1252.1996
12117170 1 3827.1 HF FFF 265 H.1252.1996
12117181 1 4047.7 HF FFF 265 H.1252.1996
12117193 1 3600 HF FFF 265 H.1252.1996
14065478 1 2964.7 HF FFF 263 H.1252.1998
14065470 1 3641.1 HF FFF 254 H.1252.1998
14065484 1 3109.2 HF FFF 263 H.1252.1998
14797966 1 3365.5 HF FFF 243 H.1252.1999
14797979 1 3792.1 HF FFF 249 H.1252.1999
14797943 1 2655.5 HF FFF 243 H.1252.1999
14797973 1 2761.4 HF FFF 251 H.1252.1999
14797990 1 3987.8 HF FFF 251 H.1252.1999
14798017 1 3148.5 HF FFF 251 H.1252.1999
14886754 1 2497.7 HF FFF 185 H.1256.1999
14390012 1 3864.4 HF FFF 250 H.1256.1999
12159636 1 3537.5 HF FFF 255 H.1257.1996
11774733 1 3701.5 HF FFF 258 H.1257.1996
12159682 1 3287.4 HF FFF 266 H.1257.1996
13492958 1 2459.5 HF FFF 191 H.1257.1998
13623273 1 2269.8 HF FFF 194 H.1257.1998
12712309 1 1676.9 HF FFF 128 H.1258.1997
12712302 1 2015.5 HF FFF 128 H.1258.1997
12712284 1 1748.9 HF FFF 128 H.1258.1997
13275155 1 1837.1 HF FFF 128 H.1258.1997
11713202 1 3505.6 HF FFF 285 H.1259.1996
12034670 1 3825.8 HF FFF 285 H.1259.1996
11713173 1 3683.5 HF FFF 285 H.1259.1996
11713184 1 3848.4 HF FFF 304 H.1259.1996
12734049 1 2640.5 HF FFF 150 H.1260.1997
12734014 1 3589.9 HF FFF 176 H.1260.1997
12240655 1 3799.2 HF FFF 231 H.1261.1996
12240651 1 4948.2 HF FFF 241 H.1261.1996
12240602 1 3935.8 HF FFF 256 H.1261.1996
12557409 1 3930.4 HF FFF 235 H.1261.1996
12032882 1 3623.3 HF FFF 243 H.1261.1996
12032883 1 3425.4 HF FFF 234 H.1261.1996
12240616 1 4070 HF FFF 234 H.1261.1996
12032894 1 4190.2 HF FFF 255 H.1261.1996
12773923 1 2574.4 HF FFF 174 H.1261.1997
12773892 1 3648.4 HF FFF 204 H.1261.1997
13651095 1 3354.9 HF FFF 251 H.1261.1998
13651146 1 2645.5 HF FFF 240 H.1261.1998
13651120 1 3053.9 HF FFF 212 H.1261.1998
15349553 1 3490.8 HF FFF 250 H.1262.2000
15316413 1 3301.4 HF FFF 257 H.1262.2000
16387440 1 3445 HF FFF 201 H.1262.2001
16387460 1 3934.7 HF FFF 266 H.1262.2001
16387419 1 5270.2 HF FFF 260 H.1262.2002
17313119 1 3906.7 HF FFF 274 H.1262.2002
17313112 1 4522.9 HF FFF 264 H.1262.2002
17313121 1 4559.9 HF FFF 275 H.1262.2002
17313163 1 3620.6 HF FFF 237 H.1262.2002
16387431 1 4550.7 HF FFF 282 H.1262.2002
17313128 1 3074.4 HF FFF 232 H.1262.2002
11969507 1 2603.4 HF FFF 170 H.1262.1996
11969503 1 3123.9 HF FFF 242 H.1262.1996
12992405 1 2700.7 HF FFF 229 H.1262.1997
12734411 1 2683.8 HF FFF 199 H.1262.1997
12738073 1 2364.2 HF FFF 226 H.1262.1997
13420014 1 3409.4 HF FFF 250 H.1262.1998
13994810 1 2480.3 HF FFF 221 H.1262.1998
13420041 1 3167.7 HF FFF 244 H.1262.1998
13420028 1 2916.3 HF FFF 235 H.1262.1998
13994822 1 2618 HF FFF 233 H.1262.1998
13420007 1 2421.6 HF FFF 116 H.1262.1998
13420020 1 2482.2 HF FFF 169 H.1262.1998
14738970 1 2731.3 HF FFF 218 H.1262.1999
14738968 1 3056.7 HF FFF 263 H.1262.1999
14738996 1 2560 HF FFF 194 H.1262.1999
17590580 1 2938.3 HF FFF 201 H.1263.2002
17061631 1 3445.3 HF FFF 246 H.1263.2002
17590527 1 3631.7 HF FFF 222 H.1263.2002
17061632 1 3295.5 HF FFF 219 H.1263.2002
17061636 1 3654 HF FFF 240 H.1263.2002
17590620 1 2895.9 HF FFF 226 H.1263.2002
17078410 1 3142.9 HF FFF 201 H.1263.2002
18023494 1 2989.9 HF FFF 235 H.1263.2003
18178125 1 3878.9 HF FFF 239 H.1263.2003
18178123 1 2769.6 HF FFF 198 H.1263.2003
12815395 1 4138.7 HF FFF 244 H.1263.1997
12815407 1 2845.3 HF FFF 209 H.1263.1997
12815370 1 3445.9 HF FFF 244 H.1263.1997
12815400 1 4143.5 HF FFF 241 H.1263.1997
12815383 1 3073.8 HF FFF 246 H.1263.1997
16462038 1 3195.6 HF FFF 241 H.1264.2001
16461984 1 3576.3 HF FFF 243 H.1264.2001
16462006 1 2943.6 HF FFF 221 H.1264.2001
16462043 1 2899.8 HF FFF 240 H.1264.2001
12186672 1 2389.2 HF FFF 141 H.1264.1996
12186668 1 2784 HF FFF 206 H.1264.1996
12032897 1 3496.3 HF FFF 246 H.1264.1996
12186713 1 3843.7 HF FFF 250 H.1264.1996
12181609 1 2025.4 HF FFF 195 H.1264.1996
12160506 1 2328.4 HF FFF 150 H.1264.1996
12160516 1 3271.4 HF FFF 200 H.1264.1996
12160541 1 3000 HF FFF 230 H.1264.1996
12032863 1 2780.1 HF FFF 259 H.1264.1996
11265496 1 4087.9 HF FFF 233 H.1264.1996
12255848 1 2424.4 HF FFF 140 H.1265.1996
12159721 1 2562 HF FFF 176 H.1265.1996
12255853 1 2919 HF FFF 163 H.1265.1996
16030549 1 3792.8 HF FFF 277 H.1266.2001
16030541 1 3887.8 HF FFF 272 H.1266.2001
17005438 1 3314.1 HF FFF 238 H.1266.2002
17005450 1 2846.9 HF FFF 166 H.1266.2002
17005447 1 2989.7 HF FFF 238 H.1266.2002
17005452 1 2275.3 HF FFF 238 H.1266.2002
17167636 1 3969.7 HF FFF 238 H.1266.2002
17167644 1 3386.2 HF FFF 238 H.1266.2002
17167660 1 2747.3 HF FFF 238 H.1266.2002
13569858 1 4291.1 HF FFF 219 H.1268.1998
13569799 1 3217 HF FFF 215 H.1268.1998
10938602 1 4503 HF FFF 246 H.1271.1996
10938935 1 3611.1 HF FFF 201 H.1271.1996
16230434 1 2909.5 HF FFF 201 H.1272.2001
16230430 1 2935.2 HF FFF 191 H.1272.2001
16401321 1 2151.5 HF FFF 144 H.1272.2001
16867740 1 1938.6 HF FFF 131 H.1272.2001
17435577 1 5113 HF FFF 237 H.1272.2002
17435542 1 4127.7 HF FFF 247 H.1272.2002
17079630 1 3408.3 HF FFF 247 H.1272.2002
16401375 1 4628.8 HF FFF 227 H.1272.2002
17079637 1 4416.4 HF FFF 247 H.1272.2002
17079627 1 2837.2 HF FFF 247 H.1272.2002
17062953 1 4419.5 HF FFF 247 H.1272.2002
15807056 1 2808 HF FFF 242 H.1273.2000
15628703 1 3555 HF FFF 242 H.1273.2000
15807078 1 2993.8 HF FFF 235 H.1273.2000
16711932 1 1367.1 HF FFF 131 H.1273.2001
16711951 1 4315.9 HF FFF 264 H.1273.2001
16643750 1 3632 HF FFF 229 H.1273.2001
16711889 1 2908.1 HF FFF 213 H.1273.2001
16643707 1 3636.3 HF FFF 264 H.1273.2001
12232810 1 3387 HF FFF 245 H.1273.1996
12232926 1 3857.7 HF FFF 245 H.1273.1996
12232898 1 3684.5 HF FFF 245 H.1273.1996
12232778 1 3286.8 HF FFF 245 H.1273.1996
12232851 1 4775.1 HF FFF 245 H.1273.1996
12950564 1 1568.2 HF FFF 131 H.1273.1997
12950615 1 2270.6 HF FFF 196 H.1273.1997
12950639 1 3340.6 HF FFF 256 H.1273.1997
12950522 1 3350 HF FFF 251 H.1273.1997
12950633 1 3507.1 HF FFF 252 H.1273.1997
13861413 1 2109.6 HF FFF 126 H.1273.1998
13861346 1 2765.1 HF FFF 225 H.1273.1998
14775825 1 2436.9 HF FFF 229 H.1273.1999
14775837 1 2728.1 HF FFF 229 H.1273.1999
14775765 1 3258.2 HF FFF 229 H.1273.1999
14775810 1 3274.7 HF FFF 229 H.1273.1999
14775775 1 2239.9 HF FFF 229 H.1273.1999
11846575 1 3648.2 HF FFF 220 H.1274.1996
11670962 1 3995.8 HF FFF 234 H.1274.1996
11662025 1 3727 HF FFF 239 H.1274.1996
12452615 1 2798.8 HF FFF 235 H.1274.1996
11832693 1 3589.6 HF FFF 221 H.1274.1996
11815202 1 3045.9 HF FFF 235 H.1274.1996
12296400 1 3097 HF FFF 237 H.1274.1996
12027150 1 2757.5 HF FFF 174 H.1275.1996
12201883 1 3074.5 HF FFF 248 H.1275.1996
12201890 1 3711.9 HF FFF 265 H.1275.1996
12232864 1 3160.7 HF FFF 219 H.1276.1996
12232907 1 2748.5 HF FFF 249 H.1276.1996
12232867 1 3266 HF FFF 249 H.1276.1996
11762963 1 2502 HF FFF 177 H.1277.1996
11668609 1 4532.9 HF FFF 240 H.1277.1996
11687851 1 2867.6 HF FFF 223 H.1278.1996
11680121 1 3637.7 HF FFF 242 H.1278.1996
11251320 1 2467.2 HF FFF 197 H.1278.1996
12007317 1 3175.3 HF FFF 222 H.1278.1996
13623924 1 2330.2 HF FFF 229 H.1278.1998
13514506 1 2223.1 HF FFF 225 H.1278.1998
13514485 1 2066.3 HF FFF 233 H.1278.1998
13514541 1 2530.4 HF FFF 233 H.1278.1998
13514503 1 3967.6 HF FFF 280 H.1278.1998
13514521 1 2397.6 HF FFF 228 H.1278.1998
13623919 1 2422.4 HF FFF 205 H.1278.1998
13623931 1 2704.5 HF FFF 226 H.1278.1998
16568752 1 3315.3 HF FFF 250 H.1279.2001
16568756 1 4647.8 HF FFF 230 H.1279.2001
12159839 1 3595.2 HF FFF 248 H.1279.1996
12159830 1 3369.6 HF FFF 256 H.1279.1996
12159861 1 3381.8 HF FFF 221 H.1279.1996
12159865 1 3546.5 HF FFF 295 H.1279.1996
12159791 1 4270.2 HF FFF 253 H.1279.1996
12844155 1 3141 HF FFF 231 H.1279.1997
12844131 1 2872.5 HF FFF 250 H.1279.1997
12844125 1 3265 HF FFF 235 H.1279.1997
14757733 1 3133.2 HF FFF 243 H.1279.1999
14757748 1 3280 HF FFF 239 H.1279.1999
13211862 1 3633.1 HF FFF 206 H.1280.1998
13532971 1 3071.6 HF FFF 193 H.1280.1998
11913564 1 3457.4 HF FFF 226 H.1281.1996
11913531 1 4777.4 HF FFF 232 H.1281.1996
11916906 1 3860.4 HF FFF 241 H.1281.1996
11916931 1 3559.6 HF FFF 230 H.1281.1996
12783065 1 2571.6 HF FFF 155 H.1281.1997
12783029 1 2658 HF FFF 195 H.1281.1997
12783052 1 3315.2 HF FFF 179 H.1281.1997
12783045 1 2808.1 HF FFF 179 H.1281.1997
13624003 1 2645.4 HF FFF 220 H.1281.1998
13624020 1 2850.4 HF FFF 194 H.1281.1998
13624007 1 3486.5 HF FFF 249 H.1281.1998
13624045 1 3125.2 HF FFF 239 H.1281.1998
16309652 1 2638.1 HF FFF 196 H.1282.2001
16309651 1 1882.9 HF FFF 196 H.1282.2001
17476370 1 3765.6 HF FFF 249 H.1282.2002
17300120 1 3187.5 HF FFF 230 H.1282.2002
17460180 1 3037.7 HF FFF 257 H.1282.2002
17300137 1 3230.8 HF FFF 246 H.1282.2002
17300115 1 1796.5 HF FFF 112 H.1282.2002
17460207 1 3681.1 HF FFF 257 H.1282.2002
15327524 1 3608.5 HF FFF 225 H.1283.2000
15363356 1 3221.1 HF FFF 242 H.1283.2000
15355063 1 3406.6 HF FFF 241 H.1283.2000
15355056 1 2864.2 HF FFF 215 H.1283.2000
15355068 1 2253.6 HF FFF 237 H.1283.2000
16224720 1 2971.4 HF FFF 268 H.1283.2001
16224715 1 4023.6 HF FFF 265 H.1283.2001
16224712 1 2647.6 HF FFF 241 H.1283.2001
16224728 1 3331.8 HF FFF 273 H.1283.2001
11879459 1 3464.3 HF FFF 241 H.1283.1996
11879442 1 3543 HF FFF 241 H.1283.1996
11879439 1 3434.5 HF FFF 221 H.1283.1996
11879411 1 3074.1 HF FFF 154 H.1283.1996
13008798 1 2607.4 HF FFF 196 H.1283.1997
13008799 1 2960.1 HF FFF 179 H.1283.1997
13008745 1 2715.6 HF FFF 182 H.1283.1997
13698800 1 3369.6 HF FFF 217 H.1283.1998
13698740 1 2875.5 HF FFF 259 H.1283.1998
13698786 1 4341.6 HF FFF 263 H.1283.1998
13698781 1 3042.7 HF FFF 263 H.1283.1998
13698742 1 2928.9 HF FFF 267 H.1283.1998
14564796 1 3494.8 HF FFF 270 H.1283.1999
14564786 1 3421 HF FFF 268 H.1283.1999
14564835 1 3921.8 HF FFF 242 H.1283.1999
14564764 1 3852.6 HF FFF 251 H.1283.1999
14564854 1 4197.7 HF FFF 261 H.1283.1999
17448794 1 3553.7 HF FFF 258 H.1284.2002
17448819 1 2166.1 HF FFF 247 H.1284.2002
11859933 1 4059.4 HF FFF 221 H.1285.1996
11859938 1 3815.4 HF FFF 227 H.1285.1996
14454682 1 2812.6 HF FFF 286 H.1285.1999
14454671 1 3568.1 HF FFF 245 H.1285.1999
12931770 1 4566.7 HF FFF 290 H.1286.1997
13418659 1 3299.2 HF FFF 255 H.1286.1997
12931806 1 4011.2 HF FFF 291 H.1286.1997
12931787 1 4388 HF FFF 305 H.1286.1997
12931741 1 5576.5 HF FFF 295 H.1286.1997
13592219 1 3559.6 HF FFF 260 H.1286.1998
13592223 1 3592.5 HF FFF 254 H.1286.1998
13592264 1 3087.8 HF FFF 253 H.1286.1998
13592228 1 3670.2 HF FFF 288 H.1286.1998
13592226 1 2445.5 HF FFF 280 H.1286.1998
14123387 1 2323.8 HF FFF 241 H.1286.1998
14123386 1 2783.6 HF FFF 253 H.1286.1998
17119983 1 4227.2 HF FFF 291 H.1287.2002
17046759 1 4394.5 HF FFF 295 H.1287.2002
17289644 1 4621.8 HF FFF 282 H.1287.2002
17289654 1 3368 HF FFF 288 H.1287.2002
17289679 1 3471.9 HF FFF 266 H.1287.2002
17289669 1 3584 HF FFF 284 H.1287.2002
17119977 1 4073.3 HF FFF 287 H.1287.2002
17119944 1 1754.4 HF FFF 136 H.1287.2002
18060078 1 3655.9 HF FFF 269 H.1287.2003
18057794 1 3549.9 HF FFF 252 H.1287.2003
18369021 1 3653.4 HF FFF 228 H.1287.2003
18516458 1 4248 HF FFF 269 H.1287.2003
18057776 1 3452.8 HF FFF 229 H.1287.2003
18241266 1 2557.8 HF FFF 166 H.1287.2003
18012212 1 2499.1 HF FFF 221 H.1287.2003
18476907 1 4383.2 HF FFF 261 H.1287.2003
18516451 1 4604.7 HF FFF 264 H.1287.2003
18182979 1 3351.4 HF FFF 267 H.1287.2003
18012203 1 4137.3 HF FFF 233 H.1287.2003
18369030 1 3249.7 HF FFF 241 H.1287.2003
18060069 1 3934 HF FFF 269 H.1287.2003
18174251 1 4074.5 HF FFF 252 H.1287.2003
16943720 1 3329.1 HF FFF 223 H.1287.2003
18369019 1 4580.9 HF FFF 254 H.1287.2003
18224280 1 3782.1 HF FFF 246 H.1287.2003
18082933 1 5489.8 HF FFF 267 H.1287.2003
18224261 1 2939.3 HF FFF 252 H.1287.2003
18798929 1 3232.6 HF FFF 221 H.1287.2003
18060093 1 3818.8 HF FFF 269 H.1287.2003
13008824 1 1888.6 HF FFF 119 H.1287.1997
12635432 1 3045.3 HF FFF 242 H.1287.1997
12635459 1 4754.3 HF FFF 282 H.1287.1997
13548666 1 2536.8 HF FFF 187 H.1287.1998
13548655 1 4363.1 HF FFF 250 H.1287.1998
13403440 1 4296.4 HF FFF 262 H.1287.1998
13540488 1 3070.9 HF FFF 185 H.1287.1998
14404259 1 3565 HF FFF 222 H.1287.1999
14404232 1 3013 HF FFF 249 H.1287.1999
14814458 1 3033.1 HF FFF 199 H.1287.1999
14720659 1 3764.7 HF FFF 243 H.1287.1999
12597690 1 3353.7 HF FFF 267 H.1288.1997
12597739 1 3239.8 HF FFF 267 H.1288.1997
15010861 1 2142.1 HF FFF 194 H.1288.1999
15010814 1 3226.5 HF FFF 239 H.1288.1999
15010804 1 2856.1 HF FFF 239 H.1288.1999
14010246 1 5691.2 HF FFF 250 H.1289.1998
13877224 1 4655.3 HF FFF 250 H.1289.1998
14814676 1 4907.6 HF FFF 254 H.1289.1999
14814669 1 4044.3 HF FFF 254 H.1289.1999
14814664 1 3751.2 HF FFF 254 H.1289.1999
15482438 1 3742 HF FFF 222 H.1290.2000
15482411 1 2755.4 HF FFF 211 H.1290.2000
15607817 1 2592.9 HF FFF 193 H.1290.2000
15482445 1 4368.5 HF FFF 238 H.1290.2000
15607816 1 2678.1 HF FFF 180 H.1290.2000
15482449 1 3764.7 HF FFF 218 H.1290.2000
15482410 1 3362.4 HF FFF 229 H.1290.2000
15482446 1 2260.7 HF FFF 216 H.1290.2000
15482415 1 3598.6 HF FFF 230 H.1290.2000
16272906 1 2897.6 HF FFF 247 H.1290.2001
16170695 1 3319.5 HF FFF 241 H.1290.2001
16438975 1 2649.3 HF FFF 192 H.1290.2001
16438973 1 2895.9 HF FFF 245 H.1290.2001
16170696 1 3700.5 HF FFF 256 H.1290.2001
16170698 1 3167.8 HF FFF 248 H.1290.2001
15777627 1 4256.6 HF FFF 270 H.1291.2000
15777628 1 3946.7 HF FFF 251 H.1291.2000
15777643 1 3877.2 HF FFF 266 H.1291.2000
15777698 1 3853.9 HF FFF 270 H.1291.2000
16865147 1 3538.5 HF FFF 201 H.1291.2001
16865113 1 4209.7 HF FFF 254 H.1291.2001
16865115 1 3553.9 HF FFF 201 H.1291.2001
16865111 1 3775.2 HF FFF 257 H.1291.2001
11879592 1 4690 HF FFF 268 H.1291.1996
11879575 1 5284.9 HF FFF 268 H.1291.1996
11879553 1 3778.2 HF FFF 268 H.1291.1996
14948050 1 3536.7 HF FFF 239 H.1292.1999
14832366 1 3545.4 HF FFF 243 H.1292.1999
14832327 1 2822.3 HF FFF 243 H.1292.1999
11966212 1 3842.2 HF FFF 245 H.1293.1996
11966202 1 3509 HF FFF 264 H.1293.1996
12932228 1 2657.8 HF FFF 172 H.1293.1997
12932189 1 3322 HF FFF 206 H.1293.1997
12932181 1 3925.1 HF FFF 212 H.1293.1997
12932219 1 4416.8 HF FFF 207 H.1293.1997
12868782 1 3201.7 HF FFF 215 H.1293.1997
12932201 1 3076.9 HF FFF 186 H.1293.1997
12814831 1 2790.3 HF FFF 186 H.1293.1997
13698903 1 2782.8 HF FFF 232 H.1293.1998
13698875 1 2902.1 HF FFF 236 H.1293.1998
13698878 1 2310.9 HF FFF 219 H.1293.1998
13698828 1 2512.2 HF FFF 213 H.1293.1998
13698898 1 1945.3 HF FFF 213 H.1293.1998
13698921 1 2081.5 HF FFF 227 H.1293.1998
13698919 1 3054.3 HF FFF 237 H.1293.1998
13519569 1 2185.1 HF FFF 232 H.1294.1998
13519531 1 2060.6 HF FFF 174 H.1294.1998
15766072 1 2232.2 HF FFF 164 H.1295.2000
15766100 1 2885.6 HF FFF 240 H.1295.2000
16301545 1 3910.1 HF FFF 266 H.1295.2001
16088714 1 3931.3 HF FFF 266 H.1295.2001
16839966 1 2736.2 HF FFF 200 H.1295.2001
16757819 1 4033.6 HF FFF 250 H.1295.2001
16088717 1 4449.2 HF FFF 266 H.1295.2001
16505283 1 3659.8 HF FFF 266 H.1295.2001
16088730 1 3194.7 HF FFF 266 H.1295.2001
17111607 1 4307.7 HF FFF 267 H.1295.2002
17081977 1 4350.9 HF FFF 261 H.1295.2002
15805072 1 2880.1 HF FFF 245 H.1296.2000
15805040 1 2733.6 HF FFF 241 H.1296.2000
15805068 1 2104 HF FFF 249 H.1296.2000
15722715 1 3444.8 HF FFF 251 H.1298.2000
15722720 1 3554.1 HF FFF 248 H.1298.2000
16050562 1 3332.5 HF FFF 245 H.1299.2000
16047398 1 3219.9 HF FFF 245 H.1299.2000
16050598 1 4552.8 HF FFF 246 H.1299.2000
16050915 1 4588.5 HF FFF 251 H.1299.2000
20005746 1 2888.2 HF FFF 231 H.1299.2003
18137602 1 2385.5 HF FFF 224 H.1299.2003
20005723 1 2927.8 HF FFF 219 H.1299.2003
18137590 1 2278.1 HF FFF 204 H.1299.2003
18137591 1 2432.3 HF FFF 253 H.1299.2003
20005735 1 1727.4 HF FFF 239 H.1299.2003
19037589 1 2962.3 HF FFF 226 H.1299.2003
13396510 1 1749.1 HF FFF 161 H.1299.1997
13368431 1 2251.4 HF FFF 180 H.1299.1997
13396492 1 2361.3 HF FFF 195 H.1299.1997
13800296 1 2952.5 HF FFF 237 H.1299.1998
14077366 1 2617.5 HF FFF 192 H.1299.1998
13800273 1 3322.9 HF FFF 249 H.1299.1998
14077355 1 2571 HF FFF 177 H.1299.1998
13800372 1 2639.7 HF FFF 194 H.1299.1998
18351949 1 3509.3 HF FFF 225 H.1300.2003
18351968 1 3560.5 HF FFF 219 H.1300.2003
18351999 1 2992 HF FFF 218 H.1300.2003
18351958 1 2310.7 HF FFF 192 H.1300.2003
18351977 1 3226 HF FFF 234 H.1300.2003
18351993 1 3365.8 HF FFF 223 H.1300.2003
15798446 1 3609.3 HF FFF 257 H.1301.2000
15798491 1 3833.9 HF FFF 243 H.1301.2000
15798470 1 3411.4 HF FFF 254 H.1301.2000
15798454 1 3194.8 HF FFF 257 H.1301.2000
15798438 1 3325.8 HF FFF 254 H.1301.2000
15798480 1 3399.6 HF FFF 254 H.1301.2000
15798410 1 3026.7 HF FFF 257 H.1301.2000
15798417 1 3938.5 HF FFF 257 H.1301.2000
15798416 1 2284.4 HF FFF 213 H.1301.2000
15798463 1 3422.6 HF FFF 257 H.1301.2000
15399033 1 3519.7 HF FFF 219 H.1301.2000
12922569 1 2775.8 HF FFF 257 H.1301.1997
12922503 1 3758.1 HF FFF 257 H.1301.1997
12922177 1 2744.9 HF FFF 223 H.1301.1997
13787594 1 3693.2 HF FFF 255 H.1301.1998
13787584 1 3548 HF FFF 255 H.1301.1998
13787586 1 2986 HF FFF 190 H.1301.1998
13787633 1 2328.2 HF FFF 222 H.1301.1998
13787597 1 3392.9 HF FFF 237 H.1301.1998
13787654 1 3130.7 HF FFF 255 H.1301.1998
13787581 1 3674.5 HF FFF 255 H.1301.1998
13787647 1 3877.6 HF FFF 255 H.1301.1998
15027669 1 2873.4 HF FFF 245 H.1301.1999
15027667 1 2607.7 HF FFF 197 H.1301.1999
14447872 1 3356.3 HF FFF 245 H.1301.1999
15027624 1 2932 HF FFF 245 H.1301.1999
14415898 1 3616.2 HF FFF 243 H.1301.1999
15027672 1 3231.3 HF FFF 245 H.1301.1999
15027641 1 3405.7 HF FFF 243 H.1301.1999
15027644 1 2935.1 HF FFF 245 H.1301.1999
14415899 1 2815.8 HF FFF 245 H.1301.1999
12135295 1 3037.7 HF FFF 206 H.1302.1996
12135311 1 3151.7 HF FFF 206 H.1302.1996
12135322 1 3028.2 HF FFF 202 H.1302.1996
14961754 1 3374.9 HF FFF 188 H.1302.1999
14961775 1 2993.7 HF FFF 192 H.1302.1999
14961767 1 2867 HF FFF 196 H.1302.1999
14961721 1 2379.8 HF FFF 199 H.1302.1999
14961759 1 3678.3 HF FFF 199 H.1302.1999
14769764 1 4126.3 HF FFF 251 H.1303.1999
14769776 1 2582.4 HF FFF 193 H.1303.1999
14769794 1 2871.5 HF FFF 199 H.1303.1999
15973479 1 4288.4 HF FFF 254 H.1304.2000
15973575 1 4105.7 HF FFF 272 H.1304.2000
15973504 1 5021.8 HF FFF 274 H.1304.2000
15973561 1 4001.1 HF FFF 269 H.1304.2000
15973570 1 4398.5 HF FFF 283 H.1304.2000
15973469 1 3493.2 HF FFF 263 H.1304.2000
15973557 1 4774.1 HF FFF 268 H.1304.2000
15973473 1 2058.3 HF FFF 119 H.1304.2000
15973514 1 3972.4 HF FFF 236 H.1304.2000
16808588 1 4749.7 HF FFF 284 H.1304.2001
16808615 1 3734.3 HF FFF 282 H.1304.2001
16808660 1 4023.2 HF FFF 225 H.1304.2001
16808637 1 3942.5 HF FFF 247 H.1304.2001
17176550 1 4953.4 HF FFF 255 H.1304.2002
17548829 1 3178.2 HF FFF 285 H.1304.2002
17176572 1 4171.9 HF FFF 279 H.1304.2002
17176548 1 3416.1 HF FFF 230 H.1304.2002
17548855 1 3593.4 HF FFF 289 H.1304.2002
17548883 1 4425.5 HF FFF 281 H.1304.2002
12968651 1 3156 HF FFF 260 H.1304.1997
12968690 1 3121.5 HF FFF 252 H.1304.1997
13842321 1 2855.3 HF FFF 246 H.1304.1998
13842339 1 3108.8 HF FFF 255 H.1304.1998
13841988 1 2602.3 HF FFF 246 H.1304.1998
13842338 1 2464.3 HF FFF 252 H.1304.1998
13842349 1 3560 HF FFF 255 H.1304.1998
13842324 1 3495.8 HF FFF 250 H.1304.1998
13841987 1 2788.7 HF FFF 261 H.1304.1998
16879860 1 4705.6 HF FFF 261 H.1306.2001
16879914 1 2253 HF FFF 110 H.1306.2001
16879865 1 4106.4 HF FFF 249 H.1306.2001
16879916 1 3647.2 HF FFF 261 H.1306.2001
16879864 1 4701.8 HF FFF 274 H.1306.2001
16879904 1 3366.8 HF FFF 232 H.1306.2001
16879906 1 3747.4 HF FFF 247 H.1306.2001
12626148 1 4727.7 HF FFF 223 H.1306.1997
12626150 1 4266 HF FFF 203 H.1306.1997
12626128 1 3905.3 HF FFF 199 H.1306.1997
12626142 1 3469.8 HF FFF 208 H.1306.1997
14090394 1 3868.9 HF FFF 195 H.1306.1998
13529672 1 3666.8 HF FFF 209 H.1306.1998
13529660 1 4302.3 HF FFF 238 H.1306.1998
13529653 1 2911.7 HF FFF 167 H.1306.1998
13529681 1 3187.6 HF FFF 200 H.1306.1998
13529677 1 3135.5 HF FFF 191 H.1306.1998
13529651 1 3746 HF FFF 191 H.1306.1998
13529645 1 3953.8 HF FFF 194 H.1306.1998
14124923 1 2267.3 HF FFF 225 H.1307.1998
14124912 1 2142.7 HF FFF 214 H.1307.1998
14124918 1 2246.4 HF FFF 217 H.1307.1998
14799282 1 3131.9 HF FFF 220 H.1307.1999
14697183 1 2976.5 HF FFF 219 H.1307.1999
14697162 1 3582.2 HF FFF 232 H.1307.1999
14796836 1 2586.5 HF FFF 194 H.1307.1999
14697164 1 2810.2 HF FFF 197 H.1307.1999
12838429 1 3374.1 HF FFF 257 H.1310.1997
12838417 1 3276.7 HF FFF 257 H.1310.1997
12838434 1 3032.2 HF FFF 257 H.1310.1997
15706594 1 3359.1 HF FFF 244 H.1312.2000
15706569 1 2955.3 HF FFF 244 H.1312.2000
14873432 1 3564.3 HF FFF 244 H.1312.2000
12968778 1 3521.6 HF FFF 270 H.1313.1997
12968716 1 3764.5 HF FFF 239 H.1313.1997
12968705 1 3767.9 HF FFF 279 H.1313.1997
12968711 1 3919.5 HF FFF 260 H.1313.1997
13873597 1 1785.8 HF FFF 125 H.1313.1998
13873558 1 1722.2 HF FFF 132 H.1313.1998
13873538 1 1735.4 HF FFF 115 H.1313.1998
13873537 1 1865.7 HF FFF 132 H.1313.1998
13873579 1 1742.9 HF FFF 132 H.1313.1998
15748638 1 3897.7 HF FFF 222 H.1314.2000
15748684 1 2651.8 HF FFF 236 H.1314.2000
15748678 1 2439.6 HF FFF 213 H.1314.2000
15928883 1 4501.5 HF FFF 269 H.1318.2000
15928882 1 3317 HF FFF 247 H.1318.2000
16007972 1 3685.6 HF FFF 261 H.1318.2000
16161253 1 3199.7 HF FFF 189 H.1318.2001
15928914 1 5386.1 HF FFF 259 H.1318.2001
16704747 1 3098.4 HF FFF 225 H.1318.2001
16161249 1 3720.6 HF FFF 243 H.1318.2001
17614850 1 3501.9 HF FFF 270 H.1318.2002
17343231 1 4115.8 HF FFF 263 H.1318.2002
17089647 1 3222.3 HF FFF 225 H.1318.2002
17035607 1 4877.8 HF FFF 268 H.1318.2002
17089650 1 3613 HF FFF 267 H.1318.2002
17343230 1 3447.3 HF FFF 266 H.1318.2002
17089654 1 4423.1 HF FFF 270 H.1318.2002
17035590 1 2747.3 HF FFF 270 H.1318.2002
15065756 1 2804.4 HF FFF 242 H.1318.1999
15065801 1 3342.6 HF FFF 257 H.1318.1999
15065797 1 3403.7 HF FFF 259 H.1318.1999
15065782 1 3712 HF FFF 260 H.1318.1999
15470060 1 3905.2 HF FFF 252 H.1319.2000
15470104 1 4131.3 HF FFF 271 H.1319.2000
15688422 1 3946.7 HF FFF 285 H.1319.2000
16388467 1 2460 HF FFF 200 H.1319.2001
16256060 1 3950.4 HF FFF 275 H.1319.2001
18727648 1 4869.7 HF FFF 259 H.1319.2003
18727649 1 4307.5 HF FFF 265 H.1319.2003
18727741 1 4151.2 HF FFF 261 H.1319.2003
18727704 1 3999.9 HF FFF 263 H.1319.2003
18727674 1 4274.4 HF FFF 263 H.1319.2003
18727640 1 4322.9 HF FFF 269 H.1319.2003
18727733 1 4106.4 HF FFF 246 H.1319.2003
18727625 1 4238.9 HF FFF 252 H.1319.2003
18727647 1 4461.8 HF FFF 252 H.1319.2003
15880245 1 2541.8 HF FFF 251 H.1320.2000
15880265 1 2786 HF FFF 241 H.1320.2000
15880309 1 1881.8 HF FFF 194 H.1320.2000
15880203 1 2661.6 HF FFF 243 H.1320.2000
15880261 1 2376.9 HF FFF 237 H.1320.2000
15880233 1 2906 HF FFF 256 H.1320.2000
15880252 1 3095.1 HF FFF 256 H.1320.2000
15901716 1 3014.5 HF FFF 256 H.1320.2000
15880209 1 3437.1 HF FFF 247 H.1320.2000
15880170 1 3688.7 HF FFF 251 H.1320.2000
16640838 1 3036.6 HF FFF 240 H.1320.2001
16640866 1 4190.1 HF FFF 242 H.1320.2001
17559798 1 3383.8 HF FFF 246 H.1320.2002
17268624 1 2753.5 HF FFF 214 H.1320.2002
17268660 1 4061.1 HF FFF 262 H.1320.2002
17216266 1 3408.2 HF FFF 265 H.1320.2002
17268597 1 3593 HF FFF 265 H.1320.2002
17216277 1 3551.1 HF FFF 263 H.1320.2002
18328262 1 2817.8 HF FFF 147 H.1320.2003
18328259 1 3786.2 HF FFF 243 H.1320.2003
18328179 1 2937.9 HF FFF 253 H.1320.2003
18328175 1 3630.5 HF FFF 248 H.1320.2003
17857270 1 3275.7 HF FFF 242 H.1320.2003
12278100 1 2945.4 HF FFF 230 H.1320.1996
12278088 1 2620.9 HF FFF 224 H.1320.1996
12278147 1 3583.5 HF FFF 260 H.1320.1996
12278055 1 1998.7 HF FFF 172 H.1320.1996
12278087 1 4057.9 HF FFF 260 H.1320.1996
12278152 1 4041.8 HF FFF 257 H.1320.1996
13089990 1 2688.3 HF FFF 225 H.1320.1997
13090053 1 3924.2 HF FFF 257 H.1320.1997
13089986 1 3805.6 HF FFF 257 H.1320.1997
13089998 1 3130.3 HF FFF 248 H.1320.1997
13089961 1 2794 HF FFF 257 H.1320.1997
13089970 1 2893.7 HF FFF 256 H.1320.1997
13090043 1 2282.5 HF FFF 197 H.1320.1997
13089943 1 3214.4 HF FFF 250 H.1320.1997
13886840 1 2472 HF FFF 249 H.1320.1998
14156987 1 2959.5 HF FFF 235 H.1320.1998
14156970 1 2987 HF FFF 226 H.1320.1998
14157034 1 1962 HF FFF 188 H.1320.1998
13818934 1 2948.6 HF FFF 249 H.1320.1998
11042530 1 3845.1 HF FFF 250 H.1320.1998
14157009 1 2589.8 HF FFF 249 H.1320.1998
14157005 1 2739.3 HF FFF 249 H.1320.1998
14157000 1 3179.2 HF FFF 238 H.1320.1998
14916737 1 2946.7 HF FFF 202 H.1320.1999
15041990 1 2491.8 HF FFF 214 H.1320.1999
15041992 1 3366.5 HF FFF 220 H.1320.1999
15042016 1 3116.9 HF FFF 238 H.1320.1999
15042054 1 3764.3 HF FFF 223 H.1320.1999
15042031 1 2775.4 HF FFF 223 H.1320.1999
14808443 1 3541.2 HF FFF 238 H.1320.1999
15042005 1 2798.7 HF FFF 226 H.1320.1999
14895851 1 3901.4 HF FFF 232 H.1320.1999
14982529 1 3878.2 HF FFF 238 H.1320.1999
14564199 1 2524.3 HF FFF 236 H.1320.1999
14564178 1 2668.9 HF FFF 220 H.1320.1999
12598350 1 4529 HF FFF 271 H.1322.1997
12686361 1 3217.7 HF FFF 253 H.1322.1997
13143149 1 4453.3 HF FFF 260 H.1322.1997
14996389 1 3751.5 HF FFF 235 H.1323.2000
15946038 1 3290.1 HF FFF 236 H.1323.2000
16912333 1 3092.7 HF FFF 254 H.1323.2001
16912338 1 3183.1 HF FFF 201 H.1323.2001
16621170 1 3705.8 HF FFF 263 H.1323.2001
16912329 1 3444.6 HF FFF 239 H.1323.2001
16912317 1 3410.6 HF FFF 263 H.1323.2001
16251684 1 1572.9 HF FFF 147 H.1325.2001
16251645 1 1278 HF FFF 147 H.1325.2001
16251672 1 1782.9 HF FFF 147 H.1325.2001
16448333 1 2064 HF FFF 147 H.1325.2001
16251681 1 1726.8 HF FFF 147 H.1325.2001
18604082 1 1663.8 HF FFF 128 H.1325.2003
18283759 1 1652 HF FFF 128 H.1325.2003
12309124 1 2963.2 HF FFF 259 H.1325.1996
12309112 1 3096.2 HF FFF 259 H.1325.1996
12309104 1 4468.3 HF FFF 259 H.1325.1996
12309103 1 4741.5 HF FFF 259 H.1325.1996
14104414 1 1903.9 HF FFF 130 H.1325.1998
14104403 1 1936.4 HF FFF 121 H.1325.1998
14104415 1 2371.8 HF FFF 124 H.1325.1998
14104451 1 1727.1 HF FFF 131 H.1325.1998
15080606 1 3542.9 HF FFF 197 H.1325.1999
15080577 1 3381 HF FFF 189 H.1325.1999
15080600 1 3464.3 HF FFF 197 H.1325.1999
15080623 1 3187.5 HF FFF 197 H.1325.1999
15080620 1 3070.1 HF FFF 197 H.1325.1999
17039127 1 2587.6 HF FFF 167 H.1327.2002
17512302 1 2377.8 HF FFF 149 H.1327.2002
14825797 1 2665.1 HF FFF 195 H.1327.1999
14825846 1 2847.5 HF FFF 195 H.1327.1999
18591134 1 3843.6 HF FFF 276 H.1328.2003
18591133 1 2505.5 HF FFF 245 H.1328.2003
18591095 1 3605.7 HF FFF 276 H.1328.2003
18591124 1 2889.7 HF FFF 220 H.1328.2003
18591129 1 4564.2 HF FFF 276 H.1328.2003
18591131 1 4683 HF FFF 268 H.1328.2003
18591130 1 2394.1 HF FFF 215 H.1328.2003
18591165 1 2742.6 HF FFF 240 H.1328.2003
18591115 1 4743.9 HF FFF 260 H.1328.2003
18591154 1 3790.9 HF FFF 276 H.1328.2003
18591170 1 4681 HF FFF 253 H.1328.2003
15504219 1 2317.6 HF FFF 150 H.1330.2000
15286560 1 2457.1 HF FFF 195 H.1330.2000
15504212 1 2480.3 HF FFF 150 H.1330.2000
15504229 1 2821.6 HF FFF 150 H.1330.2000
16444154 1 2956.5 HF FFF 195 H.1330.2001
16377807 1 2713.5 HF FFF 195 H.1330.2001
15613024 1 4396.9 HF FFF 305 H.1331.2000
15613018 1 3582.3 HF FFF 232 H.1331.2000
15486254 1 4655.5 HF FFF 207 H.1331.2000
12061809 1 3898.3 HF FFF 227 H.1332.1996
12061833 1 3174.3 HF FFF 198 H.1332.1996
12061811 1 4357.3 HF FFF 234 H.1332.1996
12773167 1 3774.8 HF FFF 225 H.1333.1997
12773124 1 2992.7 HF FFF 216 H.1333.1997
13207964 1 2828.3 HF FFF 229 H.1333.1997
14948362 1 3042.9 HF FFF 235 H.1334.1999
14994222 1 2945.2 HF FFF 230 H.1334.1999
17064394 1 4445.1 HF FFF 272 H.1335.2002
17243567 1 4085.9 HF FFF 256 H.1335.2002
11685393 1 4250.7 HF FFF 240 H.1336.1996
11685403 1 3986.5 HF FFF 214 H.1336.1996
12135253 1 3643.8 HF FFF 260 H.1338.1996
12135242 1 4169 HF FFF 266 H.1338.1996
12135223 1 3168.8 HF FFF 254 H.1338.1996
11209702 1 3447.4 HF FFF 237 H.1338.1996
13113608 1 2675.1 HF FFF 224 H.1338.1997
13113626 1 3294.9 HF FFF 247 H.1338.1997
13113632 1 3187.9 HF FFF 247 H.1338.1997
12442134 1 3576.1 HF FFF 234 H.1338.1997
13176821 1 2605.6 HF FFF 247 H.1338.1997
13176861 1 3036.1 HF FFF 247 H.1338.1997
13176863 1 3082.8 HF FFF 247 H.1338.1997
13113624 1 3544.2 HF FFF 247 H.1338.1997
12124113 1 3498.4 HF FFF 253 H.1339.1996
12220119 1 4349.7 HF FFF 272 H.1339.1996
12159389 1 3888.2 HF FFF 219 H.1339.1996
12220195 1 3680.4 HF FFF 270 H.1339.1996
12124109 1 3757.3 HF FFF 250 H.1339.1996
12220203 1 3081.8 HF FFF 233 H.1339.1996
12220149 1 3209.8 HF FFF 229 H.1339.1996
12124108 1 3394.6 HF FFF 233 H.1339.1996
12220148 1 4288.3 HF FFF 259 H.1339.1996
12220101 1 4184.8 HF FFF 272 H.1339.1996
12220068 1 4115.4 HF FFF 266 H.1339.1996
12220135 1 3192.9 HF FFF 245 H.1339.1996
13300593 1 3168.5 HF FFF 255 H.1339.1997
13295762 1 3354.7 HF FFF 248 H.1339.1997
13300598 1 3901.6 HF FFF 256 H.1339.1997
13295785 1 2772 HF FFF 256 H.1339.1997
13295805 1 3159.3 HF FFF 239 H.1339.1997
13300612 1 2963.6 HF FFF 256 H.1339.1997
12969380 1 3120.3 HF FFF 256 H.1339.1997
13300596 1 3132.4 HF FFF 256 H.1339.1997
13300649 1 3659.4 HF FFF 247 H.1339.1997
13300616 1 3281 HF FFF 251 H.1339.1997
13300661 1 3026.3 HF FFF 256 H.1339.1997
13300659 1 3495.4 HF FFF 225 H.1339.1997
14020600 1 3259.3 HF FFF 215 H.1339.1998
14030715 1 3033.6 HF FFF 212 H.1339.1998
14030618 1 2310.4 HF FFF 204 H.1339.1998
13842634 1 2753.7 HF FFF 193 H.1339.1998
14030585 1 3394.8 HF FFF 192 H.1339.1998
14030587 1 2848.9 HF FFF 211 H.1339.1998
14030568 1 3215.6 HF FFF 213 H.1339.1998
14030551 1 2781.5 HF FFF 215 H.1339.1998
14030611 1 2731.8 HF FFF 215 H.1339.1998
15089866 1 2390.2 HF FFF 180 H.1340.1999
13842594 1 2697.9 HF FFF 234 H.1340.1999
14489397 1 2617.8 HF FFF 240 H.1340.1999
15089828 1 2145.1 HF FFF 233 H.1340.1999
15089834 1 3437.2 HF FFF 248 H.1340.1999
11894879 1 3924 HF FFF 297 H.1341.1996
11894862 1 3081.1 HF FFF 242 H.1341.1996
11894856 1 3667.4 HF FFF 246 H.1341.1996
11894869 1 3615.1 HF FFF 249 H.1341.1996
11894861 1 3095.1 HF FFF 255 H.1341.1996
11894885 1 3889.6 HF FFF 255 H.1341.1996
13003751 1 4000.4 HF FFF 253 H.1343.1997
13011276 1 4058.6 HF FFF 254 H.1343.1997
12024484 1 3947.9 HF FFF 264 H.1344.1996
12217128 1 3020.2 HF FFF 190 H.1344.1996
12217152 1 2698.4 HF FFF 174 H.1344.1996
12217166 1 2889.2 HF FFF 255 H.1344.1996
11882714 1 3147 HF FFF 239 H.1344.1996
12217169 1 2995.8 HF FFF 201 H.1344.1996
12217120 1 3591.4 HF FFF 263 H.1344.1996
15830126 1 3444.6 HF FFF 254 H.1345.2000
15722282 1 2501.9 HF FFF 187 H.1345.2000
15999357 1 1524.5 HF FFF 164 H.1345.2000
15653451 1 3488.8 HF FFF 226 H.1347.2000
15653439 1 4380.6 HF FFF 261 H.1347.2000
15653446 1 4016.4 HF FFF 275 H.1347.2000
15653429 1 3834.4 HF FFF 267 H.1347.2000
15556403 1 3021.2 HF FFF 238 H.1347.2000
16621189 1 3874.8 HF FFF 272 H.1347.2001
16621192 1 5327.9 HF FFF 284 H.1347.2001
16621169 1 3331.3 HF FFF 253 H.1347.2001
16621147 1 5427.6 HF FFF 291 H.1347.2001
16621158 1 5393.8 HF FFF 257 H.1347.2001
16621191 1 4489.9 HF FFF 273 H.1347.2001
17275827 1 4307.5 HF FFF 276 H.1347.2002
17275825 1 4224.6 HF FFF 250 H.1347.2002
17187956 1 5291.2 HF FFF 286 H.1347.2002
17188003 1 4982.4 HF FFF 267 H.1347.2002
18753640 1 5265.9 HF FFF 279 H.1347.2003
18362204 1 4316.6 HF FFF 249 H.1347.2003
18362177 1 5274.2 HF FFF 284 H.1347.2003
18362224 1 4214.9 HF FFF 285 H.1347.2003
18362170 1 4710.8 HF FFF 284 H.1347.2003
12073575 1 3517.2 HF FFF 195 H.1347.1996
12073615 1 4007.2 HF FFF 233 H.1347.1996
12073595 1 4956.3 HF FFF 240 H.1347.1996
12073573 1 4265.9 HF FFF 260 H.1347.1996
12073616 1 4294.4 HF FFF 251 H.1347.1996
13011361 1 3375.4 HF FFF 219 H.1347.1997
13011355 1 3666.6 HF FFF 225 H.1347.1997
13927368 1 3399.6 HF FFF 283 H.1347.1998
13888026 1 3037.8 HF FFF 273 H.1347.1998
13930815 1 2372.9 HF FFF 261 H.1347.1998
13567592 1 3305.7 HF FFF 273 H.1347.1998
14630071 1 3605.7 HF FFF 285 H.1347.1999
14630087 1 3723.3 HF FFF 269 H.1347.1999
14630121 1 4333.8 HF FFF 287 H.1347.1999
14630081 1 3152.3 HF FFF 271 H.1347.1999
16935669 1 4825.8 HF FFF 269 H.1348.2001
16935663 1 4506.8 HF FFF 260 H.1348.2001
16935660 1 3500.6 HF FFF 256 H.1348.2001
15807868 1 4327.8 HF FFF 258 H.1349.2000
15683017 1 4233.9 HF FFF 259 H.1349.2000
15807832 1 4565.1 HF FFF 261 H.1349.2000
15807855 1 3865.1 HF FFF 250 H.1349.2000
15807857 1 4549.1 HF FFF 238 H.1349.2000
15807842 1 4749.4 HF FFF 259 H.1349.2000
16414330 1 4618.2 HF FFF 239 H.1349.2001
16177284 1 4762.2 HF FFF 257 H.1349.2001
16177273 1 4686 HF FFF 260 H.1349.2001
16177285 1 3570.1 HF FFF 256 H.1349.2001
16177279 1 3973.3 HF FFF 235 H.1349.2001
16030978 1 3571.7 HF FFF 261 H.1350.2000
16030979 1 3935.4 HF FFF 250 H.1350.2000
16030917 1 3450.5 HF FFF 219 H.1350.2000
15601008 1 3773.6 HF FFF 230 H.1351.2000
15383963 1 4687 HF FFF 271 H.1351.2000
18185106 1 3575.3 HF FFF 262 H.1351.2003
18109025 1 4215 HF FFF 265 H.1351.2003
18109017 1 3234.1 HF FFF 231 H.1351.2003
13508813 1 3847.1 HF FFF 249 H.1351.1998
13508833 1 3235.9 HF FFF 213 H.1351.1998
18625299 1 5739.3 HF FFF 294 H.1352.2003
18539918 1 5320.2 HF FFF 279 H.1352.2003
18625297 1 4376.1 HF FFF 294 H.1352.2003
18625330 1 4014.1 HF FFF 292 H.1352.2003
18539917 1 5397.4 HF FFF 286 H.1352.2003
18625279 1 4743.6 HF FFF 293 H.1352.2003
18625308 1 3791.6 HF FFF 205 H.1352.2003
18625295 1 4124.2 HF FFF 246 H.1352.2003
13626781 1 4236.1 HF FFF 255 H.1352.1998
13626782 1 3827.8 HF FFF 257 H.1352.1998
13746153 1 3776 HF FFF 253 H.1352.1998
18689630 1 4863.1 HF FFF 280 H.1353.2003
18689577 1 4373.9 HF FFF 261 H.1353.2003
18860451 1 5240.4 HF FFF 265 H.1353.2003
18860464 1 4591 HF FFF 262 H.1353.2003
14546436 1 3892.7 HF FFF 236 H.1353.1999
14546392 1 4429.8 HF FFF 269 H.1353.1999
14589951 1 3518.9 HF FFF 260 H.1353.1999
12687271 1 3991.2 HF FFF 263 H.1354.1997
12609909 1 4179 HF FFF 252 H.1354.1997
15359745 1 4969.5 HF FFF 293 H.1355.2000
15694434 1 4491.2 HF FFF 277 H.1355.2000
15470285 1 4102.8 HF FFF 280 H.1355.2000
14056024 1 2221 HF FFF 246 H.1356.1998
14113994 1 4189 HF FFF 246 H.1356.1998
14056005 1 3909.1 HF FFF 246 H.1356.1998
13554077 1 4377.8 HF FFF 237 H.1356.1998
13554066 1 3860.6 HF FFF 246 H.1356.1998
14056004 1 3247.3 HF FFF 246 H.1356.1998
18218080 1 3420.9 HF FFF 241 H.1359.2003
18218031 1 4363.6 HF FFF 234 H.1359.2003
18218023 1 5099.3 HF FFF 233 H.1359.2003
18217983 1 3900.6 HF FFF 232 H.1359.2003
12882165 1 3429.7 HF FFF 236 H.1359.1997
12882146 1 3108.9 HF FFF 231 H.1359.1997
12882145 1 2543.4 HF FFF 221 H.1359.1997
12882122 1 3759.7 HF FFF 231 H.1359.1997
12882093 1 4115.9 HF FFF 252 H.1359.1997
12923443 1 3590.3 HF FFF 273 H.1359.1997
12882116 1 3776.7 HF FFF 267 H.1359.1997
13873953 1 2688.1 HF FFF 220 H.1359.1998
13873936 1 2738.1 HF FFF 224 H.1359.1998
14523466 1 4389.4 HF FFF 221 H.1361.1999
14523464 1 4356.6 HF FFF 233 H.1361.1999
14524680 1 3541 HF FFF 209 H.1361.1999
18017294 1 4870.8 HF FFF 277 H.1363.2003
18092570 1 3937 HF FFF 266 H.1363.2003
17929752 1 3293.8 HF FFF 227 H.1363.2003
13800182 1 3321.5 HF FFF 214 H.1365.1998
13800177 1 3472.9 HF FFF 208 H.1365.1998
13800185 1 3324.6 HF FFF 210 H.1365.1998
13800188 1 3182.6 HF FFF 214 H.1365.1998
13800213 1 2418.3 HF FFF 191 H.1365.1998
15950447 1 3464.8 HF FFF 200 H.1367.2000
15950426 1 2584.2 HF FFF 187 H.1367.2000
15950427 1 2426 HF FFF 263 H.1367.2000
15950636 1 4197.6 HF FFF 273 H.1367.2000
15950632 1 3950.7 HF FFF 276 H.1367.2000
15950422 1 2840 HF FFF 203 H.1367.2000
15950414 1 3137.7 HF FFF 175 H.1367.2000
13800365 1 5782.6 HF FFF 284 H.1367.2000
13011771 1 3563.5 HF FFF 256 H.1367.1997
13011653 1 4418.1 HF FFF 285 H.1367.1997
13011628 1 4327.4 HF FFF 261 H.1367.1997
13011754 1 4128.9 HF FFF 279 H.1367.1997
13800375 1 3352.1 HF FFF 267 H.1367.1998
13800229 1 3592 HF FFF 258 H.1367.1998
13800220 1 3874.1 HF FFF 264 H.1367.1998
13800252 1 2993 HF FFF 273 H.1367.1998
13800303 1 2260.6 HF FFF 188 H.1367.1998
13800368 1 2825.6 HF FFF 200 H.1367.1998
16039450 1 2520.7 HF FFF 230 H.1368.2000
15679301 1 2872.3 HF FFF 256 H.1368.2000
15683019 1 4122.4 HF FFF 256 H.1368.2000
15944507 1 3268.8 HF FFF 256 H.1368.2000
15683020 1 4995.3 HF FFF 295 H.1368.2000
15683027 1 4186.7 HF FFF 256 H.1368.2000
15683063 1 3253.3 HF FFF 237 H.1368.2000
15926601 1 3010.2 HF FFF 244 H.1368.2000
16039446 1 3605.9 HF FFF 256 H.1368.2000
15926597 1 2848.6 HF FFF 235 H.1368.2000
15683052 1 3307.5 HF FFF 256 H.1368.2000
15945336 1 4353 HF FFF 285 H.1368.2000
16680614 1 4243.5 HF FFF 278 H.1368.2001
16680582 1 3265.3 HF FFF 264 H.1368.2001
16680616 1 3675.1 HF FFF 278 H.1368.2001
17537891 1 3372.3 HF FFF 214 H.1368.2002
17808433 1 3266.7 HF FFF 251 H.1368.2002
17714620 1 2696.9 HF FFF 205 H.1368.2002
17714617 1 2480.9 HF FFF 189 H.1368.2002
13930579 1 3907.3 HF FFF 240 H.1368.1998
13930631 1 3057.9 HF FFF 188 H.1368.1998
13930566 1 3529.9 HF FFF 246 H.1368.1998
13930623 1 3864.2 HF FFF 248 H.1368.1998
13930650 1 3090.4 HF FFF 251 H.1368.1998
13930653 1 2060.3 HF FFF 131 H.1368.1998
13930585 1 3313.1 HF FFF 236 H.1368.1998
13930546 1 3418.9 HF FFF 246 H.1368.1998
13930657 1 3058.6 HF FFF 246 H.1368.1998
14850562 1 3068.4 HF FFF 245 H.1368.1999
14850536 1 3632 HF FFF 245 H.1368.1999
14850565 1 2770.1 HF FFF 237 H.1368.1999
14850556 1 3746.2 HF FFF 235 H.1368.1999
14850612 1 4292.8 HF FFF 245 H.1368.1999
14850580 1 3097.5 HF FFF 240 H.1368.1999
14850540 1 4780.8 HF FFF 245 H.1368.1999
14850616 1 3300 HF FFF 205 H.1368.1999
14850598 1 3399.4 HF FFF 245 H.1368.1999
14850606 1 3653.3 HF FFF 245 H.1368.1999
14850542 1 3047.3 HF FFF 245 H.1368.1999
14496727 1 6321.8 HF FFF 291 H.1370.1999
14496101 1 4778.1 HF FFF 287 H.1370.1999
14496746 1 4772 HF FFF 283 H.1370.1999
15020254 1 5564.4 HF FFF 305 H.1370.1999
14496742 1 4836.7 HF FFF 284 H.1370.1999
11671476 1 4732.6 HF FFF 293 H.1371.1996
11866252 1 4843.4 HF FFF 300 H.1371.1996
11866253 1 5505.4 HF FFF 305 H.1371.1996
11673671 1 5216.9 HF FFF 304 H.1371.1996
11671487 1 4757.5 HF FFF 267 H.1371.1996
12620779 1 3415.5 HF FFF 222 H.1371.1997
12620793 1 3569.4 HF FFF 229 H.1371.1997
12620780 1 3154.9 HF FFF 236 H.1371.1997
13142571 1 2602.4 HF FFF 201 H.1372.1997
13142587 1 3360 HF FFF 202 H.1372.1997
13142575 1 2929.1 HF FFF 178 H.1372.1997
13842784 1 3295.6 HF FFF 251 H.1372.1998
13842733 1 3013.5 HF FFF 171 H.1372.1998
17355816 1 4759.2 HF FFF 240 H.1373.2002
17099292 1 3605.2 HF FFF 206 H.1373.2002
17099259 1 4219.6 HF FFF 230 H.1373.2002
17099311 1 4225.4 HF FFF 233 H.1373.2002
17355827 1 4682.8 HF FFF 228 H.1373.2002
17099302 1 4489.6 HF FFF 232 H.1373.2002
11852812 1 5587.7 HF FFF 284 H.1373.1996
11852792 1 3561.2 HF FFF 267 H.1373.1996
11852746 1 3873.8 HF FFF 262 H.1373.1996
11852802 1 4483.6 HF FFF 275 H.1373.1996
12723377 1 5220.1 HF FFF 266 H.1373.1997
12723354 1 4267 HF FFF 273 H.1373.1997
12723329 1 4036.8 HF FFF 242 H.1373.1997
12723376 1 3786.1 HF FFF 272 H.1373.1997
12701862 1 3399.5 HF FFF 206 H.1373.1997
12723370 1 3536.8 HF FFF 266 H.1373.1997
13603898 1 4687.8 HF FFF 276 H.1373.1998
14057580 1 3877.7 HF FFF 260 H.1373.1998
13603912 1 4510 HF FFF 263 H.1373.1998
14490025 1 4891.1 HF FFF 290 H.1373.1999
14571856 1 4640.7 HF FFF 286 H.1373.1999
14588948 1 4604.9 HF FFF 302 H.1373.1999
12766857 1 4605.8 HF FFF 292 H.1374.1997
12766917 1 3259.9 HF FFF 235 H.1374.1997
12766934 1 3222 HF FFF 240 H.1374.1997
12766967 1 3190.6 HF FFF 235 H.1374.1997
12766930 1 2983 HF FFF 237 H.1374.1997
12216599 1 3631.8 HF FFF 271 H.1375.1996
12216612 1 3796.2 HF FFF 262 H.1375.1996
18769509 1 2980 HF FFF 235 H.1377.2003
18043125 1 4309.9 HF FFF 261 H.1377.2003
12899787 1 3157.5 HF FFF 182 H.1378.1997
12899753 1 3027.7 HF FFF 233 H.1378.1997
16210325 1 4161.2 HF FFF 267 H.1380.2001
16624309 1 2849.9 HF FFF 255 H.1380.2001
16277975 1 3085.9 HF FFF 271 H.1380.2001
16210335 1 3027.4 HF FFF 271 H.1380.2001
12838888 1 2747.6 HF FFF 254 H.1380.1997
12838928 1 1602.4 HF FFF 189 H.1380.1997
13997202 1 3181.4 HF FFF 270 H.1380.1998
13997176 1 1842.9 HF FFF 242 H.1380.1998
13997149 1 2514.1 HF FFF 268 H.1380.1998
13997170 1 2905 HF FFF 236 H.1380.1998
13997190 1 1562.9 HF FFF 225 H.1380.1998
15509120 1 4253.2 HF FFF 268 H.1381.2000
15509138 1 3150.6 HF FFF 285 H.1381.2000
15509152 1 3160.6 HF FFF 271 H.1381.2000
15509142 1 3874.5 HF FFF 295 H.1381.2000
16370612 1 3895.5 HF FFF 280 H.1381.2001
16106897 1 4227.7 HF FFF 287 H.1381.2001
16370621 1 3977.8 HF FFF 298 H.1381.2001
16161330 1 4083 HF FFF 281 H.1381.2001
16370606 1 4491.1 HF FFF 257 H.1381.2001
16161331 1 4585.9 HF FFF 287 H.1381.2001
16442060 1 3881.8 HF FFF 278 H.1381.2001
16161329 1 4065.6 HF FFF 235 H.1381.2001
11853276 1 4811.1 HF FFF 291 H.1381.1996
11853278 1 4047 HF FFF 269 H.1381.1996
11853313 1 3808.2 HF FFF 296 H.1381.1996
11853334 1 3798.5 HF FFF 283 H.1381.1996
11853307 1 5056.8 HF FFF 274 H.1381.1996
11853273 1 4698.5 HF FFF 274 H.1381.1996
11853259 1 4571.4 HF FFF 285 H.1381.1996
12687963 1 2911.3 HF FFF 251 H.1381.1997
12688000 1 3391.8 HF FFF 286 H.1381.1997
12687964 1 4606.1 HF FFF 277 H.1381.1997
12687950 1 3155.2 HF FFF 264 H.1381.1997
12687985 1 3999.9 HF FFF 288 H.1381.1997
12687982 1 4129.8 HF FFF 292 H.1381.1997
12688011 1 4193.1 HF FFF 278 H.1381.1997
13585053 1 3007.2 HF FFF 256 H.1381.1998
13585035 1 3565.9 HF FFF 263 H.1381.1998
13585060 1 4043.8 HF FFF 272 H.1381.1998
13585003 1 3639.5 HF FFF 262 H.1381.1998
13585079 1 3151.3 HF FFF 241 H.1381.1998
13585063 1 3842.8 HF FFF 261 H.1381.1998
13585061 1 3154.8 HF FFF 261 H.1381.1998
14397672 1 3322.2 HF FFF 239 H.1381.1999
14401146 1 3341.1 HF FFF 246 H.1381.1999
16770293 1 4509.9 HF FFF 289 H.1382.2001
16329291 1 5004.2 HF FFF 284 H.1382.2001
18505073 1 3488.8 HF FFF 264 H.1382.2003
18505069 1 3511.1 HF FFF 267 H.1382.2003
18075566 1 4063.9 HF FFF 243 H.1382.2003
18087878 1 3572.7 HF FFF 245 H.1382.2003
18576795 1 3181.7 HF FFF 241 H.1382.2003
18075595 1 4588.2 HF FFF 278 H.1382.2003
18113289 1 3559 HF FFF 248 H.1382.2003
17944320 1 3145.1 HF FFF 244 H.1382.2003
12359105 1 4366.3 HF FFF 284 H.1382.1996
11819641 1 4459.2 HF FFF 284 H.1382.1996
12172527 1 4559 HF FFF 280 H.1382.1996
13393330 1 4002 HF FFF 278 H.1385.1997
13027695 1 5202.4 HF FFF 285 H.1385.1997
13027701 1 4333.4 HF FFF 284 H.1385.1997
13027734 1 4803.1 HF FFF 296 H.1385.1997
14212907 1 2938.8 HF FFF 213 H.1385.1998
14212894 1 3035.4 HF FFF 249 H.1385.1998
14212905 1 2817.8 HF FFF 232 H.1385.1998
14212891 1 2411.8 HF FFF 242 H.1385.1998
13920114 1 2702.1 HF FFF 232 H.1385.1998
14221184 1 2778.9 HF FFF 248 H.1385.1998
13930710 1 3189.8 HF FFF 230 H.1385.1998
12876847 1 3134.9 HF FFF 271 H.1386.1997
12876780 1 2950 HF FFF 192 H.1386.1997
12877065 1 2902.1 HF FFF 195 H.1386.1997
14339945 1 2047.4 HF FFF 195 H.1386.1997
12876820 1 3256.5 HF FFF 274 H.1386.1997
12876772 1 3049.1 HF FFF 287 H.1386.1997
12877101 1 2953 HF FFF 277 H.1386.1997
12876837 1 2759.8 HF FFF 263 H.1386.1997
17232364 1 4532.3 HF FFF 270 H.1387.2002
17232383 1 4011.1 HF FFF 277 H.1387.2002
17232335 1 4742.8 HF FFF 291 H.1387.2002
12767030 1 4104.2 HF FFF 257 H.1388.1997
12767015 1 4317.5 HF FFF 257 H.1388.1997
17890701 1 2993 HF FFF 275 H.1389.2002
17472082 1 3051.7 HF FFF 272 H.1389.2002
17472066 1 2398 HF FFF 244 H.1389.2002
17472071 1 3226.5 HF FFF 267 H.1389.2002
17472084 1 2717.1 HF FFF 275 H.1389.2002
16495785 1 3972.6 HF FFF 253 H.1390.2001
16495770 1 3994.1 HF FFF 229 H.1390.2001
16495794 1 4704.6 HF FFF 254 H.1390.2001
12808147 1 2676.6 HF FFF 220 H.1391.1997
12808182 1 3279.7 HF FFF 209 H.1391.1997
12808189 1 1862.6 HF FFF 156 H.1391.1997
16212485 1 2158.3 HF FFF 113 H.1394.2001
16053083 1 2397.8 HF FFF 142 H.1394.2001
16168031 1 2770.5 HF FFF 136 H.1394.2001
16053082 1 2763 HF FFF 138 H.1394.2001
17271626 1 3142.3 HF FFF 257 H.1394.2002
17271585 1 3719.9 HF FFF 257 H.1394.2002
17380519 1 4425.8 HF FFF 257 H.1394.2002
17271583 1 3722.9 HF FFF 218 H.1394.2002
17271606 1 3558.9 HF FFF 257 H.1394.2002
18658111 1 3738.8 HF FFF 266 H.1394.2003
18658148 1 3198.5 HF FFF 266 H.1394.2003
19926855 1 2705.9 HF FFF 266 H.1394.2003
18658049 1 4026.1 HF FFF 266 H.1394.2003
18658144 1 3205.1 HF FFF 266 H.1394.2003
12661287 1 3877.1 HF FFF 285 H.1394.1997
12661276 1 3927.4 HF FFF 267 H.1394.1997
12661200 1 4322.5 HF FFF 273 H.1394.1997
12661288 1 5757.5 HF FFF 290 H.1394.1997
12661255 1 4495.9 HF FFF 258 H.1394.1997
12661269 1 3487.7 HF FFF 280 H.1394.1997
12661238 1 4305.6 HF FFF 277 H.1394.1997
12661219 1 3573.2 HF FFF 274 H.1394.1997
12661273 1 3546.9 HF FFF 288 H.1394.1997
13604008 1 3312.6 HF FFF 237 H.1394.1998
13604036 1 3134.6 HF FFF 182 H.1394.1998
13604085 1 3124 HF FFF 240 H.1394.1998
13604028 1 3192.8 HF FFF 237 H.1394.1998
13604068 1 4061.6 HF FFF 247 H.1394.1998
14579079 1 4194.9 HF FFF 256 H.1394.1999
14579067 1 3538.4 HF FFF 241 H.1394.1999
14578988 1 3896.4 HF FFF 246 H.1394.1999
14578981 1 3210.8 HF FFF 229 H.1394.1999
14579030 1 3220.8 HF FFF 235 H.1394.1999
13703620 1 3436 HF FFF 245 H.1395.1998
13563806 1 2498.9 HF FFF 243 H.1395.1998
16291456 1 4023.2 HF FFF 296 H.1396.2001
16291432 1 4329.4 HF FFF 267 H.1396.2001
12969323 1 2937.2 HF FFF 210 H.1397.1997
12969327 1 2419.5 HF FFF 196 H.1397.1997
13285708 1 3435.8 HF FFF 253 H.1399.1997
13285675 1 3045.5 HF FFF 253 H.1399.1997
13285688 1 2853.6 HF FFF 213 H.1399.1997
12626335 1 3272.1 HF FFF 253 H.1399.1997
15739577 1 4000.8 HF FFF 245 H.1401.2000
15739583 1 2527.5 HF FFF 237 H.1401.2000
15739572 1 4394.7 HF FFF 239 H.1401.2000
16192502 1 3759.2 HF FFF 198 H.1401.2000
16192497 1 4430.8 HF FFF 235 H.1401.2000
16468667 1 3506.5 HF FFF 198 H.1401.2001
16264266 1 5104.8 HF FFF 236 H.1401.2001
16316354 1 5127.1 HF FFF 247 H.1401.2001
16772727 1 3739 HF FFF 237 H.1401.2001
16468693 1 4187.7 HF FFF 245 H.1401.2001
16264433 1 3766.4 HF FFF 179 H.1401.2001
16264286 1 3952.2 HF FFF 232 H.1401.2001
16264279 1 5122.3 HF FFF 247 H.1401.2001
17348416 1 3673.5 HF FFF 195 H.1401.2002
17890898 1 2995.5 HF FFF 195 H.1401.2002
17348424 1 2991 HF FFF 195 H.1401.2002
17348438 1 3346.5 HF FFF 195 H.1401.2002
17889977 1 4054.1 HF FFF 224 H.1401.2003
18076363 1 2819.4 HF FFF 215 H.1401.2003
18076366 1 3865 HF FFF 244 H.1401.2003
18076353 1 4640.9 HF FFF 248 H.1401.2003
13377831 1 3972.5 HF FFF 253 H.1403.1997
12792097 1 3966.8 HF FFF 250 H.1403.1997
12792098 1 4003.2 HF FFF 263 H.1403.1997
17241669 1 3248.9 HF FFF 208 H.1404.2002
17241655 1 3943.8 HF FFF 212 H.1404.2002
14104578 1 3220.2 HF FFF 262 H.1405.1998
14108828 1 2837.5 HF FFF 195 H.1405.1998
17077257 1 4496.7 HF FFF 280 H.1406.2002
17537327 1 2860.1 HF FFF 244 H.1406.2002
16973972 1 3164.1 HF FFF 272 H.1406.2002
16973978 1 3768.6 HF FFF 283 H.1406.2002
17037541 1 3097.6 HF FFF 260 H.1406.2002
16370610 1 4354.9 HF FFF 275 H.1406.2002
17026603 1 3212 HF FFF 285 H.1406.2002
17149876 1 4213 HF FFF 266 H.1406.2002
18020788 1 2572.3 HF FFF 205 H.1406.2003
18059937 1 2775.7 HF FFF 217 H.1406.2003
18020789 1 3274 HF FFF 226 H.1406.2003
18320714 1 2327.4 HF FFF 201 H.1406.2003
18092728 1 2656.6 HF FFF 228 H.1406.2003
12173262 1 2039.2 HF FFF 198 H.1407.1996
12173260 1 2948 HF FFF 203 H.1407.1996
13114692 1 3896.4 HF FFF 283 H.1409.1997
13114693 1 4712.4 HF FFF 287 H.1409.1997
13874554 1 3247.4 HF FFF 263 H.1409.1998
13874593 1 3414.3 HF FFF 255 H.1409.1998
13874610 1 3432 HF FFF 230 H.1409.1998
13874596 1 3860.5 HF FFF 247 H.1409.1998
13874546 1 3847.6 HF FFF 252 H.1409.1998
13874597 1 3400.8 HF FFF 253 H.1409.1998
13874585 1 4319.2 HF FFF 263 H.1409.1998
13874625 1 3389.2 HF FFF 254 H.1409.1998
13572369 1 3596.6 HF FFF 261 H.1409.1998
18164036 1 3759.6 HF FFF 228 H.1410.2003
18030664 1 4147.9 HF FFF 234 H.1410.2003
17702668 1 2933.8 HF FFF 173 H.1411.2002
17702643 1 4371.7 HF FFF 224 H.1411.2002
17702597 1 4864.1 HF FFF 244 H.1411.2002
17702605 1 4840.2 HF FFF 247 H.1411.2002
17555055 1 3919.2 HF FFF 221 H.1411.2002
17555040 1 3498.1 HF FFF 256 H.1411.2002
17727703 1 4577.5 HF FFF 251 H.1411.2002
17727684 1 4792.4 HF FFF 241 H.1411.2002
18517758 1 5266.5 HF FFF 284 H.1411.2003
18517767 1 5371.2 HF FFF 287 H.1411.2003
18517807 1 4091.6 HF FFF 285 H.1411.2003
18517781 1 4541.1 HF FFF 287 H.1411.2003
18517799 1 4251.2 HF FFF 252 H.1411.2003
18517881 1 4938.6 HF FFF 271 H.1411.2003
11274685 1 4826.2 HF FFF 218 H.1413.1996
12285854 1 2832.5 HF FFF 218 H.1413.1996
12285828 1 4802.8 HF FFF 218 H.1413.1996
16724921 1 1717.5 HF FFF 195 H.1415.2001
16220404 1 1914 HF FFF 195 H.1415.2001
16724911 1 2088 HF FFF 195 H.1415.2001
16703577 1 2196 HF FFF 195 H.1415.2001
16724852 1 2320.5 HF FFF 195 H.1415.2001
16157751 1 3295.5 HF FFF 195 H.1415.2001
16157748 1 1621.5 HF FFF 195 H.1415.2001
11929778 1 3080.1 HF FFF 210 H.1415.1996
11929769 1 2468.7 HF FFF 205 H.1415.1996
12285907 1 2599.3 HF FFF 204 H.1415.1996
11929828 1 2229.9 HF FFF 193 H.1415.1996
12285911 1 2331.4 HF FFF 209 H.1415.1996
11929795 1 2141.1 HF FFF 185 H.1415.1996
11929781 1 2839.1 HF FFF 210 H.1415.1996
14248620 1 2235 HF FFF 185 H.1415.1998
13703995 1 2253 HF FFF 195 H.1415.1998
13704034 1 2223 HF FFF 195 H.1415.1998
15420794 1 2918.3 HF FFF 279 H.1420.2000
16037347 1 2544.8 HF FFF 197 H.1420.2000
11558794 1 3884.4 HF FFF 244 H.1420.1996
11642329 1 3257.9 HF FFF 251 H.1420.1996
12002238 1 3463 HF FFF 248 H.1420.1996
11415162 1 4253.7 HF FFF 250 H.1420.1996
12923587 1 2765.6 HF FFF 259 H.1420.1997
12923521 1 3138.7 HF FFF 227 H.1420.1997
12923547 1 4306.8 HF FFF 260 H.1420.1997
12923526 1 3579.9 HF FFF 276 H.1420.1997
12012897 1 4184.1 HF FFF 232 H.1420.1997
12923558 1 3885.9 HF FFF 259 H.1420.1997
12923561 1 3947 HF FFF 253 H.1420.1997
12882792 1 3613.5 HF FFF 261 H.1420.1997
14190096 1 2717.7 HF FFF 237 H.1420.1998
14190005 1 2716.4 HF FFF 251 H.1420.1998
14190041 1 3218.4 HF FFF 244 H.1420.1998
14190062 1 2637.7 HF FFF 246 H.1420.1998
16559667 1 2968.5 HF FFF 238 H.1423.2001
16109054 1 3508.3 HF FFF 247 H.1423.2001
16801023 1 2818.7 HF FFF 249 H.1423.2001
16889717 1 2804.3 HF FFF 207 H.1423.2001
16799764 1 3680.9 HF FFF 241 H.1423.2001
12882749 1 3382.1 HF FFF 260 H.1424.1997
12882768 1 4001.5 HF FFF 270 H.1424.1997
12882766 1 2382.4 HF FFF 235 H.1424.1997
12882735 1 3621.3 HF FFF 261 H.1424.1997
12882676 1 2570.2 HF FFF 219 H.1424.1997
13169725 1 3616.2 HF FFF 259 H.1426.1997
13169757 1 3652.3 HF FFF 257 H.1426.1997
13169707 1 3281.3 HF FFF 261 H.1426.1997
13169764 1 4076.1 HF FFF 238 H.1426.1997
13169749 1 2888.1 HF FFF 245 H.1426.1997
13169719 1 4759.6 HF FFF 261 H.1426.1997
13169738 1 3580.2 HF FFF 247 H.1426.1997
13169776 1 3541.7 HF FFF 259 H.1426.1997
13169718 1 2999.8 HF FFF 261 H.1426.1997
14031508 1 3990.8 HF FFF 253 H.1426.1998
14031458 1 3800.1 HF FFF 253 H.1426.1998
14031531 1 3614 HF FFF 248 H.1426.1998
14031429 1 4406.7 HF FFF 253 H.1426.1998
14031471 1 2735.7 HF FFF 287 H.1426.1998
14031486 1 3078.6 HF FFF 238 H.1426.1998
14031443 1 3199.6 HF FFF 248 H.1426.1998
14031480 1 5029.7 HF FFF 213 H.1426.1999
14981667 1 4284.7 HF FFF 213 H.1426.1999
14981635 1 2984.4 HF FFF 213 H.1426.1999
15427515 1 2890.2 HF FFF 215 H.1427.2000
15850036 1 3670.7 HF FFF 248 H.1427.2000
15850092 1 3388.4 HF FFF 215 H.1427.2000
15850160 1 3668.4 HF FFF 248 H.1427.2000
15850082 1 2800.9 HF FFF 248 H.1427.2000
13592783 1 2337.3 HF FFF 218 H.1427.1998
13702301 1 3169.4 HF FFF 228 H.1427.1998
13702312 1 3496.6 HF FFF 231 H.1427.1998
13675192 1 3773 HF FFF 250 H.1427.1998
13675148 1 3567.4 HF FFF 246 H.1427.1998
13702252 1 2404.3 HF FFF 228 H.1427.1998
14012900 1 1802.8 HF FFF 204 H.1427.1998
13675289 1 2942.2 HF FFF 196 H.1427.1998
13675207 1 3637.1 HF FFF 242 H.1427.1998
13675249 1 3406 HF FFF 234 H.1427.1998
13791350 1 3332.4 HF FFF 234 H.1427.1998
13592445 1 2604.5 HF FFF 220 H.1427.1998
13713373 1 2938.9 HF FFF 216 H.1427.1998
14490353 1 2002.2 HF FFF 201 H.1427.1999
14537343 1 2600.1 HF FFF 201 H.1427.1999
14602339 1 2790.8 HF FFF 248 H.1427.1999
18672085 1 5254.2 HF FFF 261 H.1429.2003
18672084 1 5636.4 HF FFF 263 H.1429.2003
18672066 1 4023.8 HF FFF 236 H.1429.2003
18672089 1 5641.1 HF FFF 250 H.1429.2003
14830751 1 3765 HF FFF 238 H.1429.1999
14830801 1 3334.4 HF FFF 231 H.1429.1999
14830806 1 3410.6 HF FFF 222 H.1429.1999
14830822 1 3495.9 HF FFF 243 H.1429.1999
14830765 1 2778.2 HF FFF 231 H.1429.1999
12641306 1 3395.4 HF FFF 249 H.1430.1997
12921196 1 3189 HF FFF 249 H.1430.1997
12684623 1 3348.6 HF FFF 249 H.1430.1997
12373282 1 3058.2 HF FFF 264 H.1431.1996
12373279 1 3802 HF FFF 264 H.1431.1996
14426265 1 3200.2 HF FFF 249 H.1432.1999
14430705 1 2992.6 HF FFF 249 H.1432.1999
14462322 1 2242 HF FFF 242 H.1432.1999
17383634 1 6101.3 HF FFF 282 H.1433.2002
18863609 1 4422.2 HF FFF 265 H.1433.2002
12259457 1 3430.5 HF FFF 228 H.1434.1996
12259436 1 3052.3 HF FFF 236 H.1434.1996
12259412 1 2795.4 HF FFF 169 H.1434.1996
12259399 1 3438.8 HF FFF 237 H.1434.1996
12259360 1 4152.6 HF FFF 243 H.1434.1996
12729605 1 2611.8 HF FFF 167 H.1434.1997
12729578 1 3178.1 HF FFF 241 H.1434.1997
12729593 1 4470.6 HF FFF 237 H.1434.1997
12729601 1 3825.1 HF FFF 233 H.1434.1997
13813490 1 3459.5 HF FFF 249 H.1434.1998
13813515 1 2688 HF FFF 236 H.1434.1998
15478649 1 4402.3 HF FFF 287 H.1435.2000
15710879 1 3850.1 HF FFF 219 H.1435.2000
15478691 1 3861.4 HF FFF 284 H.1435.2000
15478700 1 4210.5 HF FFF 287 H.1435.2000
15478704 1 4427.2 HF FFF 285 H.1435.2000
15538664 1 4086 HF FFF 264 H.1435.2000
15710874 1 2911 HF FFF 268 H.1435.2000
15478672 1 3984.4 HF FFF 280 H.1435.2000
15710878 1 4497.5 HF FFF 286 H.1435.2000
15478653 1 4185.3 HF FFF 287 H.1435.2000
15538644 1 4051.4 HF FFF 283 H.1435.2000
15478683 1 3407.7 HF FFF 280 H.1435.2000
15538676 1 4195.4 HF FFF 284 H.1435.2000
16863471 1 3340.9 HF FFF 182 H.1435.2001
16863469 1 2260.7 HF FFF 164 H.1435.2001
16863420 1 2609.8 HF FFF 151 H.1435.2001
16863370 1 2817.4 HF FFF 172 H.1435.2001
16526560 1 2193.4 HF FFF 187 H.1435.2001
16863409 1 2353.8 HF FFF 173 H.1435.2001
16509397 1 3699.3 HF FFF 172 H.1435.2001
16509425 1 3146.4 HF FFF 189 H.1435.2001
16526534 1 2727 HF FFF 180 H.1435.2001
16509435 1 1962.3 HF FFF 159 H.1435.2001
16509452 1 2432.5 HF FFF 178 H.1435.2001
16863410 1 2860 HF FFF 175 H.1435.2001
16526564 1 2198.5 HF FFF 145 H.1435.2001
16526541 1 3146 HF FFF 185 H.1435.2001
17255864 1 5502.5 HF FFF 288 H.1435.2002
17255872 1 3141.3 HF FFF 252 H.1435.2002
17255833 1 3962.1 HF FFF 273 H.1435.2002
17255884 1 2342.9 HF FFF 209 H.1435.2002
17255837 1 3578.2 HF FFF 204 H.1435.2002
17255820 1 4970.5 HF FFF 290 H.1435.2002
17255828 1 4634.2 HF FFF 298 H.1435.2002
17255861 1 4384.4 HF FFF 299 H.1435.2002
17255825 1 4259.3 HF FFF 299 H.1435.2002
17255832 1 4722.7 HF FFF 247 H.1435.2002
17255918 1 3953.8 HF FFF 299 H.1435.2002
17255870 1 4371.3 HF FFF 299 H.1435.2002
17255887 1 4507.9 HF FFF 298 H.1435.2002
18312933 1 3733.5 HF FFF 300 H.1435.2003
18312940 1 3800.6 HF FFF 303 H.1435.2003
18313040 1 2607.9 HF FFF 203 H.1435.2003
18313014 1 2451.8 HF FFF 158 H.1435.2003
18312958 1 2783.6 HF FFF 194 H.1435.2003
18312964 1 5367.7 HF FFF 304 H.1435.2003
12877670 1 3689.4 HF FFF 259 H.1435.1997
12877624 1 3264.4 HF FFF 248 H.1435.1997
12877662 1 3346.5 HF FFF 259 H.1435.1997
12877639 1 3870.9 HF FFF 249 H.1435.1997
12877659 1 2964.7 HF FFF 254 H.1435.1997
12877679 1 3051.4 HF FFF 259 H.1435.1997
12877615 1 3199.5 HF FFF 259 H.1435.1997
12877710 1 3550.1 HF FFF 259 H.1435.1997
13874355 1 3697.3 HF FFF 255 H.1435.1998
13874337 1 3550.7 HF FFF 252 H.1435.1998
13874389 1 2762.2 HF FFF 173 H.1435.1998
13874320 1 2798.1 HF FFF 180 H.1435.1998
13874332 1 2180.6 HF FFF 203 H.1435.1998
13874361 1 3175 HF FFF 166 H.1435.1998
13874412 1 3058.8 HF FFF 246 H.1435.1998
13874371 1 3407.7 HF FFF 230 H.1435.1998
13874372 1 3061.2 HF FFF 249 H.1435.1998
13874399 1 1994.1 HF FFF 198 H.1435.1998
13874350 1 3018.7 HF FFF 166 H.1435.1998
13874409 1 2805.9 HF FFF 182 H.1435.1998
15377503 1 2745 HF FFF 152 H.1435.1998
13874418 1 2715.7 HF FFF 242 H.1435.1998
15994806 1 3820.5 HF FFF 236 H.1438.2000
15910523 1 3336.9 HF FFF 227 H.1438.2000
15849327 1 3055.2 HF FFF 241 H.1438.2000
16549651 1 3451.3 HF FFF 241 H.1438.2001
16549659 1 2829.2 HF FFF 236 H.1438.2001
16549647 1 2495.1 HF FFF 241 H.1438.2001
16549661 1 4178.9 HF FFF 286 H.1438.2001
16553987 1 2936.4 HF FFF 241 H.1438.2001
16553982 1 4132.2 HF FFF 241 H.1438.2001
16553999 1 3335.4 HF FFF 241 H.1438.2001
17461919 1 3266.7 HF FFF 261 H.1438.2002
17519776 1 3291.3 HF FFF 261 H.1438.2002
17461912 1 5030 HF FFF 261 H.1438.2002
18472717 1 3418.6 HF FFF 250 H.1438.2003
18472711 1 3308.6 HF FFF 250 H.1438.2003
14687471 1 2297.2 HF FFF 240 H.1438.1999
14687478 1 3251.6 HF FFF 251 H.1438.1999
14687475 1 2923.9 HF FFF 245 H.1438.1999
13605079 1 2099.2 HF FFF 170 H.1440.1998
13605090 1 3786 HF FFF 191 H.1440.1998
14619100 1 2777.4 HF FFF 183 H.1440.1999
14619115 1 3330.3 HF FFF 198 H.1440.1999
14619107 1 3024.3 HF FFF 206 H.1440.1999
15887412 1 2705.9 HF FFF 227 H.1441.2000
15887438 1 3010.7 HF FFF 205 H.1441.2000
15295075 1 2631.4 HF FFF 194 H.1441.2000
13068682 1 1802.5 HF FFF 166 H.1441.1997
13068680 1 1635 HF FFF 111 H.1441.1997
13068692 1 2944 HF FFF 208 H.1441.1997
12150039 1 4479.4 HF FFF 251 H.1442.1996
12150072 1 4358.3 HF FFF 211 H.1442.1996
15837771 1 3713.7 HF FFF 252 H.1443.2000
15837794 1 4264.8 HF FFF 252 H.1443.2000
15837812 1 3934.6 HF FFF 252 H.1443.2000
17610793 1 3246.1 HF FFF 261 H.1443.2002
17610775 1 4670.3 HF FFF 278 H.1443.2002
17610768 1 3784.1 HF FFF 270 H.1443.2002
17610751 1 3849 HF FFF 270 H.1443.2002
17610766 1 4490.2 HF FFF 275 H.1443.2002
13795770 1 2387.7 HF FFF 184 H.1443.1998
13795789 1 2169.3 HF FFF 186 H.1443.1998
13795759 1 1903.9 HF FFF 188 H.1443.1998
14125197 1 3554.2 HF FFF 254 H.1443.1998
14147096 1 2315.7 HF FFF 185 H.1443.1998
14125190 1 1710.4 HF FFF 194 H.1443.1998
14147166 1 2590.8 HF FFF 194 H.1443.1998
13626661 1 1697.3 HF FFF 194 H.1443.1998
14956064 1 3181.3 HF FFF 247 H.1443.1999
14956046 1 2383 HF FFF 235 H.1443.1999
14956092 1 2908.8 HF FFF 247 H.1443.1999
14956109 1 3068.4 HF FFF 239 H.1443.1999
15733188 1 3732.6 HF FFF 235 H.1444.2000
15733199 1 3947.1 HF FFF 256 H.1444.2000
15733190 1 4029.3 HF FFF 256 H.1444.2000
14031716 1 2995 HF FFF 236 H.1445.1998
14031749 1 3232.9 HF FFF 231 H.1445.1998
14031704 1 3408 HF FFF 247 H.1445.1998
14031735 1 2807.9 HF FFF 240 H.1445.1998
15298104 1 1418.6 HF FFF 122 H.1446.2000
15324668 1 1730.3 HF FFF 180 H.1446.2000
16009218 1 2499.4 HF FFF 163 H.1446.2000
14552373 1 1948.3 HF FFF 180 H.1446.1999
14903877 1 2933 HF FFF 221 H.1446.1999
14903815 1 1855.2 HF FFF 166 H.1446.1999
14552384 1 2271.8 HF FFF 172 H.1446.1999
14552365 1 2908.6 HF FFF 183 H.1446.1999
14892770 1 2984.8 HF FFF 184 H.1446.1999
14552356 1 2218 HF FFF 180 H.1446.1999
15678289 1 2347.7 HF FFF 195 H.1446.1999
14903846 1 2506 HF FFF 183 H.1446.1999
14892773 1 2063.5 HF FFF 192 H.1446.1999
14892821 1 2764.8 HF FFF 191 H.1446.1999
17371187 1 1885.4 HF FFF 173 H.1447.2002
17371246 1 2442 HF FFF 243 H.1447.2002
11876679 1 3618.9 HF FFF 251 H.1447.1996
12075733 1 3793.9 HF FFF 234 H.1447.1996
12075718 1 2879.4 HF FFF 240 H.1447.1996
12075745 1 3053.9 HF FFF 239 H.1447.1996
12075710 1 2914.3 HF FFF 244 H.1447.1996
12075759 1 2741.8 HF FFF 170 H.1447.1996
12075754 1 2831.4 HF FFF 206 H.1447.1996
11876685 1 3090.1 HF FFF 238 H.1447.1996
12748783 1 3415.3 HF FFF 235 H.1447.1997
12748763 1 3619.6 HF FFF 269 H.1447.1997
12748759 1 5057.7 HF FFF 286 H.1447.1997
12748777 1 3013.8 HF FFF 215 H.1447.1997
12748765 1 3817.1 HF FFF 286 H.1447.1997
13800789 1 2296.9 HF FFF 236 H.1447.1998
13800781 1 3126 HF FFF 226 H.1447.1998
13800754 1 2692 HF FFF 259 H.1447.1998
13643731 1 2656.2 HF FFF 223 H.1447.1998
13525470 1 2819.7 HF FFF 251 H.1447.1998
13800768 1 2980.9 HF FFF 263 H.1447.1998
12748762 1 4019.6 HF FFF 264 H.1447.1998
13800792 1 2263.1 HF FFF 262 H.1447.1998
15482709 1 3337.4 HF FFF 209 H.1449.2000
15482754 1 3632.9 HF FFF 257 H.1449.2000
15510497 1 4013.5 HF FFF 256 H.1449.2000
15510479 1 3040.2 HF FFF 209 H.1449.2000
15482697 1 3219.9 HF FFF 239 H.1449.2000
16641679 1 4154.6 HF FFF 237 H.1449.2001
16641625 1 3435.2 HF FFF 253 H.1449.2001
17754361 1 4228.7 HF FFF 238 H.1449.2002
17754387 1 3038.2 HF FFF 262 H.1449.2002
17754345 1 4420.1 HF FFF 262 H.1449.2002
17754346 1 2574.7 HF FFF 213 H.1449.2002
17754354 1 3873.4 HF FFF 262 H.1449.2002
17754416 1 3690.3 HF FFF 257 H.1449.2002
17754356 1 3250.4 HF FFF 262 H.1449.2002
17754412 1 3184 HF FFF 262 H.1449.2002
17754337 1 2779.1 HF FFF 230 H.1449.2002
17754407 1 3475.5 HF FFF 262 H.1449.2002
17754392 1 3359.6 HF FFF 230 H.1449.2002
17754401 1 3710.6 HF FFF 237 H.1449.2002
17754393 1 3617.1 HF FFF 262 H.1449.2002
12839840 1 3229.3 HF FFF 235 H.1449.1997
12839849 1 3643.8 HF FFF 240 H.1449.1997
12839882 1 2888 HF FFF 237 H.1449.1997
12861054 1 3281.8 HF FFF 239 H.1449.1997
12839908 1 3591.4 HF FFF 237 H.1449.1997
13535482 1 2692.7 HF FFF 226 H.1449.1998
13535497 1 2979.2 HF FFF 209 H.1449.1998
13535488 1 3644.6 HF FFF 238 H.1449.1998
14661291 1 2473.1 HF FFF 238 H.1449.1999
14804571 1 2477.8 HF FFF 236 H.1449.1999
14661227 1 2960 HF FFF 194 H.1449.1999
16144055 1 2492.1 HF FFF 251 H.1449.1999
14804561 1 3127.1 HF FFF 244 H.1449.1999
16402981 1 4313.8 HF FFF 248 H.1450.2001
16301802 1 2962.4 HF FFF 253 H.1450.2001
16301800 1 3330 HF FFF 225 H.1450.2001
16301796 1 3712.2 HF FFF 254 H.1450.2001
16301861 1 3816.3 HF FFF 252 H.1450.2001
16301849 1 2878.8 HF FFF 241 H.1450.2001
16637314 1 3419.8 HF FFF 250 H.1450.2001
16301815 1 3035.3 HF FFF 218 H.1450.2001
16637311 1 3076.4 HF FFF 249 H.1450.2001
18346523 1 3982.6 HF FFF 239 H.1450.2003
18346482 1 3303.1 HF FFF 229 H.1450.2003
18122243 1 2739 HF FFF 164 H.1450.2003
18122265 1 4361.7 HF FFF 230 H.1450.2003
18346512 1 2988.8 HF FFF 236 H.1450.2003
18111297 1 2759.8 HF FFF 179 H.1450.2003
18122258 1 3169.7 HF FFF 241 H.1450.2003
18346516 1 3229.9 HF FFF 235 H.1450.2003
18122261 1 3583.6 HF FFF 228 H.1450.2003
18177619 1 2868.2 HF FFF 189 H.1450.2003
18122244 1 3162.5 HF FFF 237 H.1450.2003
14491037 1 3335.6 HF FFF 244 H.1450.1999
14444825 1 2985.2 HF FFF 199 H.1450.1999
14491034 1 1976.8 HF FFF 199 H.1450.1999
14491044 1 3266.9 HF FFF 245 H.1450.1999
14491035 1 2940.5 HF FFF 246 H.1450.1999
14491041 1 3818.6 HF FFF 248 H.1450.1999
14788840 1 2686 HF FFF 247 H.1450.1999
14788859 1 1714.3 HF FFF 130 H.1450.1999
14788839 1 2853.7 HF FFF 254 H.1450.1999
14788841 1 2240.5 HF FFF 248 H.1450.1999
14788851 1 3257.4 HF FFF 231 H.1450.1999
11781718 1 3105.6 HF FFF 227 H.1451.1996
11781745 1 3303 HF FFF 230 H.1451.1996
11781727 1 4102.1 HF FFF 241 H.1451.1996
11781766 1 4455 HF FFF 241 H.1451.1996
11781776 1 3722 HF FFF 198 H.1451.1996
12126941 1 3647.8 HF FFF 229 H.1452.1996
12126933 1 3439.3 HF FFF 261 H.1452.1996
11685497 1 3095.2 HF FFF 250 H.1452.1996
13122486 1 3117.5 HF FFF 237 H.1452.1997
13122402 1 3067.6 HF FFF 213 H.1452.1997
13122461 1 3446.9 HF FFF 247 H.1452.1997
13122456 1 3254.9 HF FFF 215 H.1452.1997
13122429 1 3734.2 HF FFF 236 H.1452.1997
12858444 1 3514 HF FFF 249 H.1452.1997
13122463 1 3017.2 HF FFF 235 H.1452.1997
13606510 1 2417.6 HF FFF 154 H.1452.1998
13885587 1 2408.2 HF FFF 168 H.1452.1998
15694260 1 2411 HF FFF 195 H.1455.2000
15694248 1 2840.3 HF FFF 216 H.1455.2000
15662245 1 2955.5 HF FFF 230 H.1455.2000
15694253 1 3037.6 HF FFF 207 H.1455.2000
15694252 1 2974.2 HF FFF 228 H.1455.2000
15694244 1 2612.6 HF FFF 225 H.1455.2000
16085383 1 2581.8 HF FFF 226 H.1456.2000
15773089 1 3498.6 HF FFF 233 H.1456.2000
15773106 1 2701.5 HF FFF 244 H.1456.2000
16397113 1 3566.3 HF FFF 250 H.1456.2001
16397147 1 3044.7 HF FFF 251 H.1456.2001
16397119 1 3028.2 HF FFF 237 H.1456.2001
11852415 1 4321.1 HF FFF 263 H.1456.1996
11852450 1 3564.2 HF FFF 243 H.1456.1996
11852439 1 3012.8 HF FFF 257 H.1456.1996
12697833 1 3475.3 HF FFF 262 H.1456.1997
12697835 1 4573.3 HF FFF 277 H.1456.1997
12698486 1 2949.5 HF FFF 243 H.1456.1997
12698475 1 3086.4 HF FFF 251 H.1456.1997
12697839 1 3459.8 HF FFF 243 H.1456.1997
12697844 1 2933.8 HF FFF 254 H.1456.1997
13951369 1 2838.8 HF FFF 237 H.1459.1998
13951327 1 2103.8 HF FFF 203 H.1459.1998
13951339 1 2615 HF FFF 253 H.1459.1998
13795785 1 3642.5 HF FFF 297 H.1459.1998
13950349 1 2780.1 HF FFF 242 H.1459.1998
13950368 1 2832.2 HF FFF 183 H.1459.1998
13950298 1 2820.7 HF FFF 199 H.1459.1998
13951350 1 1929.1 HF FFF 253 H.1459.1998
13950342 1 2878 HF FFF 247 H.1459.1998
13950319 1 3289 HF FFF 253 H.1459.1998
13951340 1 3514 HF FFF 273 H.1459.1998
13950309 1 2676.7 HF FFF 253 H.1459.1998
13950313 1 2723.3 HF FFF 203 H.1459.1998
13873908 1 1932.6 HF FFF 203 H.1459.1998
17192906 1 4147.8 HF FFF 260 H.1460.2002
17192914 1 2844.2 HF FFF 204 H.1460.2002
17192919 1 4076.4 HF FFF 260 H.1460.2002
17192920 1 4400.9 HF FFF 260 H.1460.2002
17034718 1 4492.2 HF FFF 258 H.1460.2002
17034739 1 4736.7 HF FFF 245 H.1460.2002
17034722 1 4053.2 HF FFF 248 H.1460.2002
13505115 1 3469.2 HF FFF 235 H.1461.1998
13505133 1 2569.8 HF FFF 216 H.1461.1998
13505125 1 2738.3 HF FFF 224 H.1461.1998
13505155 1 3287.4 HF FFF 222 H.1461.1998
13932007 1 2949.3 HF FFF 253 H.1462.1998
13932081 1 3229.2 HF FFF 252 H.1462.1998
13932026 1 2891.4 HF FFF 188 H.1462.1998
13932009 1 2127 HF FFF 179 H.1462.1998
13932053 1 2988.3 HF FFF 234 H.1462.1998
13932032 1 2875 HF FFF 239 H.1462.1998
13932004 1 3294.1 HF FFF 256 H.1462.1998
13931994 1 2217.9 HF FFF 194 H.1462.1998
13931998 1 2667.3 HF FFF 247 H.1462.1998
13068834 1 3461.7 HF FFF 255 H.1462.1998
13932054 1 3095.8 HF FFF 244 H.1462.1998
14771153 1 3081.5 HF FFF 236 H.1464.1999
14771160 1 3829.6 HF FFF 218 H.1464.1999
12041620 1 3434.4 HF FFF 259 H.1465.1996
12041610 1 3505.7 HF FFF 244 H.1465.1996
15734228 1 3559 HF FFF 259 H.1468.2000
15734258 1 2554.2 HF FFF 238 H.1468.2000
15734291 1 3785.6 HF FFF 259 H.1468.2000
15734226 1 2885.6 HF FFF 259 H.1468.2000
15734275 1 3183.4 HF FFF 259 H.1468.2000
15734259 1 2930.2 HF FFF 242 H.1468.2000
15734212 1 2980.5 HF FFF 259 H.1468.2000
16645827 1 3788.9 HF FFF 263 H.1468.2001
16645774 1 4033.7 HF FFF 252 H.1468.2001
16645825 1 4040.7 HF FFF 263 H.1468.2001
16645879 1 3267.2 HF FFF 263 H.1468.2001
16645780 1 3977.3 HF FFF 259 H.1468.2001
16645852 1 3898.7 HF FFF 263 H.1468.2001
16645870 1 3896 HF FFF 263 H.1468.2001
16645791 1 4009.2 HF FFF 263 H.1468.2001
16645784 1 3775.6 HF FFF 263 H.1468.2001
16645815 1 3220.8 HF FFF 263 H.1468.2001
17596082 1 3847.4 HF FFF 261 H.1468.2002
17596121 1 4222.5 HF FFF 264 H.1468.2002
17596095 1 3992.6 HF FFF 264 H.1468.2002
17596106 1 3093.5 HF FFF 264 H.1468.2002
17596137 1 3708.3 HF FFF 264 H.1468.2002
17596111 1 4042.4 HF FFF 264 H.1468.2002
17596122 1 3721.2 HF FFF 264 H.1468.2002
17596175 1 4090.4 HF FFF 264 H.1468.2002
18593012 1 2716.9 HF FFF 222 H.1468.2003
18593021 1 2687.1 HF FFF 251 H.1468.2003
18593033 1 3346.7 HF FFF 256 H.1468.2003
18592960 1 3400.3 HF FFF 256 H.1468.2003
18593015 1 2622.9 HF FFF 222 H.1468.2003
18592958 1 3066.2 HF FFF 256 H.1468.2003
18593007 1 3692.2 HF FFF 256 H.1468.2003
18592969 1 3167.5 HF FFF 256 H.1468.2003
18593049 1 3594.1 HF FFF 256 H.1468.2003
18593037 1 3370.1 HF FFF 233 H.1468.2003
18608601 1 3282.5 HF FFF 256 H.1468.2003
15146002 1 3486.7 HF FFF 250 H.1468.1999
14401988 1 3810.2 HF FFF 203 H.1468.1999
14402046 1 3891.9 HF FFF 250 H.1468.1999
15146014 1 3342.4 HF FFF 250 H.1468.1999
15146019 1 2852.5 HF FFF 244 H.1468.1999
15146043 1 3983.5 HF FFF 250 H.1468.1999
15146100 1 3746.5 HF FFF 234 H.1468.1999
14456172 1 3056.8 HF FFF 250 H.1468.1999
17582897 1 4099.3 HF FFF 244 H.1470.2002
17582906 1 3062.1 HF FFF 226 H.1470.2002
17469780 1 3743.6 HF FFF 238 H.1470.2002
17582905 1 3476.4 HF FFF 248 H.1470.2002
17224860 1 3784.2 HF FFF 239 H.1470.2002
17369306 1 4368.6 HF FFF 233 H.1470.2002
15520516 1 4419.5 HF FFF 270 H.1471.2000
15440517 1 3675.2 HF FFF 257 H.1471.2000
15520508 1 3178.9 HF FFF 259 H.1471.2000
15520518 1 3213.3 HF FFF 260 H.1471.2000
14701128 1 3410.9 HF FFF 212 H.1472.1999
14701131 1 3788 HF FFF 236 H.1472.1999
14701142 1 2907.1 HF FFF 216 H.1472.1999
14939284 1 3596.2 HF FFF 245 H.1473.1999
14939212 1 3493.7 HF FFF 239 H.1473.1999
16234218 1 4032.3 HF FFF 249 H.1474.2001
16236410 1 4694.4 HF FFF 273 H.1474.2001
16236419 1 3830.2 HF FFF 272 H.1474.2001
17276756 1 4162.1 HF FFF 263 H.1474.2002
17276782 1 3743.2 HF FFF 231 H.1474.2002
17128584 1 3918.6 HF FFF 251 H.1474.2002
11940612 1 3843.9 HF FFF 220 H.1474.1996
12444636 1 2532.8 HF FFF 135 H.1474.1996
12444637 1 3504.3 HF FFF 242 H.1474.1996
12515262 1 3208.5 HF FFF 195 H.1474.1997
12634821 1 3942 HF FFF 195 H.1474.1997
13042003 1 3336 HF FFF 195 H.1474.1997
13041992 1 3240 HF FFF 195 H.1474.1997
12515276 1 3510 HF FFF 195 H.1474.1997
13162511 1 2877 HF FFF 195 H.1474.1997
16535089 1 4009.1 HF FFF 255 H.1475.2001
16535078 1 4231 HF FFF 257 H.1475.2001
17218718 1 4002.1 HF FFF 269 H.1475.2002
17260354 1 3296 HF FFF 269 H.1475.2002
17260366 1 2741.3 HF FFF 258 H.1475.2002
13217972 1 2788.8 HF FFF 197 H.1475.1997
13208568 1 3065.1 HF FFF 257 H.1475.1997
13208562 1 2979.6 HF FFF 191 H.1475.1997
13208570 1 3820.5 HF FFF 257 H.1475.1997
14982171 1 2551.8 HF FFF 216 H.1475.1999
14982148 1 2867.2 HF FFF 202 H.1475.1999
14982146 1 2778.9 HF FFF 192 H.1475.1999
14982149 1 3612.6 HF FFF 239 H.1475.1999
16651469 1 3431.1 HF FFF 255 H.1476.2001
16734883 1 2981.9 HF FFF 299 H.1476.2001
16272490 1 3838.2 HF FFF 256 H.1476.2001
16626674 1 3352.4 HF FFF 256 H.1476.2001
16651504 1 3290.8 HF FFF 288 H.1476.2001
16626652 1 4003.5 HF FFF 256 H.1476.2001
16626646 1 3703 HF FFF 242 H.1476.2001
16272495 1 3603.1 HF FFF 263 H.1476.2001
17671272 1 2915.2 HF FFF 242 H.1476.2002
17515636 1 2005.3 HF FFF 197 H.1476.2002
17643849 1 1954.2 HF FFF 197 H.1476.2002
17643862 1 1706.5 HF FFF 197 H.1476.2002
17402754 1 2440.3 HF FFF 197 H.1476.2002
17643855 1 2512.2 HF FFF 197 H.1476.2002
16006029 1 2984 HF FFF 227 H.1477.2000
15857506 1 3687.4 HF FFF 227 H.1477.2000
15857501 1 2760.4 HF FFF 227 H.1477.2000
16925470 1 3283.8 HF FFF 229 H.1477.2001
16925464 1 3020.6 HF FFF 210 H.1477.2001
14170183 1 1899.9 HF FFF 151 H.1477.1998
14170142 1 2455.9 HF FFF 151 H.1477.1998
14158344 1 2235.6 HF FFF 150 H.1477.1998
14170216 1 2230.5 HF FFF 151 H.1477.1998
14170219 1 3228.1 HF FFF 151 H.1477.1998
15026931 1 3036.3 HF FFF 207 H.1477.1999
15026952 1 2901.5 HF FFF 207 H.1477.1999
14407378 1 3312.3 HF FFF 207 H.1477.1999
15026906 1 2437.6 HF FFF 207 H.1477.1999
15026947 1 2742.1 HF FFF 207 H.1477.1999
15026927 1 3083.5 HF FFF 207 H.1477.1999
15026914 1 2363.1 HF FFF 207 H.1477.1999
15026967 1 2777.7 HF FFF 207 H.1477.1999
11929671 1 3705.2 HF FFF 281 H.1478.1996
11722259 1 3539.3 HF FFF 283 H.1478.1996
12639363 1 3771.6 HF FFF 283 H.1478.1997
12659242 1 3736.8 HF FFF 296 H.1478.1997
12659243 1 3933.6 HF FFF 285 H.1478.1997
12639330 1 4012.2 HF FFF 269 H.1478.1997
12659253 1 2846.1 HF FFF 249 H.1478.1997
12659225 1 2883.6 HF FFF 249 H.1478.1997
15348868 1 2997.1 HF FFF 277 H.1479.2000
15348866 1 3464.4 HF FFF 280 H.1479.2000
15326967 1 3081.4 HF FFF 197 H.1479.2000
16168270 1 5415.5 HF FFF 288 H.1480.2001
16303764 1 4217.1 HF FFF 266 H.1480.2001
13039257 1 2692.6 HF FFF 167 H.1481.1997
12925638 1 2558.2 HF FFF 167 H.1481.1997
12708073 1 2952.7 HF FFF 232 H.1481.1997
17389931 1 3641.5 HF FFF 280 H.1483.2002
17389901 1 4931.1 HF FFF 280 H.1483.2002
15306054 1 4098.1 HF FFF 243 H.1484.2000
15306070 1 3131.4 HF FFF 223 H.1484.2000
15306075 1 3102.9 HF FFF 240 H.1484.2000
15509100 1 2796.1 HF FFF 210 H.1484.2000
15306031 1 3171.9 HF FFF 224 H.1484.2000
17030024 1 2642.7 HF FFF 193 H.1484.2000
18250689 1 3788.6 HF FFF 228 H.1484.2003
17973400 1 3426.4 HF FFF 237 H.1484.2003
18250704 1 2972 HF FFF 237 H.1484.2003
17973410 1 2593.6 HF FFF 229 H.1484.2003
17973395 1 3650.7 HF FFF 227 H.1484.2003
18250710 1 3602.9 HF FFF 239 H.1484.2003
18250677 1 3741.3 HF FFF 245 H.1484.2003
18250700 1 3230.6 HF FFF 228 H.1484.2003
18250692 1 4130.1 HF FFF 249 H.1484.2003
18250681 1 3132.8 HF FFF 234 H.1484.2003
18250686 1 3622.7 HF FFF 245 H.1484.2003
13666336 1 2641.1 HF FFF 232 H.1484.1998
13666317 1 2759.7 HF FFF 226 H.1484.1998
13666258 1 2340.5 HF FFF 226 H.1484.1998
13666276 1 2493.9 HF FFF 217 H.1484.1998
13666279 1 2848.8 HF FFF 237 H.1484.1998
14533527 1 3299.4 HF FFF 247 H.1484.1999
14534450 1 2957.6 HF FFF 237 H.1484.1999
14534447 1 2749.7 HF FFF 230 H.1484.1999
14534475 1 3100.7 HF FFF 238 H.1484.1999
14534454 1 2772.5 HF FFF 203 H.1484.1999
14533503 1 2889.6 HF FFF 245 H.1484.1999
14534466 1 2577.9 HF FFF 207 H.1484.1999
13809806 1 3540.9 HF FFF 248 H.1485.1998
13809810 1 2620.7 HF FFF 233 H.1485.1998
13809796 1 2898.6 HF FFF 249 H.1485.1998
14710933 1 3289 HF FFF 249 H.1485.1999
14710894 1 3019.8 HF FFF 245 H.1485.1999
15790921 1 2792.6 HF FFF 251 H.1486.2000
15881385 1 3481.6 HF FFF 261 H.1486.2000
15881396 1 4088.3 HF FFF 255 H.1486.2000
16199399 1 2538.5 HF FFF 238 H.1486.2001
16358511 1 3935.7 HF FFF 244 H.1486.2001
16358518 1 4344.7 HF FFF 239 H.1486.2001
16199403 1 3407.3 HF FFF 239 H.1486.2001
16199400 1 1852.5 HF FFF 139 H.1486.2001
15472697 1 3418.8 HF FFF 255 H.1487.2000
15683374 1 4697.3 HF FFF 251 H.1487.2000
15472686 1 3919 HF FFF 259 H.1487.2000
15683372 1 3550 HF FFF 251 H.1487.2000
15683360 1 3800.3 HF FFF 256 H.1487.2000
16071135 1 3569.6 HF FFF 261 H.1487.2000
17136963 1 4278.9 HF FFF 262 H.1487.2002
17369274 1 4057.5 HF FFF 256 H.1487.2002
17369286 1 3737.7 HF FFF 237 H.1487.2002
18239414 1 3790.2 HF FFF 255 H.1487.2003
18037214 1 3234.5 HF FFF 255 H.1487.2003
18239419 1 4050 HF FFF 237 H.1487.2003
18239418 1 3090.4 HF FFF 247 H.1487.2003
18589584 1 4189.1 HF FFF 235 H.1487.2003
18239430 1 3257.1 HF FFF 255 H.1487.2003
18239440 1 3616.4 HF FFF 255 H.1487.2003
18239438 1 3675.9 HF FFF 255 H.1487.2003
18037220 1 4670 HF FFF 255 H.1487.2003
12152212 1 4032.2 HF FFF 255 H.1487.1996
12152220 1 3585.9 HF FFF 254 H.1487.1996
12152224 1 3041.3 HF FFF 246 H.1487.1996
13039356 1 3877 HF FFF 233 H.1487.1997
13039673 1 3074.4 HF FFF 232 H.1487.1997
13985340 1 3323.7 HF FFF 221 H.1487.1998
13985312 1 3259.3 HF FFF 223 H.1487.1998
11985690 1 3519.4 HF FFF 217 H.1488.1996
11985685 1 2768.4 HF FFF 202 H.1488.1996
11985700 1 2503.3 HF FFF 191 H.1488.1996
11972819 1 3231.5 HF FFF 199 H.1488.1996
11985675 1 3438.3 HF FFF 215 H.1488.1996
11985721 1 3296.2 HF FFF 220 H.1488.1996
11985737 1 4246.2 HF FFF 225 H.1488.1996
11985688 1 3406.5 HF FFF 224 H.1488.1996
11985676 1 3506.9 HF FFF 231 H.1488.1996
13490943 1 3848.1 HF FFF 225 H.1489.1998
13490991 1 4258.5 HF FFF 238 H.1489.1998
13490965 1 2583.7 HF FFF 167 H.1489.1998
13594132 1 3090.3 HF FFF 221 H.1489.1998
14329907 1 2705.1 HF FFF 201 H.1489.1998
14526318 1 3386.1 HF FFF 223 H.1489.1999
14396808 1 3504.3 HF FFF 222 H.1489.1999
14623388 1 3635.2 HF FFF 215 H.1489.1999
15039753 1 3626.3 HF FFF 192 H.1489.1999
14754237 1 3194.1 HF FFF 215 H.1489.1999
14428857 1 3420.2 HF FFF 223 H.1489.1999
13970777 1 2109.4 HF FFF 130 H.1490.1998
13970840 1 2144.7 HF FFF 131 H.1490.1998
12134396 1 3779.2 HF FFF 266 H.1491.1996
12134388 1 4466.3 HF FFF 281 H.1491.1996
12134380 1 4245.3 HF FFF 268 H.1491.1996
11790625 1 3845.3 HF FFF 258 H.1492.1996
11790674 1 3715.7 HF FFF 245 H.1492.1996
11790659 1 2991.5 HF FFF 258 H.1492.1996
11790671 1 4477.2 HF FFF 262 H.1492.1996
15671006 1 1562.7 HF FFF 176 H.1493.2000
15699041 1 2470.5 HF FFF 187 H.1493.2000
15699039 1 2798.1 HF FFF 181 H.1493.2000
17060782 1 3400.5 HF FFF 254 H.1493.2002
17060781 1 4372 HF FFF 254 H.1493.2002
17060743 1 4358.4 HF FFF 254 H.1493.2002
17060769 1 4101.1 HF FFF 254 H.1493.2002
17844006 1 3509.2 HF FFF 254 H.1493.2002
17060725 1 3516.9 HF FFF 254 H.1493.2002
15027101 1 2448.6 HF FFF 197 H.1493.1999
15027170 1 3086.1 HF FFF 197 H.1493.1999
15027184 1 2851.8 HF FFF 168 H.1493.1999
12817795 1 3225.1 HF FFF 252 H.1495.1997
12817764 1 3549.5 HF FFF 240 H.1495.1997
15622832 1 3506.5 HF FFF 222 H.1496.2000
15622828 1 3627.6 HF FFF 265 H.1496.2000
15622799 1 2936.4 HF FFF 228 H.1496.2000
15622814 1 2636.2 HF FFF 184 H.1496.2000
18197133 1 3283 HF FFF 243 H.1496.2003
18290907 1 3352.9 HF FFF 211 H.1496.2003
18290873 1 3840.8 HF FFF 253 H.1496.2003
18290874 1 3463.1 HF FFF 200 H.1496.2003
12758298 1 3152.6 HF FFF 204 H.1496.1997
12758368 1 3125.6 HF FFF 203 H.1496.1997
15605817 1 3788.8 HF FFF 257 H.1497.2000
15646913 1 2968.1 HF FFF 208 H.1497.2000
15314475 1 3400.8 HF FFF 208 H.1497.2000
15314474 1 2658.3 HF FFF 208 H.1497.2000
12243913 1 3758.7 HF FFF 218 H.1498.1996
12243928 1 4681.2 HF FFF 240 H.1498.1996
15523328 1 4448.3 HF FFF 248 H.1499.2000
14614620 1 4404.2 HF FFF 253 H.1499.2000
14903828 1 3508.3 HF FFF 248 H.1499.2000
15523295 1 3740.2 HF FFF 233 H.1499.2000
12624311 1 3096.6 HF FFF 186 H.1499.1997
12624284 1 4322.2 HF FFF 252 H.1499.1997
12624285 1 3578.9 HF FFF 241 H.1499.1997
15756518 1 3318.3 HF FFF 237 H.1500.2000
15756515 1 3551 HF FFF 247 H.1500.2000
15619671 1 2806.1 HF FFF 180 H.1502.2000
15619664 1 4805.6 HF FFF 224 H.1502.2000
15619670 1 3234.6 HF FFF 231 H.1502.2000
15619654 1 3478.6 HF FFF 227 H.1502.2000
17242760 1 3547.3 HF FFF 265 H.1502.2002
17924207 1 3291.9 HF FFF 265 H.1502.2002
17002072 1 3862.2 HF FFF 208 H.1502.2002
17242795 1 3846.9 HF FFF 251 H.1502.2002
17242719 1 5776.3 HF FFF 249 H.1502.2002
17242801 1 3679.4 HF FFF 265 H.1502.2002
17242757 1 4166.3 HF FFF 265 H.1502.2002
18636266 1 3430.8 HF FFF 269 H.1502.2003
18634884 1 4843.4 HF FFF 269 H.1502.2003
18636284 1 3947.9 HF FFF 261 H.1502.2003
18634892 1 2982.3 HF FFF 214 H.1502.2003
12633491 1 2979.8 HF FFF 214 H.1502.1997
12633536 1 3812.5 HF FFF 229 H.1502.1997
12705825 1 3000.1 HF FFF 218 H.1502.1997
13583615 1 2608 HF FFF 227 H.1502.1998
13592484 1 2653.2 HF FFF 202 H.1502.1998
13583632 1 1633.1 HF FFF 167 H.1502.1998
13583612 1 1912 HF FFF 163 H.1502.1998
13592481 1 2685.7 HF FFF 168 H.1502.1998
14582706 1 2500 HF FFF 170 H.1502.1999
14507272 1 2878.1 HF FFF 171 H.1502.1999
14507281 1 2569 HF FFF 156 H.1502.1999
14507268 1 2395.6 HF FFF 160 H.1502.1999
14507259 1 2263 HF FFF 174 H.1502.1999
14582734 1 2212 HF FFF 160 H.1502.1999
14582691 1 2371 HF FFF 159 H.1502.1999
16623990 1 3524.8 HF FFF 176 H.1503.2001
16102873 1 4108 HF FFF 212 H.1503.2001
17086478 1 3041.5 HF FFF 194 H.1503.2002
17086498 1 3181.5 HF FFF 170 H.1503.2002
17086477 1 3940.5 HF FFF 195 H.1503.2002
17086496 1 3156 HF FFF 195 H.1503.2002
17216002 1 3825.1 HF FFF 187 H.1503.2002
17216013 1 4680 HF FFF 240 H.1503.2002
13790810 1 2594 HF FFF 222 H.1504.1998
13790761 1 2444.3 HF FFF 225 H.1504.1998
13790775 1 1935.9 HF FFF 252 H.1504.1998
14217052 1 2756.7 HF FFF 224 H.1504.1998
15043988 1 2845.1 HF FFF 202 H.1504.1999
15044042 1 3260.5 HF FFF 202 H.1504.1999
15044056 1 2888.3 HF FFF 191 H.1504.1999
15044041 1 3096.7 HF FFF 201 H.1504.1999
15044044 1 2472.1 HF FFF 197 H.1504.1999
15043965 1 2580.3 HF FFF 154 H.1504.1999
15044007 1 3870.4 HF FFF 198 H.1504.1999
16219979 1 3866.5 HF FFF 223 H.1506.2001
16219986 1 3199 HF FFF 226 H.1506.2001
16219977 1 4821.3 HF FFF 247 H.1506.2001
16220002 1 3941.4 HF FFF 239 H.1506.2001
16056509 1 3486.6 HF FFF 237 H.1506.2001
16358889 1 3614.7 HF FFF 239 H.1506.2001
12694897 1 2961 HF FFF 232 H.1506.1997
12694898 1 4041 HF FFF 215 H.1506.1997
13731916 1 2738.7 HF FFF 233 H.1506.1998
13731914 1 3198.6 HF FFF 240 H.1506.1998
13731911 1 2720.6 HF FFF 229 H.1506.1998
13754261 1 3093.7 HF FFF 235 H.1506.1998
13754258 1 3207.7 HF FFF 236 H.1506.1998
17317764 1 4385.5 HF FFF 238 H.1508.2002
17768405 1 3667.9 HF FFF 234 H.1508.2002
11892560 1 2899.5 HF FFF 257 H.1509.1996
12114871 1 2984 HF FFF 257 H.1509.1996
12115505 1 2805.1 HF FFF 257 H.1509.1996
12115494 1 3035.8 HF FFF 249 H.1509.1996
12114856 1 3789.4 HF FFF 257 H.1509.1996
12114862 1 3802.5 HF FFF 253 H.1509.1996
11892563 1 4221 HF FFF 257 H.1509.1996
12114868 1 3307.5 HF FFF 257 H.1509.1996
17990087 1 4035.5 HF FFF 262 H.1511.2003
18551968 1 3578.7 HF FFF 262 H.1511.2003
18551976 1 3936.1 HF FFF 243 H.1511.2003
17629452 1 4164.2 HF FFF 241 H.1512.2002
17629461 1 3142.8 HF FFF 232 H.1512.2002
17629455 1 2704.2 HF FFF 148 H.1512.2002
11722731 1 3299.2 HF FFF 235 H.1512.1996
11722728 1 3048 HF FFF 234 H.1512.1996
11722713 1 3114.7 HF FFF 216 H.1512.1996
12917229 1 2383.6 HF FFF 166 H.1513.1997
12917223 1 2333.6 HF FFF 191 H.1513.1997
11830774 1 3649.8 HF FFF 253 H.1514.1996
12349754 1 3622.4 HF FFF 217 H.1514.1996
11830750 1 3398.3 HF FFF 237 H.1514.1996
13290809 1 4026.2 HF FFF 221 H.1514.1997
13290839 1 3557.5 HF FFF 227 H.1514.1997
13290828 1 4017.2 HF FFF 228 H.1514.1997
13128884 1 3278 HF FFF 225 H.1514.1997
15754969 1 3019.2 HF FFF 237 H.1515.2000
15349388 1 2483.3 HF FFF 202 H.1515.2000
15532959 1 3577.6 HF FFF 235 H.1515.2000
15414966 1 3940.8 HF FFF 247 H.1515.2000
15350503 1 3980.4 HF FFF 237 H.1515.2000
16085119 1 3310.6 HF FFF 219 H.1516.2000
15339297 1 3846.6 HF FFF 247 H.1516.2000
15410336 1 4169.7 HF FFF 235 H.1516.2000
15410333 1 3507.3 HF FFF 227 H.1516.2000
12142872 1 4721.3 HF FFF 245 H.1518.1996
12115659 1 3557.7 HF FFF 253 H.1518.1996
12115638 1 4389.1 HF FFF 241 H.1518.1996
12115666 1 3627.6 HF FFF 254 H.1518.1996
16718726 1 4367.5 HF FFF 247 H.1519.2001
16718759 1 3949.8 HF FFF 247 H.1519.2001
13722974 1 2343 HF FFF 187 H.1519.1998
13722976 1 3012.2 HF FFF 194 H.1519.1998
15672763 1 2412.7 HF FFF 215 H.1520.2000
15672732 1 3181.4 HF FFF 221 H.1520.2000
12917262 1 2814.6 HF FFF 177 H.1520.1997
12917299 1 2326.1 HF FFF 184 H.1520.1997
14623673 1 3065.4 HF FFF 207 H.1520.1999
14623664 1 2737 HF FFF 233 H.1520.1999
16482520 1 2982.4 HF FFF 230 H.1521.2001
16482518 1 3434.1 HF FFF 232 H.1521.2001
17671909 1 2973 HF FFF 217 H.1521.2002
17775254 1 3472.6 HF FFF 201 H.1521.2002
17775258 1 2882.5 HF FFF 169 H.1521.2002
17775289 1 3742.6 HF FFF 235 H.1521.2002
17775292 1 2804.6 HF FFF 235 H.1521.2002
15859391 1 2360.8 HF FFF 194 H.1522.2000
15970680 1 2513.4 HF FFF 188 H.1522.2000
13723074 1 2427.9 HF FFF 160 H.1522.1998
13723076 1 2295.9 HF FFF 156 H.1522.1998
13723018 1 2202.3 HF FFF 148 H.1522.1998
12853528 1 2461.5 HF FFF 166 H.1524.1997
12853533 1 2221.3 HF FFF 153 H.1524.1997
12853505 1 2698.5 HF FFF 168 H.1524.1997
12853514 1 2481.8 HF FFF 169 H.1524.1997
13728420 1 2495.7 HF FFF 183 H.1524.1998
13728438 1 1886.3 HF FFF 137 H.1524.1998
13623328 1 2356 HF FFF 155 H.1525.1998
13623353 1 3542.2 HF FFF 218 H.1525.1998
13641874 1 2312.7 HF FFF 164 H.1525.1998
13641866 1 2330.1 HF FFF 159 H.1525.1998
13641836 1 2542.3 HF FFF 180 H.1525.1998
17632194 1 3593.6 HF FFF 248 H.1526.2002
17632177 1 3823.7 HF FFF 252 H.1526.2002
17512781 1 3227.7 HF FFF 257 H.1526.2002
17632184 1 3949.7 HF FFF 254 H.1526.2002
17632182 1 3541.7 HF FFF 252 H.1526.2002
17355063 1 3764.4 HF FFF 249 H.1526.2002
16608540 1 2046.3 HF FFF 206 H.1527.2001
16290491 1 2920.7 HF FFF 255 H.1527.2001
16550882 1 2597.7 HF FFF 305 H.1527.2001
16483567 1 3023.9 HF FFF 196 H.1527.2001
16483542 1 2555.3 HF FFF 223 H.1527.2001
16483512 1 3686.3 HF FFF 279 H.1527.2001
16290429 1 2832.7 HF FFF 220 H.1527.2001
16483571 1 2118.3 HF FFF 199 H.1527.2001
17319249 1 3940.2 HF FFF 265 H.1527.2002
17319283 1 3397.1 HF FFF 265 H.1527.2002
12451789 1 3155.3 HF FFF 188 H.1527.1996
12451741 1 2624.5 HF FFF 191 H.1527.1996
12451818 1 3198.3 HF FFF 198 H.1527.1996
12451702 1 2859.1 HF FFF 192 H.1527.1996
12152481 1 1740 HF FFF 166 H.1527.1996
12089332 1 3667 HF FFF 253 H.1528.1996
12089325 1 3720.9 HF FFF 241 H.1528.1996
12089348 1 3079.7 HF FFF 195 H.1528.1996
12089328 1 3578.5 HF FFF 229 H.1528.1997
12917308 1 3218.2 HF FFF 205 H.1528.1997
12917339 1 2553 HF FFF 216 H.1528.1997
16416837 1 3390.8 HF FFF 212 H.1529.2001
16416861 1 3129.2 HF FFF 212 H.1529.2001
16416854 1 3338.4 HF FFF 222 H.1529.2001
16416840 1 2264.6 HF FFF 174 H.1529.2001
17307919 1 3591.4 HF FFF 231 H.1529.2002
17334434 1 3720.4 HF FFF 232 H.1529.2002
17307889 1 3071 HF FFF 226 H.1529.2002
17307881 1 3919.6 HF FFF 207 H.1529.2002
18163320 1 3229 HF FFF 235 H.1529.2003
18163339 1 3278.1 HF FFF 224 H.1529.2003
16701776 1 2777.6 HF FFF 216 H.1530.2001
16701767 1 4097.5 HF FFF 234 H.1530.2001
16496531 1 3475.4 HF FFF 247 H.1530.2001
16701773 1 2603.8 HF FFF 198 H.1530.2001
16701763 1 3803.9 HF FFF 264 H.1530.2001
18235252 1 3572.5 HF FFF 257 H.1531.2003
18235242 1 3890.9 HF FFF 271 H.1531.2003
18235239 1 4086.5 HF FFF 260 H.1531.2003
12976126 1 2625.4 HF FFF 228 H.1532.1997
12976131 1 3116.1 HF FFF 229 H.1532.1997
13333950 1 4299.7 HF FFF 247 H.1532.1997
13115010 1 2494.7 HF FFF 220 H.1532.1997
12976153 1 2698.9 HF FFF 216 H.1532.1997
13333970 1 3566.3 HF FFF 239 H.1532.1997
12976118 1 3493.1 HF FFF 243 H.1532.1997
12976156 1 2909 HF FFF 241 H.1532.1997
17899792 1 3017.7 HF FFF 201 H.1533.2002
17899696 1 2240.1 HF FFF 153 H.1533.2002
17018274 1 1960.2 HF FFF 123 H.1533.2002
17899791 1 2856.9 HF FFF 201 H.1533.2002
19189985 1 2396.2 HF FFF 235 H.1533.2003
18646817 1 3382.2 HF FFF 261 H.1533.2003
18646844 1 2763.5 HF FFF 244 H.1533.2003
17973063 1 3023.6 HF FFF 261 H.1533.2003
18418923 1 3139.3 HF FFF 240 H.1533.2003
18016959 1 3312.3 HF FFF 235 H.1533.2003
18646800 1 3569.4 HF FFF 218 H.1533.2003
18418933 1 3088.8 HF FFF 247 H.1533.2003
11757664 1 3570.9 HF FFF 215 H.1534.1996
11668091 1 4687.9 HF FFF 266 H.1534.1996
12472587 1 3753.1 HF FFF 261 H.1534.1996
11682302 1 3760.9 HF FFF 271 H.1534.1996
11677902 1 4793.9 HF FFF 255 H.1534.1996
12695203 1 4853.3 HF FFF 262 H.1534.1997
12695232 1 4023.5 HF FFF 266 H.1534.1997
12695230 1 4117.8 HF FFF 278 H.1534.1997
13592617 1 3441.5 HF FFF 247 H.1534.1998
13592567 1 3338.3 HF FFF 236 H.1534.1998
15495659 1 2787.9 HF FFF 224 H.1535.2000
15495671 1 3153.5 HF FFF 215 H.1535.2000
15495685 1 3441.9 HF FFF 218 H.1535.2000
16175845 1 3748.7 HF FFF 224 H.1535.1999
14623274 1 2921.9 HF FFF 236 H.1535.1999
14623294 1 3105.2 HF FFF 210 H.1535.1999
16212354 1 4028.1 HF FFF 242 H.1536.2001
16413324 1 3827.6 HF FFF 246 H.1536.2001
12023833 1 2890.5 HF FFF 230 H.1538.1996
12023822 1 2697.7 HF FFF 222 H.1538.1996
12886546 1 2793.5 HF FFF 200 H.1539.1997
12895256 1 3086.9 HF FFF 194 H.1539.1997
12895274 1 2231.1 HF FFF 164 H.1539.1997
14729331 1 2021.1 HF FFF 137 H.1539.1999
14195408 1 2061.6 HF FFF 108 H.1539.1999
14195447 1 2452.3 HF FFF 101 H.1539.1999
14195383 1 2439 HF FFF 135 H.1539.1999
14195449 1 2615.1 HF FFF 137 H.1539.1999
14195467 1 2724.7 HF FFF 133 H.1539.1999
14729301 1 1851.2 HF FFF 117 H.1539.1999
14186503 1 2847.7 HF FFF 135 H.1539.1999
15691720 1 4370.3 HF FFF 262 H.1540.2000
15643640 1 3735.3 HF FFF 249 H.1540.2000
15643637 1 2960.6 HF FFF 262 H.1540.2000
14670444 1 4265.2 HF FFF 262 H.1540.2000
13783090 1 2221.2 HF FFF 227 H.1540.1998
13783081 1 2756.7 HF FFF 234 H.1540.1998
12815876 1 4371.8 HF FFF 250 H.1541.1997
12815849 1 4612.8 HF FFF 243 H.1541.1997
15775867 1 3325.3 HF FFF 251 H.1542.2000
15775894 1 2849.6 HF FFF 251 H.1542.2000
15939297 1 3906.1 HF FFF 237 H.1544.2000
15798085 1 3817.4 HF FFF 243 H.1544.2000
15798053 1 4137.9 HF FFF 241 H.1544.2000
17070683 1 3311.6 HF FFF 186 H.1546.2002
17267119 1 2576.7 HF FFF 198 H.1546.2002
17197743 1 2332.3 HF FFF 149 H.1546.2002
16998065 1 3378.2 HF FFF 231 H.1546.2002
17070682 1 2941.4 HF FFF 181 H.1546.2002
17070684 1 1902.3 HF FFF 161 H.1546.2002
17130775 1 2757.2 HF FFF 219 H.1546.2002
14475687 1 2935.8 HF FFF 236 H.1546.1999
14534731 1 2184.1 HF FFF 198 H.1546.1999
14475666 1 2860.9 HF FFF 226 H.1546.1999
18065628 1 4015.1 HF FFF 246 H.1547.2003
18202624 1 4056.8 HF FFF 225 H.1547.2003
18638207 1 4774.3 HF FFF 250 H.1547.2003
15321271 1 2717.8 HF FFF 200 H.1548.2000
15747513 1 2976.4 HF FFF 196 H.1548.2000
15321285 1 3170.3 HF FFF 231 H.1548.2000
15747525 1 4276.9 HF FFF 251 H.1548.2000
15747522 1 4130.7 HF FFF 229 H.1548.2000
15352518 1 3928.6 HF FFF 238 H.1548.2000
15321281 1 3668.5 HF FFF 234 H.1548.2000
15747553 1 3762.8 HF FFF 245 H.1548.2000
15747549 1 3102.6 HF FFF 234 H.1548.2000
15747562 1 3833.6 HF FFF 251 H.1548.2000
15747559 1 3804.7 HF FFF 251 H.1548.2000
16268812 1 3644.9 HF FFF 227 H.1548.2001
16446592 1 3877.9 HF FFF 222 H.1548.2001
17671381 1 4075 HF FFF 239 H.1548.2002
17477460 1 2614.2 HF FFF 205 H.1548.2002
17671382 1 4126.7 HF FFF 231 H.1548.2002
17477526 1 3618.7 HF FFF 221 H.1548.2002
11821729 1 2413.5 HF FFF 194 H.1548.1996
11885147 1 3075.2 HF FFF 203 H.1548.1996
11822430 1 2456.6 HF FFF 230 H.1548.1996
14691322 1 3954.1 HF FFF 228 H.1548.1999
14691311 1 3280.1 HF FFF 213 H.1548.1999
14691243 1 2707.7 HF FFF 199 H.1548.1999
14691264 1 4096.5 HF FFF 242 H.1548.1999
14691249 1 3104.3 HF FFF 227 H.1548.1999
14691279 1 3771.8 HF FFF 243 H.1548.1999
14691321 1 3800.9 HF FFF 239 H.1548.1999
14691267 1 3329.7 HF FFF 232 H.1548.1999
14691275 1 3642.9 HF FFF 245 H.1548.1999
16441246 1 3144.9 HF FFF 224 H.1549.2001
16441219 1 3751.7 HF FFF 236 H.1549.2001
16441229 1 2672.7 HF FFF 227 H.1549.2001
16441245 1 2774.3 HF FFF 219 H.1549.2001
17290146 1 3539.7 HF FFF 168 H.1550.2002
17290167 1 3087.9 HF FFF 181 H.1550.2002
17290177 1 2245.8 HF FFF 146 H.1550.2002
16253303 1 3213.6 HF FFF 159 H.1550.2002
17290120 1 2651.6 HF FFF 172 H.1550.2002
17290174 1 3190 HF FFF 170 H.1550.2002
17487003 1 2540.3 HF FFF 252 H.1551.2002
17181397 1 3859.7 HF FFF 254 H.1551.2002
17487013 1 3523 HF FFF 239 H.1551.2002
15539130 1 4191.1 HF FFF 228 H.1552.2000
15583845 1 3707 HF FFF 231 H.1552.2000
15833679 1 3410.7 HF FFF 212 H.1552.2000
15492775 1 3850.4 HF FFF 239 H.1552.2000
15539147 1 3731.2 HF FFF 232 H.1552.2000
17382489 1 5049.5 HF FFF 289 H.1553.2002
17382455 1 5084.7 HF FFF 302 H.1553.2002
17382512 1 3632.1 HF FFF 271 H.1553.2002
17382456 1 4458.4 HF FFF 305 H.1553.2002
17382473 1 4789.5 HF FFF 305 H.1553.2002
13723305 1 4804.5 HF FFF 267 H.1553.1998
13724515 1 3524.9 HF FFF 274 H.1553.1998
13503963 1 4681 HF FFF 294 H.1553.1998
13601453 1 3358.9 HF FFF 264 H.1553.1998
13503947 1 5985.3 HF FFF 297 H.1553.1998
13503961 1 4832.6 HF FFF 263 H.1553.1998
14401495 1 4343.9 HF FFF 220 H.1553.1999
14755373 1 3577.6 HF FFF 205 H.1553.1999
14401545 1 3444.1 HF FFF 218 H.1553.1999
14755386 1 3618.1 HF FFF 215 H.1553.1999
14755385 1 3136 HF FFF 193 H.1553.1999
17248938 1 4322.2 HF FFF 254 H.1554.2002
17248942 1 3377.1 HF FFF 230 H.1554.2002
14793123 1 4227.2 HF FFF 235 H.1555.1999
14763162 1 2979.1 HF FFF 237 H.1555.1999
12041264 1 2643.2 HF FFF 218 H.1556.1996
12041228 1 4330.5 HF FFF 243 H.1556.1996
12041277 1 3351.1 HF FFF 230 H.1556.1996
12041288 1 3684.7 HF FFF 244 H.1556.1996
13508489 1 1927.6 HF FFF 194 H.1556.1998
13952921 1 1659.7 HF FFF 150 H.1556.1998
13508497 1 2106 HF FFF 145 H.1556.1998
13952899 1 2953.1 HF FFF 206 H.1556.1998
13952916 1 1685.4 HF FFF 146 H.1556.1998
11801241 1 3463.2 HF FFF 236 H.1557.1996
11801190 1 4129.1 HF FFF 252 H.1557.1996
11801256 1 3715 HF FFF 233 H.1557.1996
11801204 1 3772.1 HF FFF 239 H.1557.1996
15743989 1 3091.8 HF FFF 205 H.1558.2000
15300970 1 3961.8 HF FFF 215 H.1558.2000
15453894 1 2590.2 HF FFF 204 H.1558.2000
15300978 1 3001.8 HF FFF 230 H.1558.2000
15362166 1 4814.3 HF FFF 243 H.1558.2000
15453901 1 4418.7 HF FFF 238 H.1558.2000
15743980 1 3640.9 HF FFF 230 H.1558.2000
15453863 1 3249.3 HF FFF 234 H.1558.2000
15474089 1 4235 HF FFF 229 H.1558.2000
16478153 1 3559.2 HF FFF 245 H.1558.2001
16588105 1 4051.5 HF FFF 237 H.1558.2001
16588068 1 4289 HF FFF 229 H.1558.2001
16588081 1 1882.9 HF FFF 196 H.1558.2001
16242464 1 4375.4 HF FFF 246 H.1558.2001
16242468 1 3716.4 HF FFF 224 H.1558.2001
11673816 1 3382.9 HF FFF 214 H.1558.1996
11721425 1 3679.9 HF FFF 265 H.1558.1996
11673807 1 4143.8 HF FFF 254 H.1558.1996
11673829 1 3702 HF FFF 239 H.1558.1996
11709630 1 3623.6 HF FFF 267 H.1558.1996
12627296 1 5278.3 HF FFF 270 H.1558.1997
12627292 1 2980.4 HF FFF 247 H.1558.1997
13879013 1 3370.3 HF FFF 257 H.1558.1998
13878989 1 4515.6 HF FFF 259 H.1558.1998
16589574 1 4660 HF FFF 236 H.1559.2001
16387559 1 3962.2 HF FFF 231 H.1559.2001
16365829 1 3365.5 HF FFF 223 H.1559.2001
16589580 1 3892.1 HF FFF 225 H.1559.2001
16387553 1 3294.7 HF FFF 187 H.1559.2001
16365838 1 4169.8 HF FFF 246 H.1559.2001
18135583 1 5022.1 HF FFF 258 H.1559.2003
18070958 1 4489.8 HF FFF 253 H.1559.2003
18054835 1 3921.9 HF FFF 258 H.1559.2003
18174686 1 4096.3 HF FFF 258 H.1559.2003
18297069 1 4566 HF FFF 258 H.1559.2003
18174692 1 3966.5 HF FFF 258 H.1559.2003
18135582 1 4659.2 HF FFF 258 H.1559.2003
11961385 1 4109.8 HF FFF 255 H.1559.1996
10996263 1 4730.3 HF FFF 228 H.1559.1996
11962337 1 4500.1 HF FFF 253 H.1559.1996
13062406 1 3446.6 HF FFF 232 H.1559.1997
12835315 1 4021.3 HF FFF 237 H.1559.1997
12835305 1 3176.8 HF FFF 233 H.1559.1997
12835300 1 4151.1 HF FFF 245 H.1559.1997
13062408 1 3914 HF FFF 244 H.1559.1997
13836474 1 2350.1 HF FFF 123 H.1559.1998
13836448 1 1904.3 HF FFF 125 H.1559.1998
13836461 1 1617.5 HF FFF 121 H.1559.1998
13836520 1 2442.6 HF FFF 126 H.1559.1998
12089917 1 3467.6 HF FFF 201 H.1560.1996
12288566 1 2556.1 HF FFF 240 H.1560.1996
12089989 1 2966.9 HF FFF 218 H.1560.1996
12089966 1 3227.4 HF FFF 230 H.1560.1996
18141911 1 3117 HF FFF 174 H.1561.2003
18141977 1 3268.5 HF FFF 195 H.1561.2003
13227950 1 1836.5 HF FFF 155 H.1561.1997
13227963 1 1764 HF FFF 155 H.1561.1997
13227969 1 1789 HF FFF 155 H.1561.1997
12758651 1 2555.6 HF FFF 220 H.1562.1997
12758626 1 2966.1 HF FFF 256 H.1562.1997
12758662 1 3341.7 HF FFF 256 H.1562.1997
13542834 1 3003.3 HF FFF 209 H.1563.1998
14124832 1 2728.2 HF FFF 230 H.1563.1998
14124825 1 2216.1 HF FFF 200 H.1563.1998
13542820 1 3214 HF FFF 243 H.1563.1998
14124829 1 2104.2 HF FFF 242 H.1563.1998
14124835 1 2227.1 HF FFF 180 H.1563.1998
13542863 1 2645.5 HF FFF 171 H.1563.1998
12009295 1 3360.5 HF FFF 230 H.1565.1996
12009291 1 4541.9 HF FFF 255 H.1565.1996
13754929 1 3885.3 HF FFF 257 H.1566.1998
13754896 1 4020 HF FFF 261 H.1566.1998
12678230 1 4817.7 HF FFF 265 H.1566.1998
17152193 1 3674.4 HF FFF 198 H.1568.2002
17121740 1 3775.3 HF FFF 196 H.1568.2002
17180466 1 3669.3 HF FFF 201 H.1568.2002
17164208 1 3234.3 HF FFF 201 H.1568.2002
17140250 1 2882.7 HF FFF 165 H.1568.2002
17317248 1 2908.2 HF FFF 198 H.1568.2002
17199287 1 3812.4 HF FFF 256 H.1568.2002
17199288 1 3505.8 HF FFF 196 H.1568.2002
17199283 1 3244.5 HF FFF 200 H.1568.2002
15606706 1 4354.8 HF FFF 244 H.1569.2000
15308110 1 2745.9 HF FFF 193 H.1569.2000
15308114 1 3188.9 HF FFF 212 H.1569.2000
12288855 1 4075.3 HF FFF 251 H.1569.1997
13082211 1 2651 HF FFF 220 H.1569.1997
13062455 1 3929.1 HF FFF 242 H.1569.1997
14003481 1 3219.8 HF FFF 192 H.1569.1998
14003499 1 3927 HF FFF 189 H.1569.1998
13985403 1 2705 HF FFF 184 H.1569.1998
14003547 1 3108.8 HF FFF 179 H.1569.1998
14003541 1 3185.9 HF FFF 193 H.1569.1998
11880183 1 2938.6 HF FFF 185 H.1570.1998
13264712 1 2331.7 HF FFF 192 H.1570.1998
13264718 1 2691.8 HF FFF 240 H.1570.1998
13264644 1 3372.6 HF FFF 240 H.1570.1998
13550549 1 3356.4 HF FFF 201 H.1571.1998
13550534 1 3415.4 HF FFF 208 H.1571.1998
13754950 1 3320.1 HF FFF 196 H.1571.1998
13550524 1 2720 HF FFF 181 H.1571.1998
12318047 1 3634.8 HF FFF 233 H.1573.1996
11798929 1 3938.4 HF FFF 227 H.1573.1996
12318049 1 3287.3 HF FFF 205 H.1573.1996
11798935 1 3714.4 HF FFF 235 H.1573.1996
12305686 1 3040.1 HF FFF 236 H.1573.1996
12305668 1 3437.5 HF FFF 227 H.1573.1996
14836941 1 3408.9 HF FFF 253 H.1575.1999
14836953 1 2886 HF FFF 248 H.1575.1999
15806788 1 2216.8 HF FFF 243 H.1576.2000
15950509 1 2353 HF FFF 243 H.1576.2000
11938374 1 3167.1 HF FFF 242 H.1579.1996
11938406 1 2819 HF FFF 243 H.1579.1996
11938394 1 3234.6 HF FFF 247 H.1579.1996
11938373 1 3332.2 HF FFF 241 H.1579.1996
15296509 1 3379.9 HF FFF 215 H.1580.2000
15421522 1 3339 HF FFF 248 H.1580.2000
15296512 1 2344.4 HF FFF 206 H.1580.2000
15748125 1 4029.3 HF FFF 231 H.1580.2000
15296522 1 3297.3 HF FFF 216 H.1580.2000
15296525 1 3913.9 HF FFF 235 H.1580.2000
15421518 1 3443.3 HF FFF 235 H.1580.2000
15748117 1 3493 HF FFF 239 H.1580.2000
15296535 1 3436.4 HF FFF 202 H.1580.2000
15748116 1 3737.5 HF FFF 235 H.1580.2000
16700678 1 3352.6 HF FFF 221 H.1580.2001
16308367 1 3710.5 HF FFF 250 H.1580.2001
16690429 1 4149.1 HF FFF 249 H.1580.2001
16690385 1 3902.2 HF FFF 250 H.1580.2001
16354721 1 3432.1 HF FFF 238 H.1580.2001
16690406 1 2752.8 HF FFF 239 H.1580.2001
16354730 1 3526.2 HF FFF 250 H.1580.2001
17494676 1 3349.6 HF FFF 236 H.1580.2002
17494628 1 3194.9 HF FFF 237 H.1580.2002
17212844 1 3473 HF FFF 237 H.1580.2002
17411785 1 3791 HF FFF 237 H.1580.2002
17494637 1 2904.9 HF FFF 237 H.1580.2002
12878295 1 4935.1 HF FFF 215 H.1581.1997
12895351 1 3858.4 HF FFF 215 H.1581.1997
12895352 1 4217.8 HF FFF 223 H.1581.1997
13755512 1 2510.5 HF FFF 170 H.1581.1998
13755490 1 2810.7 HF FFF 171 H.1581.1998
13755502 1 2639.7 HF FFF 172 H.1581.1998
15472872 1 3974.7 HF FFF 248 H.1582.2000
15430888 1 3424.5 HF FFF 241 H.1582.2000
15430872 1 3532.5 HF FFF 242 H.1582.2000
15430869 1 3674.4 HF FFF 244 H.1582.2000
16257176 1 3291.9 HF FFF 243 H.1582.2001
16309062 1 2738.7 HF FFF 190 H.1582.2001
16398906 1 3123.8 HF FFF 247 H.1582.2001
16233014 1 3613.9 HF FFF 230 H.1582.2001
16485661 1 3408.9 HF FFF 239 H.1582.2001
15466012 1 3683.1 HF FFF 238 H.1583.2000
15466025 1 4300.3 HF FFF 247 H.1583.2000
15466018 1 2911.9 HF FFF 215 H.1583.2000
15891566 1 3185.1 HF FFF 247 H.1583.2000
15446653 1 2878 HF FFF 214 H.1583.2000
14961106 1 3461.7 HF FFF 182 H.1583.1999
14754241 1 2290.1 HF FFF 188 H.1583.1999
14486141 1 3771.3 HF FFF 182 H.1583.1999
14486155 1 3105 HF FFF 188 H.1583.1999
14486168 1 2257.2 HF FFF 150 H.1583.1999
15039776 1 3163 HF FFF 186 H.1583.1999
18244320 1 4453.5 HF FFF 195 H.1584.2003
18805121 1 3244.3 HF FFF 191 H.1584.2003
14042887 1 2314.2 HF FFF 201 H.1584.1998
14042872 1 2692.9 HF FFF 201 H.1584.1998
15186359 1 2032 HF FFF 188 H.1585.1999
15186396 1 2353.6 HF FFF 188 H.1585.1999
14484727 1 1659.2 HF FFF 136 H.1585.1999
15078511 1 2230.4 HF FFF 187 H.1585.1999
15267680 1 2726.8 HF FFF 188 H.1585.1999
15186331 1 2699.6 HF FFF 188 H.1585.1999
16618037 1 1927.7 HF FFF 146 H.1586.2001
16618023 1 2100.3 HF FFF 189 H.1586.2001
16728012 1 2933.7 HF FFF 189 H.1586.2001
11757958 1 1994.3 HF FFF 156 H.1587.1996
11736129 1 1848.3 HF FFF 156 H.1587.1996
11757951 1 2012.6 HF FFF 156 H.1587.1996
11736111 1 2686.5 HF FFF 156 H.1587.1996
13228070 1 2382.1 HF FFF 248 H.1588.1997
13228127 1 2916.3 HF FFF 248 H.1588.1997
13228102 1 2559.5 HF FFF 237 H.1588.1997
13348511 1 2743 HF FFF 247 H.1589.1997
13348599 1 2572.8 HF FFF 231 H.1589.1997
13348505 1 2628.2 HF FFF 248 H.1589.1997
13348507 1 2331.3 HF FFF 202 H.1589.1997
13348600 1 2500 HF FFF 221 H.1589.1997
13348607 1 2999.6 HF FFF 202 H.1589.1997
12630308 1 3405.9 HF FFF 255 H.1590.1997
12853729 1 2851.4 HF FFF 235 H.1590.1997
12853739 1 3295.4 HF FFF 255 H.1590.1997
11713249 1 2954.6 HF FFF 233 H.1591.1996
11713262 1 3600.3 HF FFF 231 H.1591.1996
12175617 1 2331.2 HF FFF 257 H.1592.1996
12014148 1 3814.2 HF FFF 255 H.1592.1996
11856929 1 2923.1 HF FFF 195 H.1592.1996
11880821 1 2578.3 HF FFF 245 H.1592.1996
11739255 1 4204.3 HF FFF 260 H.1592.1996
11856938 1 3187.2 HF FFF 260 H.1592.1996
11692256 1 2822.3 HF FFF 224 H.1592.1996
11856848 1 2204.4 HF FFF 246 H.1592.1996
12014130 1 2969.9 HF FFF 255 H.1592.1996
12162283 1 3074.9 HF FFF 206 H.1593.1996
12023966 1 3149.9 HF FFF 193 H.1593.1996
12132701 1 4311.5 HF FFF 252 H.1594.1996
12132714 1 3912.2 HF FFF 251 H.1594.1996
14032741 1 2150.3 HF FFF 196 H.1594.1998
14032731 1 2342.4 HF FFF 191 H.1594.1998
14032705 1 2936.3 HF FFF 185 H.1594.1998
14032734 1 3008.4 HF FFF 196 H.1594.1998
14032700 1 2498.9 HF FFF 196 H.1594.1998
14032749 1 2442.5 HF FFF 196 H.1594.1998
14032718 1 2450.6 HF FFF 196 H.1594.1998
14032760 1 1676.1 HF FFF 196 H.1594.1998
14032746 1 2144.5 HF FFF 196 H.1594.1998
14032762 1 2185.4 HF FFF 196 H.1594.1998
14032745 1 2620.8 HF FFF 196 H.1594.1998
14947430 1 2903 HF FFF 257 H.1594.1999
14951974 1 3402.1 HF FFF 229 H.1594.1999
14947421 1 3078.7 HF FFF 255 H.1594.1999
12196389 1 3295.8 HF FFF 254 H.1595.1996
12196383 1 3715 HF FFF 254 H.1595.1996
12196399 1 4049 HF FFF 254 H.1595.1996
12196397 1 5220.8 HF FFF 246 H.1595.1996
12196374 1 3525.4 HF FFF 254 H.1595.1996
12196390 1 4018.6 HF FFF 254 H.1595.1996
12196365 1 3426.2 HF FFF 254 H.1595.1996
12196409 1 4125.2 HF FFF 254 H.1595.1996
12196418 1 3967.4 HF FFF 254 H.1595.1996
12196370 1 3445.1 HF FFF 254 H.1595.1996
13003649 1 2202.9 HF FFF 134 H.1595.1997
13003655 1 2483.1 HF FFF 134 H.1595.1997
13003642 1 2055.5 HF FFF 134 H.1595.1997
16320776 1 4579.7 HF FFF 273 H.1596.2001
16320771 1 5735.4 HF FFF 273 H.1596.2001
16320780 1 5766.7 HF FFF 303 H.1596.2001
16320826 1 4972.5 HF FFF 292 H.1596.2001
16527037 1 4890.7 HF FFF 290 H.1596.2001
16527045 1 5177.3 HF FFF 278 H.1596.2001
16527041 1 5269.9 HF FFF 286 H.1596.2001
16527055 1 5161.9 HF FFF 287 H.1596.2001
17404117 1 5526.2 HF FFF 296 H.1596.2002
17404150 1 4727.8 HF FFF 255 H.1596.2002
17404151 1 4641 HF FFF 300 H.1596.2002
17404058 1 4665.1 HF FFF 276 H.1596.2002
17404137 1 5177.3 HF FFF 290 H.1596.2002
17404122 1 4027 HF FFF 255 H.1596.2002
17192115 1 3312 HF FFF 260 H.1596.2002
17171621 1 5343 HF FFF 290 H.1596.2002
11429516 1 4805.2 HF FFF 266 H.1596.1996
12352117 1 4397.6 HF FFF 257 H.1596.1996
11755125 1 4356.1 HF FFF 250 H.1596.1996
13213854 1 4200.7 HF FFF 260 H.1596.1997
13213831 1 4670.8 HF FFF 263 H.1596.1997
12623819 1 3796.3 HF FFF 263 H.1596.1997
13213839 1 4497.3 HF FFF 263 H.1596.1997
11764189 1 5348.1 HF FFF 256 H.1596.1997
12352137 1 4499.8 HF FFF 265 H.1596.1997
11755101 1 4204.3 HF FFF 250 H.1596.1997
12352119 1 4369.1 HF FFF 256 H.1596.1997
13508568 1 3490.9 HF FFF 217 H.1596.1998
14135863 1 4723.8 HF FFF 291 H.1596.1998
14135853 1 4599.5 HF FFF 290 H.1596.1998
12623830 1 5375.7 HF FFF 298 H.1596.1998
13508533 1 3907.5 HF FFF 255 H.1596.1998
14145453 1 5124.2 HF FFF 265 H.1596.1998
13508576 1 4312.6 HF FFF 281 H.1596.1998
14432981 1 3206 HF FFF 174 H.1596.1999
14432909 1 4324.2 HF FFF 222 H.1596.1999
14432927 1 4648.8 HF FFF 289 H.1596.1999
14432903 1 3809.5 HF FFF 156 H.1596.1999
14432914 1 3633.8 HF FFF 236 H.1596.1999
14432961 1 3824.8 HF FFF 278 H.1596.1999
14432921 1 4732.3 HF FFF 241 H.1596.1999
14432964 1 4774.4 HF FFF 276 H.1596.1999
16629268 1 3533.5 HF FFF 241 H.1597.2001
16629258 1 3234.2 HF FFF 242 H.1597.2001
16629303 1 4085 HF FFF 242 H.1597.2001
16426271 1 2248.7 HF FFF 231 H.1597.2001
14886592 1 4001.6 HF FFF 242 H.1597.2001
16629298 1 3068.6 HF FFF 236 H.1597.2001
16278260 1 2844.2 HF FFF 201 H.1597.2001
15884329 1 3332.9 HF FFF 232 H.1597.2001
17423259 1 3312.6 HF FFF 257 H.1597.2002
18024480 1 2711.2 HF FFF 257 H.1597.2002
18024467 1 2442.3 HF FFF 224 H.1597.2002
17088458 1 3215.3 HF FFF 257 H.1597.2002
17088457 1 3922.1 HF FFF 257 H.1597.2002
18024535 1 3575.8 HF FFF 257 H.1597.2002
17254526 1 2850.1 HF FFF 257 H.1597.2002
17140925 1 2711.5 HF FFF 201 H.1597.2002
16958152 1 2773.3 HF FFF 198 H.1597.2002
17208698 1 3565 HF FFF 257 H.1597.2002
11752048 1 2503.5 HF FFF 235 H.1597.1996
12231714 1 2569.6 HF FFF 186 H.1597.1996
14124869 1 1984.6 HF FFF 164 H.1597.1998
14135281 1 1710.2 HF FFF 175 H.1597.1998
15657664 1 3347.9 HF FFF 185 H.1598.2000
15657679 1 3885.5 HF FFF 266 H.1598.2000
15657615 1 3761 HF FFF 281 H.1598.2000
15657629 1 4179.4 HF FFF 268 H.1598.2000
15657688 1 2988.8 HF FFF 201 H.1598.2000
15657707 1 3070.3 HF FFF 197 H.1598.2000
15657654 1 4698.2 HF FFF 281 H.1598.2000
16479840 1 4477.8 HF FFF 236 H.1598.2001
16479909 1 3955.7 HF FFF 264 H.1598.2001
16593022 1 4308.8 HF FFF 264 H.1598.2001
16479902 1 4524.1 HF FFF 245 H.1598.2001
16479880 1 2533.6 HF FFF 195 H.1598.2001
16479917 1 3079.8 HF FFF 219 H.1598.2001
16479842 1 3958.2 HF FFF 244 H.1598.2001
16479890 1 4226.6 HF FFF 256 H.1598.2001
17496372 1 3839.5 HF FFF 170 H.1598.2002
17414858 1 3785.7 HF FFF 183 H.1598.2002
17496295 1 2929.2 HF FFF 184 H.1598.2002
17496405 1 2908.8 HF FFF 189 H.1598.2002
17496334 1 2953.2 HF FFF 174 H.1598.2002
17496303 1 3297 HF FFF 166 H.1598.2002
17414869 1 3341.5 HF FFF 190 H.1598.2002
17414884 1 2684.6 HF FFF 169 H.1598.2002
17414868 1 3292 HF FFF 170 H.1598.2002
17414888 1 2887.2 HF FFF 162 H.1598.2002
17496259 1 2634 HF FFF 160 H.1598.2002
17414847 1 2842.7 HF FFF 169 H.1598.2002
17414851 1 1871.4 HF FFF 143 H.1598.2002
18518383 1 2780.1 HF FFF 186 H.1598.2003
18518367 1 2337 HF FFF 195 H.1598.2003
18518356 1 2541 HF FFF 153 H.1598.2003
18445264 1 3847.5 HF FFF 195 H.1598.2003
18445191 1 3177.8 HF FFF 164 H.1598.2003
18518386 1 2877.3 HF FFF 184 H.1598.2003
18445101 1 4402.5 HF FFF 195 H.1598.2003
18445146 1 2739.2 HF FFF 176 H.1598.2003
12959410 1 2641.6 HF FFF 169 H.1598.1997
12959350 1 2330.9 HF FFF 167 H.1598.1997
12959434 1 1806 HF FFF 105 H.1598.1997
12959520 1 2848.2 HF FFF 178 H.1598.1997
14283296 1 3086.5 HF FFF 189 H.1598.1998
14283279 1 3704.5 HF FFF 236 H.1598.1998
14283239 1 3209 HF FFF 217 H.1598.1998
14283261 1 3601.3 HF FFF 232 H.1598.1998
14284861 1 4365.4 HF FFF 236 H.1598.1998
12959457 1 3087.8 HF FFF 213 H.1598.1998
14283276 1 2803.2 HF FFF 216 H.1598.1998
14283244 1 1726.7 HF FFF 123 H.1598.1998
14284870 1 3871.5 HF FFF 234 H.1598.1998
14284893 1 1867.3 HF FFF 116 H.1598.1998
14283268 1 1977.8 HF FFF 106 H.1598.1998
14284954 1 4017.4 HF FFF 247 H.1598.1998
14283200 1 4095.5 HF FFF 232 H.1598.1998
14284955 1 2914 HF FFF 229 H.1598.1998
14284873 1 3285.2 HF FFF 234 H.1598.1998
14284953 1 3790.5 HF FFF 234 H.1598.1998
14284933 1 1920.8 HF FFF 110 H.1598.1998
14284895 1 3505 HF FFF 231 H.1598.1998
14721465 1 3620.9 HF FFF 236 H.1598.1999
14721454 1 3802.1 HF FFF 222 H.1598.1999
14721341 1 3673.9 HF FFF 178 H.1598.1999
14721342 1 2492 HF FFF 164 H.1598.1999
14721416 1 4098.6 HF FFF 234 H.1598.1999
14721340 1 2695.9 HF FFF 190 H.1598.1999
14721462 1 2770.6 HF FFF 236 H.1598.1999
14738246 1 2795 HF FFF 181 H.1598.1999
14721376 1 3722.9 HF FFF 211 H.1598.1999
14721368 1 2841.8 HF FFF 166 H.1598.1999
14738244 1 3684.5 HF FFF 227 H.1598.1999
15986832 1 4055.1 HF FFF 293 H.1599.2000
15986640 1 3871.2 HF FFF 248 H.1599.2000
15986863 1 4780.2 HF FFF 248 H.1599.2000
16694610 1 4883.8 HF FFF 207 H.1599.2001
16694694 1 3192.4 HF FFF 234 H.1599.2001
16694568 1 3668.5 HF FFF 256 H.1599.2001
16694595 1 2891.1 HF FFF 179 H.1599.2001
17737952 1 3979.1 HF FFF 235 H.1599.2002
17737979 1 3361.1 HF FFF 213 H.1599.2002
17737997 1 2219.1 HF FFF 273 H.1599.2002
17737861 1 4577.8 HF FFF 255 H.1599.2002
17738048 1 3840.4 HF FFF 292 H.1599.2002
12159461 1 3356.6 HF FFF 238 H.1600.1996
12159495 1 3543.6 HF FFF 238 H.1600.1996
12814767 1 1565.5 HF FFF 108 H.1600.1997
12814746 1 3267.7 HF FFF 222 H.1600.1997
13009749 1 3226.6 HF FFF 242 H.1600.1997
13009750 1 2215.1 HF FFF 138 H.1600.1997
12951773 1 2996.3 HF FFF 219 H.1600.1997
12814774 1 2510.2 HF FFF 171 H.1600.1997
13009732 1 3597.8 HF FFF 238 H.1600.1997
15455377 1 3630.7 HF FFF 236 H.1601.2000
15555016 1 3227.7 HF FFF 225 H.1601.2000
15455380 1 2666.5 HF FFF 167 H.1601.2000
15555025 1 2195.9 HF FFF 218 H.1601.2000
12922878 1 2111.7 HF FFF 129 H.1601.1997
13211799 1 1904.5 HF FFF 110 H.1601.1997
12922877 1 3264.4 HF FFF 190 H.1601.1997
12922862 1 2253.8 HF FFF 140 H.1601.1997
12922829 1 2240.6 HF FFF 140 H.1601.1997
13791548 1 1967.1 HF FFF 184 H.1601.1998
13791524 1 3376.8 HF FFF 234 H.1601.1998
13791527 1 3003.3 HF FFF 208 H.1601.1998
13791571 1 2917.3 HF FFF 193 H.1601.1998
13791577 1 3092.2 HF FFF 214 H.1601.1998
14093380 1 3084 HF FFF 233 H.1601.1998
14093413 1 3326.4 HF FFF 234 H.1601.1998
13583151 1 2854 HF FFF 188 H.1601.1998
14490696 1 3531.4 HF FFF 253 H.1601.1999
14638129 1 3189.3 HF FFF 181 H.1601.1999
14638153 1 3158.1 HF FFF 246 H.1601.1999
14490662 1 2978.8 HF FFF 162 H.1601.1999
14490672 1 2562.5 HF FFF 159 H.1601.1999
14638106 1 2832.4 HF FFF 179 H.1601.1999
11740449 1 3834 HF FFF 267 H.1602.1996
11740511 1 1889.8 HF FFF 121 H.1602.1996
11762748 1 3381 HF FFF 266 H.1602.1996
11740491 1 2911.1 HF FFF 236 H.1602.1996
11740476 1 2860.3 HF FFF 242 H.1602.1996
11740459 1 2236.7 HF FFF 129 H.1602.1996
11740460 1 3832.5 HF FFF 272 H.1602.1996
11740515 1 4117.6 HF FFF 265 H.1602.1996
16071741 1 4352.2 HF FFF 277 H.1603.2000
16078798 1 4159.1 HF FFF 243 H.1603.2000
15349514 1 3359.5 HF FFF 282 H.1603.2000
15349507 1 3988.6 HF FFF 282 H.1603.2000
15349502 1 4318.9 HF FFF 278 H.1603.2000
15349489 1 3834.5 HF FFF 229 H.1603.2000
13469686 1 5016 HF FFF 268 H.1603.1998
13474127 1 3881.6 HF FFF 235 H.1603.1998
15560105 1 5121.3 HF FFF 296 H.1604.2000
15738332 1 2393.1 HF FFF 173 H.1604.2000
16371292 1 2892.3 HF FFF 203 H.1604.2001
16493267 1 4023.6 HF FFF 233 H.1604.2001
16493287 1 4414.4 HF FFF 249 H.1604.2001
16493246 1 4324.9 HF FFF 233 H.1604.2001
17669392 1 2936.4 HF FFF 157 H.1604.2002
17370473 1 3394.1 HF FFF 157 H.1604.2002
18266812 1 2501.7 HF FFF 166 H.1604.2003
18266777 1 4581.4 HF FFF 256 H.1604.2003
18266800 1 3280.5 HF FFF 256 H.1604.2003
13492795 1 3117.2 HF FFF 214 H.1604.1998
13492806 1 3591.4 HF FFF 277 H.1604.1998
13492763 1 3613.2 HF FFF 305 H.1604.1998
14487489 1 3194 HF FFF 226 H.1604.1999
14487497 1 2774.6 HF FFF 214 H.1604.1999
14487457 1 3706.9 HF FFF 228 H.1604.1999
14487506 1 3698.7 HF FFF 227 H.1604.1999
17110609 1 3723 HF FFF 218 H.1605.2002
17110580 1 4059.5 HF FFF 238 H.1605.2002
17110550 1 3165 HF FFF 243 H.1605.2002
17110575 1 4750.9 HF FFF 249 H.1605.2002
17110554 1 2633.4 HF FFF 236 H.1605.2002
13369061 1 1771.8 HF FFF 272 H.1607.1997
12678879 1 2354 HF FFF 261 H.1607.1997
13324911 1 1743.8 HF FFF 202 H.1607.1997
15439941 1 3565.2 HF FFF 240 H.1608.2000
15559757 1 3511.1 HF FFF 235 H.1608.2000
15439931 1 3436.2 HF FFF 243 H.1608.2000
15559777 1 4340.2 HF FFF 232 H.1608.2000
15678168 1 3597.1 HF FFF 234 H.1608.2000
15678160 1 3615.4 HF FFF 200 H.1608.2000
15678174 1 3510.4 HF FFF 210 H.1608.2000
15678167 1 4406 HF FFF 241 H.1608.2000
16164756 1 4082.4 HF FFF 211 H.1608.2001
16164738 1 4199.5 HF FFF 246 H.1608.2001
18027921 1 3295.5 HF FFF 195 H.1608.2003
18027933 1 2801.6 HF FFF 188 H.1608.2003
17959702 1 2418 HF FFF 195 H.1608.2003
17959687 1 3217.5 HF FFF 195 H.1608.2003
17959715 1 2569.2 HF FFF 188 H.1608.2003
17959699 1 2808 HF FFF 195 H.1608.2003
11802290 1 3187.4 HF FFF 206 H.1608.1996
11802311 1 3503.5 HF FFF 190 H.1608.1996
11802356 1 4363.4 HF FFF 279 H.1608.1996
12907211 1 4139.4 HF FFF 240 H.1608.1997
12907229 1 2611.5 HF FFF 158 H.1608.1997
13138624 1 3434.8 HF FFF 224 H.1608.1997
12907180 1 2905.9 HF FFF 179 H.1608.1997
14065553 1 3534.7 HF FFF 245 H.1608.1998
14065588 1 3147.3 HF FFF 237 H.1608.1998
14065584 1 3771.8 HF FFF 257 H.1608.1998
14065603 1 2914.8 HF FFF 220 H.1608.1998
14065551 1 3143.4 HF FFF 255 H.1608.1998
14065589 1 2828.2 HF FFF 210 H.1608.1998
14404060 1 3609.3 HF FFF 236 H.1608.1999
14404076 1 2396.5 HF FFF 240 H.1608.1999
14404082 1 3206.9 HF FFF 235 H.1608.1999
14065560 1 4170.5 HF FFF 216 H.1608.1999
14542256 1 3625.3 HF FFF 239 H.1608.1999
14507684 1 3127.1 HF FFF 207 H.1608.1999
14404062 1 3696.3 HF FFF 232 H.1608.1999
14401746 1 2973 HF FFF 231 H.1608.1999
14401754 1 2423.1 HF FFF 185 H.1608.1999
15678023 1 4682.5 HF FFF 254 H.1610.2000
15677993 1 4816.2 HF FFF 254 H.1610.2000
15678086 1 3995.9 HF FFF 254 H.1610.2000
15678036 1 4159.2 HF FFF 254 H.1610.2000
15677994 1 3258.3 HF FFF 230 H.1610.2000
15678056 1 3251.5 HF FFF 254 H.1610.2000
15678030 1 4277.4 HF FFF 241 H.1610.2000
15678006 1 3979.1 HF FFF 240 H.1610.2000
13944291 1 3728.1 HF FFF 242 H.1610.1998
13944310 1 3524.4 HF FFF 246 H.1610.1998
13944238 1 3702.5 HF FFF 297 H.1610.1998
13944230 1 2852.7 HF FFF 186 H.1610.1998
14985114 1 4643.6 HF FFF 248 H.1610.1999
14985075 1 5037.8 HF FFF 231 H.1610.1999
14985094 1 3182.1 HF FFF 237 H.1610.1999
14985081 1 3552.9 HF FFF 280 H.1610.1999
14985139 1 3818.7 HF FFF 249 H.1610.1999
14985129 1 5089.9 HF FFF 243 H.1610.1999
14985140 1 2972.5 HF FFF 235 H.1610.1999
14985080 1 4413.8 HF FFF 250 H.1610.1999
14985122 1 4354.6 HF FFF 244 H.1610.1999
14985161 1 4210.1 HF FFF 236 H.1610.1999
14985115 1 4253.4 HF FFF 286 H.1610.1999
14985153 1 4904 HF FFF 249 H.1610.1999
15577436 1 2438.1 HF FFF 196 H.1611.2000
15314250 1 3076.2 HF FFF 195 H.1611.2000
14544492 1 1980.1 HF FFF 140 H.1611.2000
15813075 1 2276.3 HF FFF 182 H.1611.2000
15314266 1 2158.1 HF FFF 196 H.1611.2000
15577475 1 3533.4 HF FFF 238 H.1611.2000
15314247 1 1815.7 HF FFF 161 H.1611.2000
12117998 1 2519.1 HF FFF 181 H.1611.1996
12118037 1 2906.9 HF FFF 178 H.1611.1996
12118026 1 2983.7 HF FFF 204 H.1611.1996
12118057 1 2541 HF FFF 205 H.1611.1996
13066735 1 3037.8 HF FFF 194 H.1611.1997
13066757 1 1957.5 HF FFF 135 H.1611.1997
13066754 1 2070 HF FFF 135 H.1611.1997
13066724 1 1582.2 HF FFF 123 H.1611.1997
13066703 1 1959 HF FFF 123 H.1611.1997
13066710 1 2362.5 HF FFF 135 H.1611.1997
13066700 1 1813.5 HF FFF 135 H.1611.1997
[truncated: 23,255,672 more chars]
