# Supplementary material for: The Effect of Calf Gender on Milk Production in Seasonal Calving Cows and Its Impact on Genetic Evaluations
Source: PLoS One. 2016 Mar 14;11(3):e0151236. doi: 10.1371/journal.pone.0151236 (PMC4790931; doi:10.1371/journal.pone.0151236)
Supplement: S2 Data — Columns include animal ID, sire ID and dam ID. (TXT) [file pone.0151236.s002.txt]

ID SireID DamID
6225672 5680 4854627
6759752 5222 2664690
6789836 4543 2431169
7291771 4944040 2490792
7500750 6000 7324141
7711004 9085 4418801
7712991 9061 4916673
7749138 9061 5922933
7913958 9040 3192245
7945060 8981 2563472
8121272 9024 5902744
8156648 4403 3815508
8353915 358814 3323591
8741431 4543 7982643
8796053 8833494 7017192
8796092 5848 2717172
8944488 2985716 7995245
8987009 4570 6724086
8998748 2985733 6971274
9033552 9065 2980443
9035338 359064 5871662
9101769 359064 4800105
9156856 4570 4917638
9167691 2985698 4295172
9256431 5263265 5466938
9279803 7146511 4485836
9286995 6498399 5480172
9393307 9065 8417036
9423081 5014534 5833161
9424677 9065 6424355
9462259 8963 8196548
9490865 2985738 7992627
9509306 4570 6611013
9648799 5927 6136591
9674370 359064 8372148
9743123 5343104 9726609
9871839 5553901 5115277
9919984 5869403 4861540
9936824 4561 4705421
9957884 5553901 7633594
9957896 5014534 4252975
9965818 5014534 8036054
9972422 359064 9149615
9973721 5615357 4008628
9994834 5615357 4840786
10059325 5869403 8828519
10073376 359059 7585880
10073408 359059 6008024
10073411 359059 5370137
10079455 5553901 9623147
10090037 8923291 8466698
10116999 5014534 6276214
10120265 5014534 6907375
10165627 5870865 7756484
10204544 5615357 6838148
10214379 5869403 9036351
10288902 5869403 4630048
10300577 5553901 6432352
10318431 7906454 5236417
10330366 5553901 4545432
10350740 5869403 8214202
10350960 5014534 7532085
10409369 4561 8041584
10441605 5553901 8875755
10443342 5014534 8216075
10448567 5869403 8974226
10457578 5951237 6434466
10519260 5455898 9618814
10535795 5869403 8208035
10535804 5014534 4628534
10540418 5014534 6279763
10554671 5014534 2722044
10554674 5869403 5871727
10576843 8249501 9081011
10576860 8249501 8022815
10584518 5014534 9603448
10586305 5222 2563466
10586308 5222 7945054
10596232 5869403 7199647
10601422 6468720 10581738
10603064 5553901 7189878
10603081 5553901 6306979
10603085 5455898 5872431
10617509 5553901 9608221
10625177 5869403 9387137
10625180 5574833 9387141
10632283 5869403 4086006
10640524 6232846 1896021
10645863 5869403 6074181
10645865 6232846 7199873
10645869 5014534 8455174
10653013 5869403 6767109
10654089 8485767 8244942
10686957 5670945 6452277
10689190 9215 7023416
10720235 5553901 9657124
10726101 5869403 7294595
10730330 6163096 5641591
10734476 9304466 8111663
10734481 9174081 7951838
10734487 5615357 7951822
10738345 6232846 7051810
10739779 5979147 7433205
10739805 5869403 7433247
10745706 6390756 8560063
10745721 5765679 8560042
10747273 6232846 7051806
10748325 6232846 6262883
10748353 6232846 10304099
10748724 6215652 5549534
10751794 9771602 6333998
10757710 9409084 6211357
10758092 5455898 2730302
10760775 9711516 7363228
10760804 9711518 3451236
10761597 5869403 6967874
10761677 9409081 7855180
10761679 9409081 7855185
10761680 7099242 5954941
10761682 9409081 6747481
10763434 9611502 8308166
10767600 6232043 7658335
10771268 8254895 6026024
10776717 4570 9801265
10781303 5869403 6934646
10783617 6232846 5583326
10786883 5615357 2881403
10788987 5869403 4798123
10789026 5869403 9147129
10792256 5553901 7826127
10792268 5455898 7055358
10792271 5574833 7826149
10793111 9396235 8981755
10801585 9157530 7034113
10807019 6232043 8269471
10812768 9389175 7508599
10814434 6232846 2772892
10814484 2985733 8450473
10820144 5869403 6577734
10820465 6232043 8422284
10820478 9409084 4813795
10821978 9438830 9438823
10825961 8963 8422386
10825966 8963 7107727
10825974 9409082 7107627
10826675 5979147 8312616
10827289 3526 5647083
10827298 8350887 8786537
10827299 5144 6917828
10827301 3526 7134037
10827306 8350887 339835
10828363 5553901 9306583
10830829 6232846 8455156
10831510 5615428 9222560
10832888 6163096 6948603
10832895 5553901 6913077
10833387 5553901 9960485
10834030 5014534 4986634
10834031 5553901 7053939
10834040 5869403 5727702
10834041 5979147 7053960
10834049 5869403 7054010
10834051 6163096 6283040
10836469 6232043 8443182
10840124 6773095 8340469
10840210 6251151 7630219
10847844 6232846 8544391
10849281 9211267 8995004
10849510 9771587 7289976
10849517 8958350 8514394
10849539 8933565 8514413
10849541 8958350 9666130
10851252 6251151 10398193
10851256 5615357 8843633
10851258 5615357 10551710
10851259 5553901 8843637
10851260 5979147 10551711
10851261 6251151 5469118
10851263 5014534 10398255
10851264 6215652 10547403
10851265 6251151 7405380
10851266 5014534 9478467
10851268 5615357 10375147
10851272 6163096 8843650
10851275 5615357 8805868
10851276 5615357 8863302
10851279 6251151 8863299
10851280 5014534 5457909
10851281 5553901 5442845
10851282 6163096 9053974
10851283 6232846 8843647
10851284 5979147 10551720
10851930 5553901 5688786
10851968 5553901 7085850
10851974 5979147 5077380
10851984 6232846 6383222
10852439 6163096 7281629
10859843 5869403 4098616
10859863 5869403 4098701
10864304 5615357 8513899
10868755 5014534 9094950
10875400 5570 9172052
10875403 5776 6121481
10875423 5776 8006062
10876507 9136417 6711245
10877033 5869403 10470455
10885412 9695834 8301152
10886039 5553901 5282676
10886042 5670945 6264313
10887759 5014534 8535730
10888776 5979147 6382586
10891725 6232846 8392657
10891814 5553901 2810726
10891838 9409081 9213974
10891885 5615357 7916421
10892117 6232846 6116519
10892291 5553901 6309857
10892312 6232846 7538180
10900230 5335 10691636
10901038 7253713 4926915
10903583 5869403 5645512
10903588 5553901 8911574
10903590 5455898 8898910
10903591 5553901 7836650
10903592 6232846 5645422
10903595 5869403 7836641
10903596 5615357 6258778
10903598 5553901 7836639
10903602 5615357 4737324
10903604 5615357 6258776
10903606 5553901 2369472
10903608 5553901 7161759
10903611 5553901 7161730
10903612 5615357 8898900
10903613 5869403 7161736
10903614 5979147 7161750
10903618 5455898 6773447
10906542 6232846 10180101
10906549 5455898 7938512
10906553 5615357 10180108
10906559 6232846 8277995
10906570 6163096 7938571
10906571 5553901 7938541
10906574 6163096 8612106
10906575 5574833 8278030
10906576 6232846 10180122
10906577 6163096 8278036
10906579 5869403 8278046
10906580 5869403 8278046
10906590 5553901 6664571
10906595 5574833 9330445
10906598 6232846 8278082
10906599 5615357 10180129
10906605 6232846 8278099
10906608 5553901 6832183
10906610 6232846 8278105
10906611 5553901 7663086
10906612 5553901 10180130
10906613 6232846 10180131
10906615 6232846 9330450
10906619 5553901 8278123
10906620 6232846 9330455
10906626 6232846 8278135
10906628 6163096 8278138
10906634 5553901 8278152
10906643 5553901 8278183
10906647 5014534 6832792
10907920 9409081 6438099
10910792 5869403 8768939
10912142 6232846 6297182
10919184 5615357 8399203
10919188 9108841 8914764
10919221 9514959 9029347
10923613 5979147 2867893
10923624 5869403 5729530
10923655 5014534 4715969
10926901 4570 8843913
10927749 5979147 6728021
10929713 6232846 7473253
10933050 6232043 5188537
10935173 5615357 5632439
10935204 5014534 2109359
10935207 5869403 2545952
10935214 5615357 5782884
10935215 5014534 6378322
10935217 5870865 6408425
10935221 6163096 6276227
10935222 6232846 6276231
10935228 5553901 7461293
10935727 5553901 7652769
10935728 6163096 6176965
10935744 6163096 9356498
10935759 6163096 8556543
10936110 5979147 2833876
10937528 358768 7518528
10937670 8925411 6066300
10937724 5455898 6475552
10937732 6232846 8792933
10938056 5553901 7871152
10938083 9409081 7871165
10938089 5615357 7871173
10938602 5553901 6077277
10938604 5615357 7711425
10938611 6163096 6832615
10938617 5553901 7545431
10938618 5979147 8827030
10938620 6232846 7313068
10938625 6232846 9486427
10938632 5869403 2800945
10938781 5553901 10056818
10938785 6232846 9657078
10938787 6163096 9657083
10938798 6232846 10056835
10938803 5979147 9662800
10938828 5979147 9662898
10938834 5553901 9662928
10938935 6232846 7545432
10939391 5765679 7914882
10940427 5553901 7564788
10940472 4570 2888209
10942268 5144 6533161
10942278 359323 8472549
10942286 6232043 6532103
10942288 5776 6383779
10942290 5776 6532124
10946017 5553901 8036840
10951084 5455898 2214374
10952717 5615357 5937402
10954886 5869403 7746368
10957033 6232846 6280211
10957038 5615357 9185728
10957058 5615357 9185686
10957074 6232846 7680923
10957082 5553901 8434331
10965917 3526 9896757
10966374 5615357 4366322
10966378 5979147 5071766
10966386 6232846 6728082
10966392 5014534 6728098
10966779 5869403 8579318
10967587 5014534 6482058
10967616 5553901 8395647
10967636 5455898 8261585
10967647 5870865 6190882
10967659 6232043 9380578
10968550 9514959 8315486
10973640 6232846 9472467
10980702 6232846 7817930
10988108 6163096 7611373
10988132 5979147 9629338
10988137 6232846 7611382
10988142 5615357 9629350
10988147 5014534 9629363
10988156 6163096 5658087
10988168 5615357 7611365
10988178 5615357 8725452
10992231 6163096 5866425
10996215 6232846 9464135
10996263 5553901 8560345
10996278 6163096 6611564
10999023 5014534 8065617
10999558 5570 7215902
11000346 9409081 7590699
11007149 5765679 2312387
11014509 6517380 7235104
11015738 5553901 7259902
11015773 5869403 6290660
11015790 6232846 7954511
11015811 5553901 8834071
11018136 5455898 8687280
11018966 5979147 5927982
11018971 5615357 9366052
11020024 6232846 5778356
11020345 5455898 5061757
11022396 2985830 9749811
11024206 5979147 8964319
11028190 5553901 8786296
11028237 6232846 6596764
11028304 6232846 9549585
11031147 6232043 8318555
11031793 5553901 8653636
11035436 5615357 8919025
11035702 5014534 5389295
11039856 5553901 7023160
11039922 6163096 9784824
11040981 9680011 7002900
11040982 9680011 6257327
11041006 6232043 9111213
11041610 6288533 4459346
11041613 9695834 4459358
11041614 358768 4746680
11041624 5765679 8765950
11042530 6232846 8494031
11043394 9071819 9188042
11043410 8945281 7922675
11045442 5729918 9269736
11053046 6232043 4942212
11054813 5869403 6296392
11058671 5979147 8283512
11058713 6163096 8002277
11063212 5869403 9969939
11063722 5776 7672193
11063731 358768 7789106
11064500 6232846 8660781
11064501 5014534 7275375
11073772 5014534 7860274
11073778 6232846 7860285
11073788 5553901 5785957
11073801 6232846 5786035
11073807 6215652 6363481
11074547 6215652 8642875
11074569 5615357 10464176
11083820 5869403 10323839
11083833 5979147 10323855
11083841 6232846 4146022
11084668 5553901 8491701
11088189 5979147 6559647
11088202 6232846 9067360
11088221 5615357 8081000
11088233 5615357 8158003
11088235 5615357 8087573
11088239 5455898 5758625
11088246 5615357 2508110
11088247 6215652 7241223
11093936 5869403 7075772
11093950 6163096 2728553
11094885 5615357 8598825
11094890 5553901 8598824
11094895 6163096 8598795
11095425 9764360 7792428
11095451 7872856 9620499
11095466 9764360 8529956
11095471 6232043 9283981
11095786 9409081 7792449
11095902 6232846 6125926
11095904 5553901 8552324
11095946 6163096 7709262
11095978 6232846 7197944
11095979 6232846 6393905
11095989 5553901 7709275
11095993 6232846 8861424
11096016 5615357 8608238
11096595 6163096 6607762
11096815 5765679 10730481
11096897 5014534 9231952
11098020 5615357 10374470
11098063 6163096 7678964
11098084 5869403 7232369
11099343 8971993 7759747
11099349 9409081 6726181
11099372 5573906 9007378
11099697 8253120 2530953
11099708 9695835 7056974
11099711 8971993 7795152
11102374 5979147 8633132
11105324 5615357 7668410
11106203 5869403 10078013
11106594 5776 9777163
11106868 9681034 7851042
11114684 8162345 8514409
11115542 5263265 3609434
11116478 5553901 6180777
11118198 5455898 10475225
11119096 6232043 7603257
11121692 2985738 10690144
11121934 6232043 7734790
11125041 5869403 3079589
11125053 5455898 8883001
11127622 5869403 7311221
11128313 5869403 8913530
11128510 5869403 7919895
11131785 5553901 5414144
11131957 6163096 8141683
11133930 4543 6805193
11136582 5979147 8352096
11139842 5869403 9443695
11139898 5014534 7905238
11141657 9409081 9288489
11141678 5553901 7698220
11141690 6163096 5687274
11142914 6163096 6783028
11156472 6232846 4748050
11157873 5631283 9685579
11157890 5631283 9685578
11157926 9764364 8226210
11157928 9764363 8956889
11157929 9713320 2966123
11157937 9007650 7047655
11157949 9150674 7015983
11157954 9764361 8163064
11157967 9764361 8956840
11158960 5869403 7316184
11159003 6163096 9810255
11159641 5869403 6272276
11159652 6163096 6272341
11159663 6232846 5222182
11163815 6232846 5600498
11167436 5553901 7743122
11167438 5455898 10438651
11167443 5455898 7737965
11167450 5553901 8713174
11169774 6232846 9488646
11170496 6232846 3160478
11170498 6232846 3160486
11175202 6163096 8481030
11178155 6232846 8028893
11182473 5553901 7923044
11182474 6251151 6084678
11187097 5553901 8976912
11187108 6232846 8614113
11190883 5615357 6835988
11190890 8254890 8593152
11190916 6232043 7587047
11191675 5670945 11188020
11194423 6232846 7453658
11194427 5869403 10408189
11195588 5615357 6967459
11195730 9764367 9023749
11200644 5574833 7020542
11200661 5014534 9484923
11202383 9065 6352201
11202385 5869403 6299593
11202392 5869403 6684492
11202396 5869403 6684505
11202401 5869403 11199601
11202402 5869403 11199603
11204158 9235824 8813068
11204811 6232846 6959961
11204820 5979147 8226172
11205218 6232846 5673236
11205853 6232846 6046238
11205913 5553901 5701056
11205914 6232846 5700817
11206004 5979147 6793538
11206021 5979147 8952686
11207769 5869403 9797058
11209702 5014534 8343309
11211893 5979147 8472087
11212174 5615357 9383051
11215363 5869403 11199606
11215364 5869403 11199608
11215366 9065 11199612
11215375 5869403 2340054
11215377 5869403 5719227
11217252 5615357 9558102
11217256 5870865 8906777
11217261 5014534 9558094
11217263 6163096 9829851
11217265 5869403 9829852
11217267 5014534 9539576
11217268 5979147 7692247
11217270 6163096 7692240
11217272 5979147 9552459
11217273 6163096 9509759
11217275 5869403 9829854
11217277 6379097 7692252
11217280 5553901 9829849
11217282 6251151 9486347
11217284 5553901 9646211
11217292 5979147 9586264
11217293 6251151 9623157
11217294 6379097 9552479
11217295 6163096 9486363
11217297 6232846 9829861
11217300 5979147 9558110
11217301 5870865 9539581
11217302 6163096 9646234
11217306 6232846 9558112
11217308 5870865 9509762
11217309 6379097 9623161
11218975 5979147 6034149
11218978 5553901 5935830
11219613 6232043 4710884
11220096 6232043 5592895
11223045 5869403 6899048
11223067 6232846 6992038
11223120 5979147 7709484
11223130 5615357 6907618
11223141 5615357 7146440
11223151 5979147 7709488
11227906 9219602 9119751
11229053 5869403 2862387
11229393 5615357 5146049
11232095 5979147 6750557
11232104 5615357 6750502
11232113 6163096 6327193
11233287 5455898 8598285
11233314 6163096 8615477
11233803 5400 9799382
11234354 9438830 8696299
11235691 359206 7773890
11235706 5615357 6304835
11236116 9409081 5836731
11237652 5979147 8559517
11242245 5979147 8243943
11242259 6163096 8243924
11243489 5869403 8185026
11244356 5615357 8849044
11244393 5553901 9739293
11244399 6232846 6556061
11244427 5869403 9739305
11250676 5553901 8950718
11251320 5979147 10002214
11252035 5939 7316276
11258595 5979147 8715428
11258969 9006616 8316385
11258993 5776 6176345
11259017 6215652 5674556
11259813 6163096 8852663
11259861 5979147 9808205
11265496 6232846 3075105
11267402 6232846 9805008
11268638 6232846 7491155
11269790 6232043 8115009
11272182 9409081 7752393
11274490 5979147 8787844
11274685 5553901 8914472
11274686 5979147 8914463
11275371 5869403 8563158
11277993 9764371 8741765
11277994 9082964 6931633
11282356 4570 8891537
11285023 6163096 5725032
11285031 5979147 9043263
11285450 5836207 3908931
11286490 5776 5746541
11286801 5869403 8550772
11288740 8689820 5727580
11291865 8657870 6288429
11295995 4570 6454806
11304467 5553901 10419852
11307893 5888033 9187186
11307909 5888033 8256498
11308090 5014534 5465427
11308122 5979147 6418054
11308140 5574833 7172816
11308143 5869403 5038777
11311721 8254892 8891789
11311728 5615428 6297867
11312257 5615357 9438310
11313243 6232846 7715247
11319708 7872849 6439285
11320640 9680005 8139979
11320658 7872849 8430259
11325117 5979147 7393712
11325178 6232846 8886654
11326787 8696274 4672533
11328971 6232846 10304602
11329588 5014534 4956363
11332750 6163096 8000643
11332768 5615357 8465386
11332949 5455898 8656876
11332959 6163096 7748872
11338376 8793281 7043495
11338384 8793281 8393033
11338669 5455898 8809351
11343668 5956 8889793
11343674 7611028 11077679
11347334 5979147 9108263
11350683 5869403 7870255
11355326 5848 9615123
11362767 6232846 8955721
11362777 5979147 8955726
11362791 6232846 8054434
11366822 8920774 7866924
11367286 5615357 7416991
11367647 8963 8513671
11375092 6232846 8286150
11375100 6163096 7889095
11375105 5553901 6341275
11375106 5869403 7373523
11375112 5615357 7015662
11375118 6163096 6341266
11375127 9715968 9295430
11375132 9715968 9287428
11375151 6232846 9675785
11375227 6232043 9607731
11375228 6232043 9607747
11375257 6232043 7072196
11375550 5979147 10414893
11384572 6163096 8609101
11384588 5869403 7700846
11384592 5869403 7698675
11385081 5615357 6458192
11389033 3526 8284751
11390402 6232846 6332747
11392003 6232846 7680880
11393663 6232846 6598204
11393665 6232846 8143114
11393668 6232846 7189873
11393671 6232846 7189906
11393672 6232846 7189857
11393674 5979147 7189878
11393680 5979147 8989307
11393684 5553901 6307006
11393689 5979147 7189891
11393691 5615357 8143097
11393693 4570 8143102
11393696 5553901 6598243
11393698 5553901 10510346
11393699 5014534 8989299
11393700 5615357 8989304
11393702 5553901 6307007
11393705 6232846 6306979
11393706 5553901 8989310
11393711 5979147 10495527
11393713 4570 5872427
11393716 5979147 5872430
11393719 5979147 6598262
11393723 5615357 10510342
11393728 5979147 10495528
11393729 5553901 5872449
11393730 6232846 3637943
11394457 8162345 7659483
11394620 6232846 6269548
11398631 5869403 9387179
11400477 9772650 8128895
11402089 6232846 5828372
11402129 5979147 7367362
11403521 5979147 7105107
11415162 5979147 9387091
11415169 5979147 9171394
11415175 6232846 9171411
11415183 6232846 6588786
11427768 5979147 9662826
11429516 8971993 5629310
11432258 8963 10722468
11432387 6232846 8112079
11432389 6163096 8045503
11432409 5979147 8892166
11432411 6232846 8112091
11432447 6163096 9054583
11434048 6163096 10593676
11434050 6232846 10593718
11434052 6232846 10593736
11434053 6232846 10593768
11449168 5332300 6367484
11450796 5869403 7219438
11450857 5869403 2978770
11451349 6773095 355277
11451664 5869403 9041610
11453719 6163096 8290334
11453761 5869403 7219482
11461310 6232846 9823221
11463792 5615357 4158723
11472639 5927 6281559
11484023 7527841 5814468
11487704 9245839 8621488
11487715 8621490 7020428
11488742 7497508 9849017
11495369 6773095 8899595
11495370 8227435 9561041
11495978 5729918 7413266
11498552 8158474 9723103
11498568 8158474 9613565
11500851 7671952 6806868
11500852 7671952 7440496
11502629 5615357 3042938
11503267 6163096 7773891
11503573 2985830 10626003
11503591 9780476 9308339
11503598 9780476 9725807
11503600 9780476 9723648
11505374 8903675 9039439
11505379 8903675 9547416
11509697 9315253 7785063
11510344 5553901 8852473
11514059 9409081 8533291
11514210 5869403 7589690
11514739 9611502 313245
11516221 8056582 10541346
11517988 8903668 2553624
11518499 6163096 8898082
11519430 5870865 11511080
11519434 6163096 11535395
11519436 6232846 11511063
11519437 6163096 4928695
11519440 6163096 11535400
11519441 5553901 11511048
11519443 5869403 11511041
11519444 6163096 11511040
11519448 5014534 11511034
11519451 6232846 11511031
11519454 6215652 11511025
11519455 6163096 11511023
11519458 5615357 11511017
11519460 5979147 11511006
11519464 6215652 4986865
11519467 6232846 11511000
11519468 5869403 11535433
11519480 5014534 6163209
11520309 5014534 8956910
11522107 6232846 9005568
11523528 5014534 9705423
11524786 6218044 6003259
11525467 9712179 8271815
11527617 5979147 7076434
11528628 9150674 6333858
11528646 9007650 8779612
11529132 6232846 8004297
11529142 5615357 8063021
11529150 6232846 10539238
11529954 5979147 5644216
11532773 6840396 7945035
11532789 6840396 4189663
11532796 6840396 7945034
11532962 5979147 5534768
11534102 5670945 6278116
11534778 9681034 9665942
11537085 7611003 8028432
11537092 7611003 8224194
11537093 5869403 8028392
11537098 5615357 7122973
11537106 7611003 8224195
11539093 5570 9261103
11539095 9124557 8944279
11541301 5869403 8297615
11541306 5979147 7410351
11541309 5869403 10521520
11541314 5455898 8297592
11541320 5455898 7410430
11541323 5615357 7410457
11541325 5615357 9593940
11541328 6232846 9624274
11541334 5553901 7410493
11541342 5455898 8297603
11541344 5615357 8297612
11541452 5979147 4753344
11541474 5670945 8993812
11541500 5553901 7125766
11541502 5553901 8969572
11544010 5729918 8113846
11544928 8963 8877126
11544939 5570 5332961
11548545 7283492 7301613
11548895 6232846 9673039
11551898 4570 8424067
11551901 6232846 2487944
11552099 6218044 9740707
11552101 6218044 6516862
11554232 5979147 6070214
11556522 5455898 8456576
11557536 8660664 9077381
11557542 8337358 11281013
11557549 9040747 9553286
11557553 8254892 6297857
11557596 5615357 8907395
11557599 5979147 8918525
11557602 5014534 7440600
11557607 5615357 2960546
11557609 5553901 7169886
11557614 6232846 10414650
11557657 2985830 352884
11557658 6232043 352929
11557660 5631283 9492046
11558123 9559453 9784525
11558794 5553901 9171368
11558797 6232846 9453950
11558799 6232846 6588634
11558801 5553901 10621857
11558811 6232846 9713241
11558841 5553901 8851193
11558849 6232045 7509598
11559527 5553901 7329179
11559528 5979147 9061151
11559530 8970606 7325276
11562116 5186048 7326205
11562374 9780462 6543207
11562390 9780462 8903325
11562393 9780462 5689391
11565420 5570 9764904
11565649 6013 10728576
11567546 6232846 5731170
11567550 5979147 9074681
11567555 5615357 9310388
11567561 5014534 9724242
11567571 5979147 8277600
11567573 5979147 4804590
11567577 6232846 8277605
11570466 6985419 7366928
11570936 5670945 8181718
11570938 5670945 8179394
11570942 5670945 5758630
11570943 6232846 5758765
11570951 5979147 8229133
11570953 6232846 7216786
11570963 5979147 8207366
11570967 6232846 9782772
11570974 5670945 8087568
11570975 5553901 7395637
11570977 6232846 8845908
11570978 6232846 8179399
11570982 5670945 7200485
11570985 6232846 8207384
11570988 5670945 8113761
11570989 6232846 8511370
11570998 6232846 4978890
11570999 5979147 2083824
11571001 6232846 4978894
11571007 5615428 2319814
11571009 6232043 6367479
11571012 8903668 8091700
11571016 8903668 10365485
11571017 5615428 7293392
11571018 6232043 8140889
11571020 5927 8140921
11571021 5927 8140922
11571022 5615428 8140945
11571023 5765679 8140955
11571024 5615428 8140964
11571025 5615428 7205290
11571043 6232846 2764659
11571185 9747098 9111654
11571645 6232043 7320916
11571694 8153347 6899184
11571695 7100178 8762707
11571702 9023896 9442245
11572655 6232043 8080640
11572895 358768 7003943
11572896 8903675 9723363
11572897 6232043 9039445
11572898 6232043 9723380
11572901 358768 9039473
11572902 358768 9547418
11573920 5553901 10649962
11573931 5553901 8553064
11574067 6232846 8202564
11576426 6773095 8222584
11576427 6773095 8222587
11576430 6773095 8222628
11576432 6773095 8222634
11576708 9764744 7023414
11576709 9409357 9409389
11576710 8172550 7392459
11576711 8172550 5300273
11576715 5836207 5610330
11576716 9004143 7392571
11576718 8987826 10767835
11576721 5836207 8793364
11576740 9157759 7144645
11576921 6163096 3750937
11576932 9409081 7318187
11578247 5869403 9149501
11579282 8983235 323767
11579284 9780482 8161101
11579285 8983235 6844906
11580572 7527841 9197269
11580573 10580144 6953518
11580820 5979147 8998545
11581530 10580144 9230218
11581534 9611502 8310775
11581535 5878577 8696407
11581536 358768 8148157
11581538 8188407 8310771
11581539 358768 7230969
11581543 358768 9751363
11582394 6232846 8774058
11582570 9780462 9728195
11582571 9780462 9741638
11583058 6232846 9754482
11583059 5615357 9754476
11583060 6232846 9754475
11583061 5615357 7957986
11583063 5553901 8969545
11583064 6163096 9797651
11583065 6163096 8138129
11583070 5979147 9729835
11583071 6232846 8345474
11583072 6163096 8345471
11583073 6232846 8992664
11583282 8450173 6454367
11584286 7058180 6912510
11584291 5869403 11213392
11585784 6232846 8140848
11585791 5670945 7802264
11586119 5014534 9330648
11587128 6232846 8277606
11587133 5979147 8554467
11587134 6232846 6902507
11587135 6163096 7497126
11587137 6232846 8340729
11587139 6232846 6345699
11587142 6232846 5619870
11587144 6232846 2955306
11587288 8660566 8660565
11587290 7611028 11584832
11587291 7611028 11077757
11587292 7611028 11077791
11587350 9071614 9407942
11587354 9071614 9407937
11587356 6390756 5766148
11587357 9071614 9407948
11587358 7282080 9747730
11587360 8253120 7275188
11587361 7282080 5215011
11587365 7282080 8683960
11587367 5869403 8161586
11587368 6390756 8161587
11587370 7282080 5931843
11587372 5869403 8161589
11587470 358768 9171122
11587479 5979147 9583131
11588768 6232846 8326746
11588815 6232846 3723893
11588835 5979147 6986819
11588840 5979147 7001180
11588849 5553901 8062503
11590987 5979147 9573864
11591213 6656306 5233777
11591214 8171900 7320259
11591215 5631283 9757742
11591216 6232043 8147687
11591220 9611502 8173225
11591232 8172550 5287506
11591234 5836207 8975531
11591242 9085544 9135572
11591299 9409084 9790980
11591481 5979147 8345473
11591482 5979147 8345473
11592227 6232846 8449735
11592238 6232043 9765902
11592278 5979147 7164186
11592760 8746871 314565
11592766 9089135 6857755
11592968 6232043 6370459
11593105 8903675 10636441
11593109 6232043 9039468
11593113 6163096 8971103
11593115 5979147 5759862
11593119 6232846 9061094
11593121 5670945 8114028
11593141 6232846 9037582
11593142 6163096 9067364
11593152 6232846 10629007
11593157 6163096 8114029
11593304 5631283 8903669
11593305 6232043 5757691
11593306 6232043 6367467
11593315 5765679 8140988
11593316 5765679 8140990
11593318 5765679 7399182
11593892 6232846 8526135
11593895 6232846 7497713
11594226 358768 7211169
11594227 358768 7211169
11594235 5553901 9061149
11595074 9844183 8622252
11595107 9409081 7304554
11595803 5570 8001162
11595806 9063750 9295401
11595813 5570 5327552
11596013 5553901 8991810
11596016 6232846 8991814
11596031 5979147 8176646
11596038 5979147 7315133
11596041 6232846 9213799
11597084 6232846 10306394
11597085 5979147 8605256
11597088 6163096 8212667
11597091 5979147 9660262
11597092 6232846 8512460
11597094 5979147 9698748
11597369 5979147 5372502
11597371 5979147 9171346
11597377 6232846 9742683
11597380 5979147 9171401
11597383 5553901 9171404
11597387 5553901 9685209
11597389 6232846 6588737
11597392 5979147 10621853
11597396 6232846 9171352
11597815 6232846 9742695
11598094 8903668 2319827
11598470 9733298 5329875
11601479 6232043 7216506
11601484 6232045 7156751
11601485 6232045 8056347
11601486 6232043 7158684
11601487 6232045 4973860
11601488 5776 7434001
11601489 6232043 7282271
11601495 6163096 10689422
11601496 6232846 10689419
11601498 6232846 10689420
11601654 5553901 7957077
11602166 6013 7225360
11602168 5332300 8230539
11602174 5332300 10728578
11602178 5848 2568373
11602392 6232846 4978881
11603950 5615357 8581049
11604620 6232043 7364404
11604621 6218075 8808467
11604624 6013 7364407
11604628 6232043 7366952
11604630 6164274 7226196
11604631 6164274 7366951
11604633 5765679 10597856
11604635 7993907 8808465
11604638 6232043 7264693
11604643 6985419 8143911
11604646 6985419 8292084
11604652 6985419 8108059
11604655 7993907 8143914
11604656 7993907 7366942
11604658 5765679 8108040
11604659 6985419 7264706
11604664 7993907 7366968
11604673 5765679 4743627
11604675 7993907 7366935
11604678 5765679 7993899
11604679 7993907 10489121
11604680 6164274 7314512
11604681 7993907 8485762
11604682 6164274 8051839
11604684 6232043 8108037
11604685 6232043 7442346
11604689 6985419 7442369
11604690 6232043 7442366
11604743 5455898 8581347
11604753 5615357 7651305
11605632 5615428 9135584
11606146 6232846 7500241
11606149 6232846 7078728
11608255 6232043 7611031
11608347 8162345 7963622
11609607 8172550 5948340
11609609 8172550 7702910
11609611 8987826 10767834
11609612 9004143 8987831
11609613 8172550 8245803
11609615 8172550 5517382
11609617 8172550 8167755
11609620 8987826 9876356
11609630 6232043 7331579
11609635 2985830 6253137
11609637 6656306 343061
11609711 5869403 9811038
11609775 5553901 8731477
11609816 5553901 7248951
11609820 5869403 9169323
11609827 5553901 9169293
11610141 8900029 8900037
11610181 8903675 9723373
11610422 5553901 5806672
11610425 5979147 7305112
11610429 6232846 6585181
11610430 6232846 8979880
11610445 5553901 8979884
11610486 6232846 9771985
11610626 7100178 7100211
11610629 6705551 7788243
11610631 5670945 6291938
11610633 7100178 5471566
11610635 5553901 7100171
11610636 6232846 5245433
11610638 6232846 5243033
11610640 7006926 5705263
11610766 5553901 9163425
11610767 5670945 9488655
11610768 5455898 9634511
11610769 5553901 5547738
11610873 5979147 5705286
11610924 7527810 7329177
11613272 5553901 9083935
11613284 10589406 5496878
11613305 5553901 6447192
11613307 7006926 8129289
11613308 5553901 10643478
11613309 7058180 8922495
11613310 7006926 5382353
11613312 6232846 5988301
11613313 5553901 7210486
11613503 10580144 7147055
11613504 6773095 8270625
11613506 10580144 9692441
11613507 6773095 6964869
11613515 6232846 7257023
11614089 2985830 8988992
11614090 2985830 7621535
11616628 2985830 7048475
11616629 9409086 4262819
11616634 2985830 8988988
11616636 2985830 8988987
11616640 2985830 7311768
11616642 9680011 8139828
11616647 6773103 9757943
11616648 2985830 4915288
11616654 9409081 7978481
11616659 6773095 2339320
11616660 8945576 4915133
11616754 6985465 10683786
11616781 6985465 10734017
11616788 6985465 9766436
11619447 8374873 9017372
11619449 5765679 9017408
11619526 6705551 6960703
11619534 6232846 5967015
11619535 6705551 9021071
11619689 5553901 6307680
11619692 5979147 8028416
11619698 7006926 8028425
11620323 7006926 2689488
11622365 9735069 10116782
11625671 10573058 9912594
11628267 7006926 10008210
11628270 7179946 10008221
11628454 8188391 10605525
11628455 7282080 5214996
11628458 11552246 8942235
11628494 6232846 8190867
11628647 5891262 314125
11628648 9764744 7023490
11628649 5836207 8374876
11628678 5331542 5959999
11630060 7006926 9646128
11630116 7006926 9864078
11630122 5869403 6361565
11630123 5615357 5937870
11630124 7058180 7470336
11630125 7006926 9864125
11630126 7006926 8051677
11630127 7058180 7013379
11630134 5869403 7791171
11630138 7006926 5966136
11630141 7006926 8333848
11630142 6705551 8385648
11630144 7179946 8385651
11630151 6823525 8385614
11630155 6705551 8470061
11633335 7006926 8985199
11633336 6232846 7210490
11633344 7058180 10897630
11635594 7058180 9603347
11635733 7006926 7809153
11635736 6705551 7077633
11635777 5553901 8736833
11635778 6163096 8304808
11635811 6232043 7331589
11635813 6232043 6656368
11635816 6232043 6656428
11635817 6232043 6253135
11636114 8211222 11636113
11636268 10539599 7141111
11637720 5869403 8165230
11637725 6773095 9082998
11637827 6773103 10429882
11637914 5869403 11260263
11641898 8983235 6844945
11641949 5258343 9361046
11642076 6232846 9078324
11642077 6232846 8322267
11642078 6232846 8499319
11642080 5455898 9829224
11642083 6251151 10591805
11642084 6232846 10591806
11642108 5869403 7877041
11642329 6163096 9742666
11642448 7065320 8662036
11642449 6705551 6790584
11642451 7058180 4623507
11642452 6823525 7956086
11642461 9719341 9119902
11642567 10336020 9661667
11647560 10913380 8861239
11647738 6823525 7759160
11649069 6232846 8519926
11649109 6232846 11458757
11649152 5615357 8519949
11649171 5869403 4885113
11649427 5553901 9110845
11649428 7006926 7942752
11649435 7006926 10155791
11649436 7006926 10155738
11649442 7006926 10155730
11649451 7179946 10155831
11649454 7006926 7359532
11649455 6705551 7942759
11649463 7006926 10155760
11649464 6306899 8543713
11649465 7179946 10155814
11649467 6705551 10155795
11649468 6705551 10155813
11649471 7179946 10155802
11649478 7058180 10155817
11649724 5014534 9846508
11652475 6232846 9829212
11652476 6251151 8322270
11652477 6163096 10591792
11652478 5455898 8322275
11652479 6251151 9829211
11652480 5869403 8499174
11652481 6163096 10591794
11652482 5869403 10591795
11652483 5869403 9078337
11652484 5455898 10591799
11652485 5455898 9148385
11652488 5869403 8499173
11652489 6163096 10591810
11652494 5455898 10591825
11652495 6163096 10591826
11652569 7006926 9444601
11652570 6795478 10115158
11652582 6232043 8378073
11652616 6705551 9737747
11652622 6705551 8646876
11652624 7006926 10302147
11652625 7006926 9613661
11652626 7006926 8014571
11652627 7006926 9737700
11652628 5869403 9737762
11652629 7179946 10302114
11652632 7058180 10302130
11652633 7058180 10302113
11652664 10580144 7401748
11652705 7421823 8408754
11652717 10580144 9805950
11652720 9409084 7963642
11652744 8172550 5300156
11652746 8933564 5610555
11652811 6705551 10046397
11652812 7006926 10046387
11653029 9409080 2799089
11653032 9409080 7598710
11653037 9409080 7794980
11653043 9409080 4801406
11653046 9409081 8045927
11653163 7062654 8364666
11653165 7062654 6031067
11653170 5869403 6328533
11656965 9285864 9845722
11656966 7872849 9187400
11656967 7872849 9187403
11656968 7872849 9187405
11656970 7872849 9845708
11656973 7872849 9845702
11656974 9680005 9845703
11656975 7872849 9205852
11656981 9680005 9205892
11657055 9611500 9852645
11657108 6232043 2535963
11657119 6232043 9524757
11657127 7062654 8176747
11657133 7062654 8144553
11657145 6773103 7504204
11657146 7872849 7921373
11657148 7872849 7506358
11657149 7872849 7506341
11657155 7062654 7506364
11657158 6773103 7506362
11657162 6773103 7506339
11657163 10687287 6719463
11657305 9004143 8974530
11658006 6705551 7839614
11658038 10687295 9826923
11658041 8945281 5353106
11658046 10560093 8945279
11658055 10687295 7482401
11658057 10582995 7922676
11658058 8945281 7482413
11658062 6286765 9072579
11658073 4561 8331806
11658074 9782443 5569349
11658077 358824 9072576
11658079 9782443 9826928
11658089 10667322 9072590
11658090 8945281 6992146
11658096 10560093 8933636
11658099 9611500 5556102
11658101 9611500 5556102
11658102 6269818 5642029
11658106 10582995 8648269
11658117 9071819 9188059
11658119 9924888 10186325
11658120 9782443 9924891
11658154 9841667 9155561
11658206 6823525 10793300
11658222 6773095 10253000
11658230 10539599 8344743
11658231 5878577 8277584
11658234 5878577 4926478
11658235 5878577 8277587
11658247 10539599 9074656
11658248 10539599 8344745
11658249 10539599 8344746
11660914 9409081 7705650
11660922 9409080 7705764
11660923 9409080 7827056
11660929 9409081 9073820
11661070 7058180 7316898
11661073 7006926 7825646
11661074 7006926 7316896
11661075 6163096 8150858
11661076 6163096 8150849
11661078 5553901 9266193
11661080 6163096 9130571
11661083 5869403 9472125
11661085 6705551 9480154
11661086 7006926 9480141
11661088 7179946 9480187
11661091 7058180 9480177
11661092 5869403 9480189
11661095 5869403 10679791
11661096 6163096 7711630
11661099 7006926 7185965
11661100 5869403 6275895
11661102 7179946 9948630
11661104 6163096 10476642
11661105 7058180 8486168
11661106 5869403 9048307
11661107 6163096 8930224
11661108 7058180 9197944
11661165 5869403 10661662
11661596 6823525 7537443
11661599 10617942 10563495
11661601 5869403 7076402
11661602 10617944 10563541
11661606 5869403 7537470
11661608 5869403 8340346
11661614 6705551 7537444
11661615 7058180 5436201
11661618 10617942 10563528
11661620 7058180 7076414
11661621 7179946 9675828
11661624 10617940 10563539
11661631 8153348 7537466
11661632 10687291 7537477
11661633 5615357 8340358
11661634 7058180 9672371
11661638 7058180 8340351
11661639 10687291 7537449
11661643 10617942 10563544
11661644 6705551 6281987
11661646 10617940 10563500
11661647 6823525 6281977
11661648 7058180 6310360
11661649 7179946 2481192
11661652 7006926 6310357
11661657 10617940 10563513
11661665 10617940 10563492
11661666 6705551 8340332
11661668 6823525 8340371
11661679 7058180 9672366
11661682 10687287 9292847
11661685 10687287 9292870
11661686 10687287 9292850
11661749 10617940 9874068
11661783 10617940 6294145
11661883 358768 8914698
11661886 5553901 9380457
11661888 6705551 8544363
11661889 6705551 6321306
11661890 5869403 9380432
11661891 7006926 7587396
11661892 6705551 5149165
11662014 9756017 8025031
11662015 10583007 9719133
11662017 9764371 9719119
11662020 10560093 6300081
11662022 10560093 6300074
11662023 9835009 8025035
11662025 9409081 8283891
11662029 9409081 8025018
11662030 10560093 8025026
11662031 9409081 8025062
11662034 10585822 9756015
11662036 9409081 7108447
11662038 9756017 5641061
11662041 10560093 5640891
11662044 9764371 7108479
11662045 10560093 6300067
11662047 9764371 6300059
11662048 8657870 8025036
11662051 9409081 7108472
11662057 9409081 8354296
11662061 7062654 10914408
11662416 6705551 9908456
11662417 7179946 8470015
11662418 5553901 9291878
11662422 7006926 7648131
11662424 5869403 7648133
11662425 5553901 7777587
11662426 5869403 8601561
11662427 5869403 8601570
11662429 7006926 8601572
11662432 7179946 9864107
11662434 6823525 7777569
11662848 7062654 7519147
11662850 7058180 7519145
11662852 7058180 6583947
11662853 10687287 4896997
11662854 7062654 8372951
11662856 7062654 7519162
11662865 7179946 7575850
11662867 7006926 9150990
11662869 6705551 9151006
11662870 7062654 7519169
11662871 7062654 8372940
11662873 5869403 6583935
11662876 10687287 5699866
11662877 7062654 6744947
11662878 5869403 8372962
11662879 7062654 7184418
11662882 7062654 9151015
11663066 6705551 9864115
11663093 9782443 9924901
11664518 6163096 7126072
11664523 5869403 5728079
11664528 7006926 9443950
11664532 7006926 7984973
11664535 6163096 7984944
11664538 6163096 6293733
11664539 5615357 6461747
11664549 9063751 8284767
11664654 7058180 5937668
11665485 7058180 4783389
11665656 9211 5287483
11665701 358768 8763339
11665704 11562071 10102041
11665705 5878577 6277720
11665707 10693913 9287460
11665710 8958350 9889816
11665711 10693913 9767888
11665714 6880139 4957739
11665719 6880139 8802567
11665720 10693913 6277780
11665721 6880139 4957846
11665723 8958350 9287486
11665724 6880139 9287488
11665725 8001518 9889843
11665728 10693913 7733325
11665730 9322120 10102078
11665731 8958350 10102080
11665732 5878577 7659462
11665736 9322120 9889863
11665739 5878577 7733348
11665740 8998724 7437804
11665745 11562071 10102073
11665746 9322120 10102066
11665747 9322120 9889866
11665748 11562071 9889862
11665750 9322120 9876399
11665838 7179946 10265009
11665841 7179946 10058431
11665845 7058180 9580116
11665847 6232043 7890704
11666284 10539599 7266613
11666327 10054150 9976829
11666463 5869403 10012250
11666465 6823525 8275508
11666467 6823525 10286490
11666471 5615357 10012248
11666472 6163096 7683155
11666474 7058180 8661230
11666477 6823525 9381015
11666478 6163096 9381017
11666479 5615357 8661229
11666595 7058180 6680867
11666597 5869403 7584855
11666599 7006926 8859308
11666601 5869403 7584880
11666603 7006926 8859307
11666605 7006926 9564833
11666606 7058180 6680913
11666609 2985830 8546198
11666610 5869403 10153219
11666611 5869403 9356905
11666612 2985830 9366079
11666613 5615428 9356965
11666614 5615428 9356939
11666615 7006926 9356899
11666616 6163096 9356930
11666617 7058180 9356917
11666618 5869403 9356915
11666620 5615428 9356969
11666621 7062654 9356904
11666622 7179946 9356960
11666624 5869403 9356971
11666625 5869403 10499692
11668030 6232045 6383703
11668091 10687294 8319099
11668097 10687289 4924305
11668098 10687285 9236942
11668100 10687294 9236900
11668160 7062654 8514159
11668161 7058180 10180528
11668162 7062654 6545109
11668163 7058180 8120795
11668166 7006926 8503445
11668267 9841426 9859633
11668335 6823525 6476370
11668336 7006926 9189573
11668337 7179946 8300715
11668339 6823525 8295253
11668340 7006926 7881672
11668341 7058180 2338465
11668342 7179946 8300708
11668343 6705551 4253929
11668344 5869403 4893964
11668346 5615357 9081962
11668347 7006926 9081956
11668348 6705551 9081954
11668353 7006926 8300706
11668354 5869403 9189574
11668357 7006926 9081966
11668358 5869403 10883241
11668361 6823525 7420981
11668362 5869403 9081971
11668364 7006926 7228787
11668365 6823525 10883242
11668366 5869403 4253984
11668368 7179946 8300686
11668370 7179946 9063560
11668371 6705551 9063561
11668372 6823525 9063563
11668373 7058180 8300676
11668374 5869403 4254080
11668376 7006926 4527109
11668406 5869403 10674581
11668410 5869403 9079597
11668607 6823525 9524582
11668609 5553901 7470291
11668610 7006926 6361424
11668611 8923291 9351317
11668612 7179946 9950579
11668614 7179946 10406811
11668615 7058180 10611223
11668617 6823525 9950571
11668626 9711503 8617638
11668627 8988698 8617614
11668630 7058180 10611222
11668633 9711517 9351299
11668638 7006926 8354385
11668639 5615357 8765340
11668640 5869403 8911418
11668641 7062654 7574817
11668709 10644194 2851349
11669812 9409082 7173975
11669813 2985830 5778953
11669815 9409082 7667350
11669822 2985830 2334721
11669824 9409082 5779055
11669825 8245875 6344047
11669830 10687291 9860289
11669832 6232043 5348112
11669838 10687287 9128969
11669844 9409081 2816450
11669845 10687291 9860272
11669852 10687291 9860241
11669854 9409082 7667356
11669855 9409082 5348190
11669857 10527557 7667402
11669860 6232043 2334696
11669863 6232043 6343982
11669866 10693916 9921518
11669867 10687288 9921519
11669868 10687288 9860245
11669873 2985830 7174012
11669875 9409082 7173963
11669878 9846436 9128999
11670036 7058180 6812729
11670042 7006926 6762891
11670044 7058180 6755946
11670046 5615357 9335142
11670047 7179946 7438921
11670050 5615357 9335155
11670052 7058180 7438911
11670053 7062654 6859879
11670956 5573906 8075124
11670962 10560093 8354315
11670964 5573906 5531850
11670965 2985830 5531879
11670967 2985830 8564250
11670970 11562071 9889823
11671473 6773095 9082047
11671475 10580150 5246063
11671476 10539599 6510905
11671479 5878577 7119638
11671481 10539599 344568
11671486 9611502 7119647
11671487 6773103 6510825
11671488 10858029 10017109
11671489 10858029 10298156
11671491 10539599 7119642
11671492 6773095 6510922
11671495 10858029 9841597
11671885 5869403 2825454
11672070 5869403 7544236
11672191 7058180 6633210
11672192 7058180 6055230
11672196 7058180 9110971
11672203 6823525 9882317
11672208 7058180 9110972
11672209 7058180 4104511
11672210 7006926 7426462
11672211 7058180 9111001
11672212 6823525 7051810
11672220 7062654 6633231
11672221 6823525 8278250
11672224 7006926 6767460
11672225 7006926 9111009
11672228 7058180 4662340
11672231 7058180 8278258
11672233 5869403 6825075
11672237 7062654 6825061
11672238 5869403 9111011
11672241 7006926 7051804
11672242 7006926 7426420
11672243 9191103 8278272
11672244 7058180 8438655
11672247 7058180 9111005
11672252 7058180 7426452
11672256 5615357 8278254
11672261 7058180 8278242
11672262 5869403 8278229
11672275 6232846 9110964
11672276 6232846 9110964
11672277 5615357 9110983
11672278 6823525 10734256
11672748 7006926 8780664
11672755 5455898 8018494
11672945 5878577 8283979
11672953 6232043 9826835
11672954 6232043 9826845
11672955 6232043 9826843
11672957 6773095 6142064
11672958 10585822 8283957
11672963 6773103 9826842
11672965 6823525 4749494
11672968 6823525 9074766
11672973 6773095 6142098
11672975 6232043 9826837
11672981 6232043 9826841
11672982 6773103 6142075
11672988 6823525 9074773
11672994 6823525 9826865
11672995 8945578 9074769
11672997 6773095 6142078
11672998 5878577 6142079
11673013 5553901 2948351
11673023 5553901 7068118
11673025 5878577 9320838
11673332 10693913 6468551
11673341 6232043 9447643
11673353 6705551 11446389
11673440 10644190 10652498
11673441 10580152 10652513
11673445 10644190 10656926
11673446 9771583 10632482
11673447 7006926 9584390
11673448 7058180 9584354
11673449 6823525 7386620
11673456 5570 9561047
11673457 7611028 11077657
11673671 10580150 9082049
11673680 6705551 8949513
11673688 7006926 8293893
11673689 7006926 6755956
11673690 5869403 7819547
11673692 7006926 7438916
11673693 7065320 6859889
11673694 5869403 6859895
11673695 6795478 6859896
11673698 6705551 6859904
11673699 7058180 8293901
11673700 7006926 6055677
11673701 6795478 9104964
11673702 7065320 7438917
11673795 6705551 4982746
11673798 5869403 6756225
11673799 7006926 7055336
11673802 6773095 4826599
11673806 6773095 5188537
11673807 5553901 8348462
11673809 5869403 8353180
11673813 7006926 7055346
11673814 7058180 6263436
11673816 6773095 7826141
11673817 6773095 5188563
11673821 7006926 6219227
11673824 7058180 7826122
11673825 7058180 9088472
11673827 5553901 7055353
11673828 7058180 10135633
11673829 5553901 9878614
11674177 7146518 8969031
11674782 7058180 7655259
11674802 6823525 9872535
11674803 5869403 8772083
11674804 5615357 8772102
11675455 6232043 9805615
11675458 10560093 6757334
11675464 9409080 9011056
11675467 9409081 10657298
11675893 10580130 7615225
11675897 10580130 9224859
11675900 10580144 8503307
11675903 10580144 8503327
11675905 10580144 9224846
11675908 9772650 9224861
11676060 9772650 7879459
11676068 10580147 6806719
11676351 6164274 10259822
11676358 6232045 10259831
11676364 358768 10639712
11676365 358768 10639714
11676368 6232043 10259850
11676369 6232043 9517585
11676373 6232045 8654240
11676375 6232043 8654276
11676470 7611028 11643956
11676484 7611028 9291957
11676509 9685101 5982545
11676522 6823525 8661257
11677902 5455898 8319129
11678930 6232043 6095889
11679166 9409081 7566744
11679472 6705551 6323069
11679476 7006926 6323063
11679485 5869403 4723246
11679505 9991099 7127116
11679507 9771598 8672635
11679516 10539599 312906
11679519 5869403 9204667
11679520 10580146 9204694
11679521 5869403 9204660
11679522 10580141 7127129
11679540 10224111 6258368
11679541 8172550 10172589
11679544 5869403 10172577
11680035 10589405 5770255
11680098 7006926 2854664
11680104 6705551 7574857
11680105 7006926 5104048
11680110 5869403 9190797
11680112 6705551 7574854
11680118 5869403 9190843
11680120 5615357 6194014
11680121 7062654 7574786
11680125 5869403 7574823
11680126 5869403 9190860
11680128 5869403 9190828
11680129 6705551 6194141
11680131 6705551 10010514
11680133 7006926 7975683
11680134 5615357 5343191
11680136 5615357 7061946
11680139 7179946 9190823
11680141 7006926 9190786
11680143 6705551 5536594
11680148 7006926 9190849
11680153 5869403 9190783
11680155 7058180 10010549
11680158 7006926 9190872
11680159 5869403 9190806
11680164 7179946 10010567
11680172 6705551 10010515
11680176 5869403 7574891
11680177 7058180 10010581
11680180 6823525 10010580
11680227 7006926 9812171
11680797 5869403 8331628
11681500 7006926 7036924
11682045 5869403 7540064
11682049 5869403 9122041
11682066 7179946 7776204
11682069 5869403 7034900
11682072 5615357 8527944
11682165 7006926 9810312
11682167 7179946 7849880
11682169 5869403 9810315
11682172 5869403 9104070
11682173 7179946 7481512
11682174 5869403 9810322
11682176 7006926 9155451
11682177 6163096 6539681
11682179 6705551 7179055
11682180 7006926 7591556
11682182 7006926 9104046
11682184 7058180 7714783
11682185 6823525 4901613
11682190 7179946 8506609
11682191 7058180 9810369
11682192 7062654 9810377
11682194 7062654 9104032
11682195 6823525 9814049
11682196 7062654 9815189
11682199 5869403 9814069
11682200 7006926 9814074
11682202 7006926 9814076
11682212 5869403 6891508
11682213 5615357 5681234
11682215 5615357 11260417
11682233 10687287 6296729
11682249 10687287 9158528
11682272 5869403 2584157
11682302 6232043 7450047
11682346 10430919 9597097
11682358 6705551 9165787
11682373 5615357 10293282
11682642 7058180 5678543
11682645 5869403 9421229
11682646 7006926 7792803
11682648 7179946 7049062
11682649 7058180 8497745
11682650 6823525 2253205
11682652 7058180 4772674
11682657 7058180 7049054
11682661 5615357 8497736
11682664 7006926 9357007
11682666 6823525 5677987
11682679 7006926 9357032
11682681 7058180 9356981
11682689 7058180 7792786
11682693 6823525 8497761
11682695 6705551 7049030
11682696 5615357 7792763
11682944 9846436 7460382
11682951 9846441 9910334
11682952 9409081 7077318
11683175 9916624 6852811
11683183 10381441 3256534
11683334 7065320 9335135
11683349 10183592 7709122
11683372 7062654 9810356
11683376 7058180 5831852
11683583 5869403 7387355
11684257 7006926 7614071
11684258 7058180 5654290
11684262 7006926 8409386
11684263 5615357 8409405
11684264 7006926 7139308
11684265 5615357 6249220
11684267 5455898 9435941
11684268 7006926 9435937
11684269 7006926 9425425
11684272 5615357 9435961
11684273 7006926 8663893
11684275 7179946 4828310
11684276 5455898 7551022
11684277 6163096 4781649
11684278 7058180 7551033
11684280 7058180 7139328
11684281 7058180 9435951
11684282 7058180 7139323
11684283 5869403 9435944
11684284 6705551 8409383
11684530 7179946 8297146
11684531 5869403 9073717
11684538 5869403 8297128
11684540 5455898 9073732
11684542 5869403 7387367
11684543 7006926 7433236
11684544 7062654 9073680
11684546 7058180 7387400
11684548 5615357 9073697
11684554 7058180 8297107
11684557 7179946 7433253
11684561 6795478 9073693
11684562 5553901 8297141
11684564 7058180 9073733
11684565 5869403 6609072
11684568 5553901 7433200
11684569 5869403 8297110
11684570 6823525 7387353
11684574 7006926 5650450
11684575 7006926 9353012
11684576 7006926 5649532
11684583 9764357 8969233
11684588 6232045 9857489
11684589 9764371 7447985
11684590 6232045 8969213
11684595 6232045 9857499
11684601 6232043 8969240
11684605 6232045 10296541
11684609 6232045 10296529
11684614 10667322 8715193
11684621 6232043 7090507
11684627 6232043 8969217
11684628 6232045 9857515
11684633 10560093 7447963
11684634 6232043 8969252
11684635 9764371 8969229
11684640 9764371 8969224
11684648 6232045 9857513
11684695 6306899 9698605
11684727 7058180 9867013
11684807 6823525 9580066
11684808 7058180 10058425
11684809 7179946 10058411
11684810 6705551 10066189
11684811 7006926 7978199
11684814 7006926 8075579
11684816 5553901 7017155
11684818 6705551 10058414
11684819 7006926 10058423
11684820 7179946 10058396
11684824 7058180 8891823
11684893 10601492 8891982
11684899 10098667 7709116
11684901 10601509 5455091
11684902 10053412 7600307
11684904 10183592 6531538
11684907 10053412 9506492
11684915 9966568 7709113
11684918 10601498 8998699
11684919 10098667 8425629
11684946 6232043 9037149
11684948 6288533 8608337
11684954 10866102 8080152
11684959 6288533 9497299
11684961 6232045 9497273
11684962 6232045 9497282
11684972 358768 9109080
11684973 6656306 5623590
11684975 8963 9734245
11684978 6232043 8245328
11684984 6232043 8189798
11684985 6232043 7320949
11684986 6656306 343068
11684990 7006926 10382977
11684991 7006926 10382950
11684994 7058180 10531359
11684995 7006926 10531362
11685255 359323 5657943
11685275 359323 5657460
11685278 359323 8957912
11685283 359323 5630373
11685289 359323 5592960
11685290 6773095 7869899
11685294 359323 7768737
11685298 5869403 11230839
11685302 359323 8596084
11685303 5765679 4862341
11685378 10627787 7779079
11685386 10563071 7779053
11685391 359323 8351400
11685393 10563071 9103975
11685397 9695835 6826031
11685403 10497618 10134393
11685409 359323 7779076
11685413 10497618 10134420
11685423 7179946 9853133
11685441 7006926 7582080
11685497 5869403 9152482
11685536 5869403 5715821
11686318 8920774 4867602
11686319 6232043 4867616
11686327 6232043 8001705
11686330 358768 5482365
11686331 8920774 7616046
11686335 2985830 9672435
11686337 2985830 5482339
11686338 5455898 9443860
11686341 9409081 7616067
11686346 8920774 6165754
11686349 2985830 4867564
11686350 9409081 8380912
11686353 358768 8380886
11686358 6232043 8380939
11686359 2985830 8380935
11686360 6232043 8380896
11686361 2985830 8380926
11686362 9409081 8380874
11686364 5765679 9673167
11686365 7058180 9312536
11686369 2985830 4867639
11686370 7058180 9306491
11686371 7006926 5412525
11686373 6795478 8886507
11686374 7058180 5367468
11686376 7006926 7808735
11686377 5869403 7808813
11686708 5615357 7193652
11686829 358768 8124559
11687153 6232045 6724202
11687156 6232043 10499314
11687157 358768 8723745
11687159 6232043 10495036
11687778 8541973 7706706
11687851 7179946 10010522
11687867 6705551 10010519
11687873 359323 5657856
11687880 359323 2799385
11687881 7006926 9443854
11688229 5615357 4710610
11688398 6232043 9628206
11688408 6232043 8126751
11688411 6232043 8677749
11688745 7058180 7377181
11689718 9409085 5239001
11689739 7006926 10341338
11689742 7179946 9884514
11689746 6705551 10115439
11689752 7065320 5759231
11689755 5553901 7096758
11689757 5615357 8968824
11689758 7179946 9890229
11689761 7058180 8874359
11689763 5615357 8221394
11689772 7065320 7550126
11689775 5553901 7550120
11689776 6705551 9884558
11689777 5615357 5246337
11689785 5869403 6685295
11689788 5455898 6741008
11689794 7065320 8874353
11689797 7006926 9884519
11689806 7058180 7178902
11689859 9846436 10550013
11690286 6232043 7286463
11690461 10539731 7078531
11690467 10585822 8313747
11690657 7179946 2775841
11691050 7006926 7551002
11691757 6773095 9967939
11691763 6232043 9156042
11691765 10580146 5626923
11691766 10580146 5627116
11691769 9708143 7648180
11691770 10580146 8572039
11691771 6773095 7160526
11691772 9771578 7160524
11691786 6232043 7648210
11691789 9611502 8572036
11691790 10580144 9967914
11691798 10580147 4873731
11691823 6163096 9952948
11692020 6773095 7450443
11692032 6773103 9376322
11692034 6773095 8517106
11692233 6795478 9314013
11692245 8923289 9313986
11692256 9711517 9313969
11692260 8923293 9314000
11692262 8923289 4004558
11692386 5869403 6075685
11692389 7006926 9050237
11692391 6705551 9050240
11692393 6705551 9171552
11692394 7179946 9171548
11692395 5869403 8366640
11692396 5553901 8773428
11692568 6823525 9626762
11692570 6705551 7679776
11692572 5615357 7679775
11692575 7006926 7679774
11692580 7006926 9626788
11692582 7179946 9223724
11692583 5869403 9354463
11692586 7058180 7826544
11692823 7062654 7358405
11692831 7065320 4573128
11692844 5869403 8332957
11692853 5869403 8626585
11692855 5869403 9102429
11692874 7006926 9097243
11692886 7058180 6354044
11692888 6795478 4888976
11692889 7179946 7435488
11692890 6823525 7435479
11692891 6163096 6854622
11692892 6823525 7449762
11692895 5553901 7435486
11692897 7062654 9534084
11692898 5615357 7435471
11692900 5615357 7139351
11692901 6823525 6279086
11692902 7058180 7449775
11692903 5869403 7449768
11692905 7006926 7139361
11692907 7058180 5717755
11692909 5553901 6354052
11692910 6795478 9498325
11692913 6163096 6354057
11692914 7006926 2814521
11692915 7058180 7010165
11692916 5615357 5641714
11692917 7006926 4529270
11692920 7058180 9534090
11692921 7006926 9498321
11692924 6823525 7909033
11692925 5553901 9498337
11692926 7058180 6816237
11692927 7058180 7909048
11692929 7058180 8449005
11693264 6773095 5104306
11693265 9771584 9060799
11693266 6773103 9060803
11693268 6773095 8605024
11693271 9771598 8348065
11693273 6773095 8679270
11693275 9771596 7678663
11693277 9611502 7101429
11693279 6773095 9060813
11693282 9611502 5654462
11693284 10580145 9060801
11693288 10580128 9891038
11693290 6773103 9891042
11693291 9771596 7101443
11693292 6773095 7468215
11693510 6985419 2319608
11693516 7006926 5694077
11694077 5869403 6191281
11694080 7006926 5538563
11694084 7006926 11338833
11694085 5869403 6191288
11694089 7006926 4675590
11694091 6823525 7180657
11694097 7065320 6974158
11694102 7006926 10440157
11694114 7065320 3685949
11694115 7179946 7866154
11694125 5869403 6191326
11694126 7062654 6965663
11694130 5455898 7866224
11694134 7006926 11338834
11694139 7179946 11356360
11694194 6773095 8201872
11694464 5869403 6484890
11694698 7062654 7420862
11694705 7006926 2755536
11694706 5553901 5713635
11694710 7179946 5713632
11694715 5869403 9075849
11694728 7062654 7764531
11694733 5869403 4786376
11694735 6823525 2507499
11694857 10617946 9874037
11695149 6823525 7921607
11695150 7058180 3251515
11695151 5615357 5652266
11695154 5869403 7921581
11695159 7062654 9830998
11695160 6823525 7138553
11695161 7006926 2745278
11695162 5615357 7138521
11695163 7006926 7138540
11695164 6163096 3251567
11695165 6705551 4832153
11695166 6823525 9443790
11695169 5615357 7572667
11695170 5615357 9443787
11695173 7058180 7921556
11695174 7179946 7138547
11695178 7058180 6505330
11695184 5869403 9443777
11695185 7179946 6505325
11695193 6163096 9261184
11695194 7179946 6505329
11695197 5615357 7908181
11695198 5615357 6505326
11695200 6823525 7921590
11695201 6823525 9493053
11695469 7058180 7802303
11695491 6795478 7802330
11695504 6705551 7164637
11695508 6232043 7164640
11695512 5455898 7802301
11695751 7058180 6705837
11696418 6795478 7866201
11696431 5615357 6412220
11696432 7058180 10440252
11696438 6163096 6412174
11696442 7179946 11334643
11696443 7006926 8803596
11696449 7179946 11338869
11696453 5869403 6974164
11696459 7065320 7866158
11696462 7065320 7866232
11696465 7179946 9569911
11696466 7006926 9540008
11696474 6705551 9559342
11696475 5455898 8990228
11696477 7065320 9643127
11696478 7058180 7711013
11696480 7058180 9540014
11696482 7006926 7590420
11696485 7065320 7711007
11696486 5869403 7590386
11696489 7006926 7710990
11696493 6163096 7915374
11696498 5615357 9643136
11696500 7058180 7711004
11696501 5869403 7590414
11696507 6823525 9651908
11696508 7006926 9647195
11696510 5455898 9651891
11696514 5455898 9647213
11696516 7065320 9651924
11696517 5869403 9651963
11696523 7058180 10440302
11696527 7006926 11334620
11696529 7179946 11356361
11696534 7006926 11334621
11696537 7179946 10440164
11696540 7058180 10440176
11696541 6705551 10440227
11696543 6705551 10440268
11696746 7179946 6850362
11697081 6232043 8304820
11697113 6232043 8304797
11697123 6232043 8397873
11697129 2985830 8304821
11697130 2985830 8389111
11697505 6823525 2506882
11698215 6773095 7582576
11698223 6773103 9383775
11699083 6232043 8249623
11700163 5869403 7420869
11701718 10116778 10116791
11701722 5869403 8410347
11701889 6232043 7122840
11702531 5869403 7618412
11702532 6795478 8413209
11702533 7062654 5676195
11702534 7058180 3741184
11702538 7062654 9197635
11702543 5869403 6033484
11702545 7062654 7618438
11702546 5869403 7067007
11702548 10687287 9197609
11702552 6705551 9197596
11702553 5869403 7618387
11702555 10687287 5675684
11702556 7058180 7618415
11702560 5869403 6033498
11702564 5869403 7618377
11702565 6705551 6033464
11702566 6705551 7618382
11702568 6705551 8413174
11702571 6705551 5267372
11702572 7006926 5267373
11702578 7065320 7618385
11702580 7006926 9197649
11702581 5553901 8416067
11702582 7065320 9197621
11702584 5615357 9197631
11702587 7058180 6033489
11702591 6823525 8403205
11702594 6705551 6336234
11702601 7065320 5267400
11702604 5869403 5675597
11702609 6705551 7066979
11703212 9409084 8660955
11703230 10560093 6260381
11703238 6232045 7556645
11703545 10582993 9353247
11703554 9409080 8318881
11703559 6306899 5723957
11703565 7006926 5061261
11704104 6773095 7679547
11704110 2985830 9418003
11704266 6232043 5673601
11704513 10687287 9101827
11704518 6823525 10397307
11704523 5553901 9101856
11704615 6823525 5859169
11704617 7058180 9157206
11704620 6823525 2874802
11704623 6823525 7463574
11704626 7006926 7463590
11704629 7058180 2874779
11704633 7006926 8391723
11704635 6823525 7463585
11704636 6163096 6429003
11704637 6823525 9162447
11704638 6823525 8391752
11704640 6705551 6428987
11704645 6705551 7463561
11704652 7006926 2874767
11704655 6705551 7463578
11704657 7006926 9162420
11704658 7058180 9162451
11704661 5869403 6999868
11704664 5869403 5859207
11704665 6705551 5859149
11704671 5869403 9162441
11704673 6705551 8391775
11704674 6823525 5859122
11704675 6705551 8391758
11704676 6163096 9162435
11704678 7006926 2874756
11704682 5553901 9162453
11705825 7006926 9611082
11705828 5869403 9611083
11705829 7179946 8607579
11705831 7058180 8580014
11705832 7179946 6287401
11705833 7179946 6140663
11705838 7006926 6287407
11705840 7179946 9415251
11705842 6705551 2481859
11705843 5615357 6287403
11705847 5553901 9611085
11705888 5869403 7951907
11705893 5869403 9674371
11705895 6823525 10496447
11705896 7006926 8372062
11705902 7006926 7951891
11705905 6163096 9674390
11705906 5869403 9674397
11705909 5869403 7871481
11705948 5869403 8957665
11706037 9680005 9205893
11706219 10687294 6219290
11706224 10687287 5656422
11706331 6232043 7506946
11706395 2985733 5772240
11706397 2985733 8381438
11706398 2985733 4614848
11706412 5869403 6890398
11706439 8757112 10391671
11706441 8757112 9875932
11706444 8757112 9875930
11706445 8757112 9875921
11706447 8757112 9875933
11706452 8757112 10391667
11707136 6773103 7201115
11707141 9611502 9104100
11707153 6773095 8799210
11707154 4561 9910056
11707162 9611502 8308158
11707174 5765679 7090453
11707360 6773095 7679580
11707376 6773095 6840988
11707400 5455898 5727348
11707401 7006926 4986693
11707402 5615357 6283046
11707409 5869403 7590187
11707412 7058180 7053955
11707416 6795478 7053984
11707426 7065320 5727373
11707431 7006926 8624083
11707435 7062654 6283006
11707438 7065320 7590181
11707439 7065320 7590181
11707441 7058180 7590205
11707445 7058180 7590179
11707453 6705551 2117859
11707487 6232043 7475415
11707491 10563071 7296113
11707500 6232043 9070938
11707501 10563071 8409355
11707922 6232043 7088187
11707924 6163096 7793981
11707929 5765679 7088147
11707930 6985419 7088196
11707936 5765679 8224588
11707938 6985419 8224593
11707940 6163096 4077581
11707942 6985419 8224610
11707943 6232043 7088177
11708259 7058180 5904279
11708261 5553901 5904321
11708269 10687288 8413196
11708274 7006926 7066998
11708275 6705551 7066948
11708276 7062654 7066957
11708277 7006926 7078152
11708278 5553901 7066937
11708380 7062654 5947229
11708740 7058180 8983448
11708741 5615357 4804677
11708743 7006926 8155204
11708744 5615357 6345620
11708745 6163096 9074669
11708752 7062654 6345671
11708753 5553901 9074676
11708757 6163096 8155206
11708758 5615357 8128243
11708759 6163096 7293001
11708760 7006926 8155171
11708763 5869403 6902601
11708764 7058180 9904084
11708765 7179946 9714482
11708767 6705551 9738875
11708773 7062654 6345661
11708778 7062654 6345715
11708779 5869403 7398987
11708789 5553901 9109738
11708790 7065320 6902500
11708794 5869403 7293016
11708799 7058180 9754786
11708801 7058180 9714481
11708803 7006926 9904092
11708805 7179946 9904085
11708810 4944225 7658305
11708811 10567127 6333991
11708812 5878577 7658365
11708814 9611502 6071964
11708815 9611502 4795087
11708817 3526 3752438
11708818 5878577 7096117
11708819 6232043 5750406
11708820 9771590 6334000
11708822 9611500 4866182
11708823 6232043 9434651
11708824 10580144 10093743
11708826 10567127 7658325
11708828 5765679 7096127
11708830 6232043 5764568
11708831 4944225 6334012
11708832 10580144 10093764
11708834 8963 7096135
11708836 5878577 5750290
11708837 5765679 7096133
11708838 6232043 10093769
11708839 6232043 5764612
11708841 9611502 4795097
11708842 6773095 7096123
11708844 8963 6694286
11708846 10580144 10093779
11708847 9611502 5764506
11708849 6232043 7658359
11708850 9611500 9752959
11708851 10687284 8458337
11708852 9611502 7096151
11708853 9611502 7658358
11708857 9611502 7096158
11709034 10527557 7510739
11709361 7283492 332469
11709362 10589405 10172593
11709491 10539599 10709469
11709493 8188407 8148155
11709494 8188407 8174586
11709594 2985733 6756215
11709600 5869403 6219268
11709601 10687287 8285184
11709603 5869403 7420458
11709604 5869403 9865621
11709606 5869403 2768160
11709607 10687287 5656881
11709609 5869403 9865634
11709610 6823525 7420465
11709612 10687287 6756241
11709613 5869403 6756216
11709619 5869403 8582746
11709620 5869403 4830584
11709622 6705551 7420439
11709623 6823525 10035659
11709625 5869403 7420461
11709626 6773103 9865618
11709628 6773103 9865611
11709629 5869403 9080634
11709630 5869403 6219226
11709633 6773103 9865656
11709634 6823525 9865644
11709636 6773103 9865657
11709638 10687287 356990
11709645 6823525 9080638
11709646 6823525 9188768
11709647 5869403 9188763
11709649 10687287 9188766
11709651 6705551 9080651
11709652 5615428 358256
11709653 10687287 9080662
11709659 5869403 9080652
11709662 5869403 10035660
11709663 6823525 9865635
11709665 6773103 9865615
11709666 6823525 9865609
11709668 6823525 2520015
11709669 5869403 337707
11709779 6823525 6746092
11709786 10687289 6746086
11709787 10687289 6746101
11709791 10687289 7504823
11709793 7058180 7504799
11709794 6163096 8535746
11709797 5553901 6263808
11709801 5869403 7504787
11709802 6163096 9532095
11709803 7058180 8281818
11709811 7179946 7504785
11709818 7058180 7987285
11709819 5869403 9525150
11709822 6163096 7987278
11709830 7006926 9525152
11709833 5869403 8191996
11709834 7179946 7330332
11709836 10687289 7987314
11709838 10687287 8550080
11709842 10687291 9532119
11709844 6163096 7987308
11709845 7006926 8201605
11709847 10687287 9532125
11709850 7058180 9525162
11709855 5455898 8550068
11709858 10687291 8577150
11709859 6773095 8180734
11709871 6823525 7606129
11709872 10687291 7606106
11709877 5869403 9318768
11709886 6773095 7606168
11709890 7058180 9285884
11709954 5869403 9353704
11710393 7006926 4781895
11710405 5869403 7921928
11710421 6232043 6258293
11710434 5869403 9232669
11710441 7058180 4141670
11710947 5869403 7762420
11710960 7058180 9674374
11710963 7006926 9674406
11710969 5869403 9674382
11710972 6232846 10493725
11710973 7058180 10496443
11710974 6705551 8712871
11710975 7006926 6632810
11710976 7006926 8372168
11710978 7058180 10496450
11710980 7006926 8063843
11710988 7006926 11278871
11710990 5615357 7995236
11710993 5455898 9674428
11710995 5869403 7871483
11711000 6705551 8063842
11711001 7058180 8068454
11711003 7058180 7908488
11711004 7179946 6262922
11711007 7058180 6262869
11711010 7006926 7908503
11711012 5553901 8929329
11711013 7006926 8043851
11711014 6823525 10496424
11711015 5615357 8016640
11711018 5869403 8054734
11711020 7179946 7908501
11711021 5615357 7974923
11711022 7062654 6262883
11711023 7179946 9139635
11711025 7062654 6262887
11711027 358768 11439571
11711028 6232846 10493733
11711034 7058180 8806043
11711035 7179946 10496429
11711036 5869403 9674412
11711040 5869403 9563897
11711044 5455898 10244135
11711045 5869403 8944482
11711047 7058180 10244134
11711048 6823525 10257865
11711049 7006926 10354564
11711053 6823525 10285189
11711054 6823525 10443732
11711056 5869403 10304104
11711066 5455898 10443730
11711068 6823525 10543333
11711069 7058180 10443737
11711070 7006926 10285188
11711080 6795478 14273309
11711085 7058180 10496452
11711088 7179946 10496430
11711089 9409081 7171226
11711090 6232043 7673880
11711091 6232846 10496428
11711092 7058180 10493717
11711093 6232846 10496454
11711136 7179946 10541828
11711138 6795478 9232291
11711139 7006926 9231635
11711140 6705551 6480574
11711141 6163096 9231622
11711143 6705551 9232276
11711144 6823525 10426506
11711146 7058180 9232308
11711147 5553901 9232296
11711148 7058180 9232303
11711149 5869403 10491696
11711153 5615357 9231660
11711155 6795478 10456174
11711156 7179946 10541802
11711157 7058180 9231673
11711159 6823525 9232286
11711160 5869403 7610328
11711161 5869403 10354544
11711162 6823525 9231637
11711163 5615357 6509137
11711164 7179946 10541780
11711166 7006926 10541800
11711167 5869403 3191748
11711168 5869403 6509140
11711169 6705551 11278646
11711170 7058180 7613985
11711171 5553901 7610379
11711174 5869403 9232279
11711176 7006926 9232278
11711179 7058180 7019898
11711180 7179946 10541783
11711181 7006926 10543468
11711184 7006926 10541807
11711185 7006926 10541807
11711186 7006926 8554530
11711193 5869403 7610339
11711384 7006926 6779430
11711386 6232043 9699998
11711388 7058180 10722258
11711391 7006926 10722279
11711395 5869403 8379386
11711401 5455898 9169978
11711907 5615357 5696483
11711908 6823525 6883754
11711909 5869403 5622023
11711943 6823525 7287734
11711944 7179946 7758042
11711979 7179946 10541805
11712040 9409084 10563649
11713029 6705551 8340757
11713031 7006926 9912905
11713034 7006926 8340762
11713037 7006926 7799411
11713040 7006926 8340793
11713046 5615357 9912906
11713053 7006926 9927601
11713057 7006926 8006556
11713060 5615357 9503133
11713061 5615357 7799406
11713065 4570 7451415
11713068 10644194 6226641
11713069 5615357 10767895
11713075 7058180 9503122
11713094 7006926 9927653
11713096 7006926 11226756
11713097 7006926 11226758
11713101 6823525 6279882
11713102 6823525 7818762
11713151 6823525 9158173
11713152 6823525 7518120
11713156 5869403 6724567
11713159 6163096 8377385
11713161 7006926 10009152
11713165 7062654 8377378
11713166 7058180 10009165
11713168 9541492 7518102
11713170 6163096 9158163
11713173 9541492 6724571
11713179 7006926 7518113
11713182 7179946 9158192
11713184 6705551 8377360
11713185 6163096 9158202
11713187 6705551 10009140
11713189 7006926 9158180
11713190 7179946 9158175
11713191 7062654 9158181
11713192 7058180 7518139
11713195 7058180 6264224
11713197 6705551 10009144
11713200 7006926 10009132
11713201 7006926 10009126
11713202 6705551 10009136
11713203 8188412 5609401
11713212 10580144 8423056
11713218 6773095 9111215
11713222 9611502 8423130
11713228 10580144 9901789
11713229 6773103 9204673
11713231 10580144 7126086
11713234 6773095 7950458
11713241 9611502 6109222
11713249 6773095 9204685
11713261 2985830 7007570
11713262 2985830 7950401
11713264 9611502 7126100
11713266 9611502 7950418
11713272 9611502 7950434
11713273 7058180 7925775
11713274 7058180 7524857
11713276 5869403 9171196
11713426 9846441 7489806
11713428 9846441 9841535
11713430 9409086 7087581
11713435 9846441 9841538
11713438 9409086 5963371
11713439 9846441 9061814
11713444 9409081 9061813
11713446 6232043 7489818
11713449 6232043 7489815
11713451 6232043 8336816
11713453 6232043 9074107
11713454 9409081 8336839
11713466 9846441 4525192
11713467 9409081 6384251
11713470 9846441 9074110
11713474 9409081 6753534
11713475 9409082 8125416
11713478 9846441 9193497
11713483 9409082 5631194
11713487 9846441 9457598
11713932 9409081 6218730
11713934 9409081 7185154
11713936 359064 7775534
11713950 9409082 7775530
11713953 5553901 8697670
11713954 5869403 3877174
11713955 7179946 7380406
11713956 6823525 8697652
11713958 5455898 9372287
11713962 7179946 3877199
11713965 5553901 9334385
11713968 7006926 7380416
11713969 5869403 7038884
11713973 7179946 7782881
11713975 5553901 7782876
11713980 6705551 6938140
11713982 7058180 8697667
11713984 5455898 8697685
11713985 6705551 8697651
11713991 7058180 3877359
11713996 5869403 5457373
11713997 5553901 8673863
11713999 7006926 9372279
11714000 7006926 7782843
11714009 6705551 7782831
11714010 5869403 9334397
11714012 7058180 8704640
11714015 5553901 10069155
11714018 6705551 8673920
11714020 5455898 8999502
11714023 5869403 4802626
11714025 5869403 7177759
11714027 5553901 9372303
11714030 5615357 10095538
11714032 7062654 10095565
11714178 8172550 6334034
11714179 9611502 9434622
11714181 6232043 331649
11714182 6232043 10106408
11714188 6232043 6364925
11714190 9611502 8458279
11714191 6773095 6458564
11714193 10646045 8458354
11714194 6773095 6458566
11714196 8172550 6260333
11714198 10583012 9434647
11714199 6232043 8458295
11714200 9611500 4866182
11714202 9611502 7364316
11714204 8172550 6611078
11714206 10580144 10106439
11714210 3526 9434579
11714213 6232043 8458285
11714216 10580128 8458306
11714217 10580128 9434582
11714219 6232043 9434595
11714220 4944225 9279698
11714221 6232043 9279694
11714254 7058180 11357431
11714255 5455898 7757997
11714256 7006926 6510662
11714257 7006926 6935141
11714259 5615357 7758001
11714260 5455898 7757987
11714263 7065320 8555410
11714265 7006926 8555381
11714266 7006926 7287732
11714267 5615357 7718549
11714271 7006926 3666221
11714274 5455898 7757978
11714275 7006926 8555432
11714276 5615357 9507469
11714278 7065320 8555406
11714282 7006926 9492580
11714283 7065320 7757995
11714285 5869403 8185433
11714286 7065320 7758009
11714287 7065320 8555438
11714288 5615357 9507393
11714290 7058180 9507468
11714292 5455898 3666338
11714295 5455898 7757964
11714298 7065320 7296317
11714301 5869403 7287701
11714303 5615357 3666391
11714304 5615357 6510735
11714305 6705551 3666413
11714306 7065320 9507442
11714312 7065320 7296328
11714313 7065320 7296329
11714315 5869403 7296331
11714316 6823525 6510776
11714320 5615357 3666476
11714321 7065320 8555359
11714322 7058180 7718552
11714323 7058180 7287722
11714324 7179946 7287653
11714325 5869403 9492587
11714326 7065320 8862481
11714327 5615357 9507453
11714329 7006926 8555344
11714330 7062654 7758010
11714335 5615357 7287708
11714336 7065320 7758016
11714339 7065320 7758061
11714340 7058180 9507421
11714341 5615357 8185448
11714342 5455898 9492590
11714343 5869403 7296352
11714344 7058180 9507428
11714348 7006926 9507409
11714349 7065320 3666588
11714350 7179946 7757988
11714354 6823525 7296378
11714356 7065320 7287712
11714357 7179946 7287650
11714358 5615357 7287652
11714362 7065320 9507452
11714364 7179946 9507399
11714365 7058180 9507433
11714366 7006926 9507376
11714367 7006926 9507406
11714415 7062654 11488797
11714416 5455898 9762994
11714428 6795478 2444692
11714431 5869403 9457161
11714559 7058180 6381031
11714560 6044 9263497
11714561 7058180 7581462
11714563 7062654 9275116
11714565 7058180 5021931
11714566 5553901 6381029
11714567 7006926 6381026
11714568 7062654 6381019
11714569 5869403 7034483
11714570 7179946 6510137
11714571 5869403 9263445
11714574 5553901 8503141
11714575 7062654 9263474
11714576 5455898 6284082
11714578 5553901 7034473
11714581 5553901 8503135
11714582 5869403 8503125
11714584 7058180 7947453
11714587 7006926 6510148
11714588 7006926 8503110
11714589 7006926 6510150
11714590 5455898 6510152
11714592 6823525 9263470
11714594 5869403 6510880
11714599 5455898 7279169
11714602 7006926 8512046
11714605 6795478 9263494
11714606 5615357 7105636
11714608 7058180 2780256
11714609 6705551 7105617
11714610 7179946 6053569
11714611 7058180 9263473
11714613 7179946 9263484
11714614 7062654 2780267
11714615 7062654 2533112
11714616 5455898 9263513
11714620 7062654 6053594
11714625 5869403 6053602
11714626 7062654 7105631
11714628 5455898 3973979
11714629 5553901 9263442
11714631 5553901 6053589
11714632 7058180 6053607
11714634 5455898 8512055
11714636 7062654 7105630
11714640 7179946 6572237
11714641 5455898 8503095
11714650 5869403 5729281
11714651 5869403 9275138
11714652 7062654 7236731
11714653 7058180 6560700
11714655 7062654 7236675
11714656 5615357 7236710
11714657 6823525 7737141
11714658 7058180 6572259
11714659 5455898 5836971
11714664 7062654 6382297
11714668 7062654 8512039
11714669 7058180 8008641
11714672 7006926 9015536
11714709 5615357 4576439
11714715 7006926 5803230
11714727 5615357 5805639
11714737 6795478 7575131
11714741 6705551 8199893
11715080 5765679 8224751
11715082 6985419 8224774
11715098 7058180 6885994
11715107 5869403 8333847
11715108 6163096 8385643
11715353 7922212 9095459
11715354 7922212 9095444
11715356 7922212 8306495
11715357 7922212 9095449
11715359 7922212 9095454
11715360 8757112 9095445
11715361 7922212 8306511
11715362 8757112 9095455
11715364 7922212 8306524
11715365 7922212 8306531
11715366 7922212 8306532
11715369 7922212 10809976
11715370 8757112 10809899
11715372 7922212 8306563
11715374 7922212 8719154
11715550 5878577 8311734
11716739 6232043 10563646
11716740 9846436 10705327
11716742 6232043 6876359
11716744 6232043 6128154
11716748 9409084 10563633
11716749 9846436 10563652
11716750 9409084 8731434
11716751 6232043 7237917
11716753 9409084 10375048
11716754 6232043 7802948
11716755 9409084 7237918
11716756 9409081 8156246
11716757 6232043 6897382
11716758 6232043 6070927
11716759 9846436 6050510
11716760 6232043 6852838
11716761 8920770 7237921
11716763 9846436 6855555
11716764 9846436 6943384
11716765 9846436 9669641
11716766 9846436 7802939
11716767 6232043 10563631
11716768 6232043 8732884
11716769 9846436 7802934
11716771 9409081 7802943
11716773 9409081 10563632
11716877 7179946 4178660
11716957 5869403 8271172
11717002 5615357 9845677
11717011 5869403 9011966
11717017 5615357 8271278
11717023 358768 8271127
11717384 5869403 8381309
11717385 10687287 9413665
11717390 2985733 7495234
11717394 5869403 10339556
11717399 10687287 10339608
11717401 10687287 10339595
11717411 5615357 7495191
11717412 5869403 10339574
11717416 10687287 6318872
11717418 5615357 5771844
11717420 6823525 9413766
11717421 5869403 7950133
11717424 5869403 10339598
11717425 5869403 10339560
11717426 5869403 9413677
11717428 5869403 10347308
11717429 5869403 10347349
11717430 5869403 6318772
11717432 10687287 7495149
11717433 7006926 4859032
11717435 2985733 5772515
11717436 5869403 2495919
11717437 2985733 7495233
11717442 5869403 8381305
11717445 5869403 7495109
11717446 7058180 6318975
11717447 10687287 8381411
11717449 2985733 7495276
11717452 7006926 9413799
11717453 5869403 10339543
11717454 5869403 9413805
11717455 7058180 5772162
11717456 5869403 9413830
11717459 5869403 9413807
11717466 2985733 4859635
11717467 5869403 7495104
11717468 5869403 9413644
11717469 6823525 10347322
11717470 5615357 7950151
11717471 5869403 10339578
11717472 5869403 7117621
11717571 7179946 6883784
11717573 7006926 6345088
11717574 6163096 8367689
11717576 6163096 6883735
11717577 6823525 8367708
11717578 6795478 6212011
11717579 7179946 8367700
11717580 7006926 6211991
11717581 7179946 9236395
11717584 7006926 7062739
11717587 7179946 5621999
11717588 7058180 6883740
11717589 5869403 7545467
11717591 5869403 6883721
11717595 6163096 4938822
11717596 7179946 6345086
11717598 5615357 6345080
11717600 7006926 9871149
11717601 5869403 6211996
11717602 7058180 4937637
11717603 6163096 6883751
11717604 6823525 2924946
11717606 7006926 9954347
11717608 6705551 6883756
11717609 5869403 9527349
11717611 6823525 7583591
11717613 6163096 9235470
11717614 7062654 6883719
11717615 5869403 6883718
11717616 7058180 7545493
11717618 7058180 9954354
11717620 7006926 6212022
11717621 5869403 6883737
11717622 7006926 2811482
11717623 6705551 6291372
11717625 6823525 9871196
11717626 7179946 7545463
11717630 5615357 7579846
11717631 7179946 5393097
11717634 7006926 6883731
11717635 7006926 9871156
11717636 7058180 9871177
11717640 7006926 9236375
11717642 7006926 9235452
11717644 5615357 6883720
11717647 7062654 7579831
11717648 6823525 9871181
11717649 7179946 9236393
11717650 7006926 6212018
11717651 5615357 6223597
11717654 5869403 8367704
11717656 6795478 7579833
11717658 6823525 9236403
11717661 7179946 6883723
11717662 7179946 9236401
11717663 6163096 7579830
11717664 7062654 6211997
11717665 6163096 6211990
11717668 7006926 6883733
11717671 7006926 9236412
11717672 5869403 9236383
11717674 5615357 2811458
11717675 5869403 4884489
11717677 5869403 7545483
11717679 5615357 7545472
11717683 6823525 9954356
11717685 6163096 6345083
11717688 6823525 9871191
11717690 7006926 9871166
11717691 5869403 7545482
11717692 6705551 7545487
11717694 7006926 9954340
11717696 6823525 9876167
11717697 7058180 10317517
11717699 7058180 9871169
11717700 6823525 9871148
11717778 5869403 10347310
11717779 5869403 10347301
11717782 7006926 6318885
11717786 6823525 6318822
11717787 5869403 10339522
11717788 5869403 7495232
11717789 2985733 9413775
11717791 2985733 5771481
11717797 5869403 10339544
11717802 5869403 7495195
11717803 5869403 9413727
11717805 5869403 7495185
11717811 10687287 10339594
11717813 5869403 9413780
11717819 5869403 4858668
11717823 10687287 10347329
11717827 5615357 7495137
11717834 5869403 7495206
11717840 2985733 6318926
11717843 10687287 9413687
11717845 5869403 10339593
11717846 2985733 6318956
11717847 10687287 10339555
11717848 5869403 7495154
11717850 5869403 10339576
11717852 5869403 10347325
11717855 5869403 10347321
11717856 6823525 9413649
11717859 10687287 10339589
11717862 5869403 10347324
11717863 7058180 6318967
11717865 5869403 6318777
11717866 5869403 9413641
11717872 2985733 7077624
11717875 2985733 7077661
11717879 5869403 10535585
11718760 7006926 9852345
11718845 6773103 8338577
11718847 6773103 2572126
11718849 6773103 8338584
11718850 6773103 5626799
11718851 6773103 7744919
11718852 10580150 9102369
11718855 6773103 5626611
11718856 6773103 9924375
11718857 6773103 6352682
11718860 6773103 6352678
11718863 6773103 7744900
11718864 6773103 7744906
11718866 6773103 7744912
11718868 6773103 9924365
11718871 10580145 7744920
11718873 6773103 7249978
11718874 6773103 8321339
11718875 10580145 8321353
11718876 6773103 9924378
11718878 6773103 5458192
11718879 6773103 7395862
11718880 10580150 5108945
11718881 6773103 9924368
11718882 6773103 5190991
11718885 6773103 8338565
11718887 6773103 8338580
11718888 6773103 8321341
11718889 6773103 9924367
11718890 6773103 8338567
11718892 6773103 8323777
11718895 6773103 7108043
11718898 6773103 10387353
11718901 6773103 7108048
11718902 6773103 9102397
11718903 6773103 7250019
11718904 6773103 7249965
11718905 6773103 7108036
11719133 9846441 10318899
11719135 8963 9358475
11719138 10585821 10318955
11719307 10687287 5656422
11719316 10687287 5656422
11719327 6823525 10054403
11719329 6823525 10054407
11719334 7065320 8166479
11719426 5869403 10339519
11719437 5869403 7495225
11719443 5615357 10095578
11719446 7058180 10095531
11719456 7062654 7524901
11719459 6163096 7524897
11719461 7179946 10720325
11719560 6232045 8224567
11719689 6795478 5033277
11720990 7058180 7524892
11720991 5615357 5672586
11720995 7058180 10914256
11720997 5455898 7524912
11720998 5869403 10914258
11720999 6823525 3007972
11721000 7062654 6252102
11721003 6795478 7673220
11721004 5615357 10158186
11721005 6163096 9573616
11721006 7065320 8983571
11721008 6823525 2853804
11721012 7065320 9573598
11721014 7058180 8365390
11721015 7062654 7524861
11721016 7058180 8365413
11721017 5455898 7524888
11721024 6705551 2853784
11721026 6705551 2603474
11721027 7058180 5540484
11721030 7006926 8365411
11721031 7058180 7532420
11721033 7179946 8365399
11721034 6705551 5593920
11721036 6705551 3008046
11721037 5869403 7524905
11721038 6163096 8365405
11721039 7058180 7524879
11721040 5869403 10720319
11721043 6163096 5593719
11721045 7058180 5593666
11721047 7065320 5593785
11721048 5869403 6747190
11721049 7058180 5241894
11721050 6232846 7524904
11721051 6705551 5241990
11721052 7006926 6747215
11721055 7179946 5241970
11721056 7058180 5242024
11721057 7058180 5242096
11721060 7058180 10720321
11721061 7058180 5242142
11721062 7058180 5242038
11721063 7058180 8983576
11721068 5869403 9573600
11721070 7065320 9573595
11721071 7058180 9573607
11721072 6705551 9573611
11721073 5615357 9573601
11721077 7006926 8765547
11721079 7058180 8467056
11721082 6163096 8970592
11721085 7062654 9803586
11721087 5455898 9803594
11721090 5869403 8543950
11721091 6705551 8543940
11721092 5869403 8543933
11721093 7058180 8543922
11721096 7058180 8450635
11721098 5455898 8450637
11721101 7058180 10158191
11721103 7058180 9467934
11721107 7058180 8543932
11721108 5455898 8765549
11721109 7062654 10469198
11721111 7006926 10914273
11721114 7058180 10914281
11721142 7065320 7836653
11721143 10687287 2990123
11721146 6705551 10050146
11721148 10687287 6757121
11721150 6705551 9606340
11721152 6163096 9606337
11721153 6795478 2607930
11721154 6163096 6258783
11721155 7065320 9606323
11721160 5869403 8898931
11721162 6163096 6978878
11721163 6795478 6757118
11721165 10687287 7285754
11721166 6163096 6258776
11721168 6163096 9606311
11721169 6163096 9606329
11721170 6705551 9606334
11721171 7058180 6757122
11721178 10687289 8898936
11721422 7006926 5607555
11721424 7058180 6263433
11721425 5869403 6532556
11721429 5615357 7826127
11721430 7058180 7826137
11721431 7058180 9135139
11721434 5869403 7055365
11721447 5869403 11088174
11721448 7058180 10001077
11721449 7058180 9911752
11721957 5455898 1554402
11721969 5615357 6178462
11721974 5869403 10914914
11722206 6823525 9337756
11722214 5869403 5973225
11722216 5869403 7188179
11722218 7065320 6396746
11722222 5615357 8577858
11722223 6823525 7763652
11722225 7006926 10448987
11722229 7006926 9337778
11722231 7062654 9337750
11722234 5455898 8577857
11722235 6823525 9337726
11722236 5869403 4536542
11722238 7062654 9337777
11722240 5869403 7763626
11722241 6163096 8577879
11722243 6163096 7188152
11722244 5869403 7188169
11722245 6705551 7188164
11722246 7006926 4523189
11722249 6705551 5975502
11722252 7065320 7763602
11722254 7006926 7188180
11722255 6705551 5975479
11722256 7062654 9337769
11722257 7065320 9337744
11722258 5869403 8577912
11722259 7006926 8577860
11722261 6705551 9337752
11722263 5615357 7763623
11722264 7006926 8577906
11722265 7006926 7763604
11722267 6163096 9337755
11722268 7179946 6396737
11722455 10589404 9526262
11722459 5878577 9165773
11722463 10589404 9622131
11722465 8925411 9622123
11722467 10589404 9622125
11722477 6232043 9180774
11722651 6823525 10141865
11722655 6705551 8094371
11722657 7065320 6621466
11722659 7006926 7996230
11722663 7006926 8451281
11722675 6823525 4376565
11722680 6705551 8451294
11722681 7006926 8451905
11722682 6823525 8094190
11722684 5615357 8094188
11722694 6705551 8451918
11722696 5869403 9287754
11722697 5615428 10899826
11722703 7065320 4376651
11722707 5615428 9285842
11722708 7062654 8456147
11722709 7006926 4376664
11722712 5615428 4376678
11722713 7179946 8094368
11722719 7058180 4376693
11722723 6823525 8094363
11722728 6823525 10140310
11722731 6823525 4376739
11723748 6705551 8581648
11724043 9910411 10162386
11724049 6773095 7789372
11724061 5878577 7111475
11724062 6773095 7111478
11724426 5615357 11175072
11724502 6823525 2536392
11724503 5615357 5600959
11724504 5455898 7258482
11724505 7006926 4779092
11724506 5869403 2536377
11724508 5869403 7539406
11724511 7179946 6958239
11724513 5869403 6958223
11724517 6795478 8410440
11724519 6163096 6958249
11724520 5455898 6958227
11724522 5869403 7258516
11724524 5455898 7539395
11724525 6823525 9311608
11724526 6795478 5602091
11724528 6823525 6958245
11724530 6163096 7539385
11724531 6163096 8410425
11724532 7006926 9311620
11724535 6795478 4779046
11724536 7006926 8410446
11724538 6823525 2303038
11724541 5869403 5602003
11724545 5869403 2783252
11724547 5869403 2783269
11724548 7062654 9311632
11724561 5615357 6682605
11724574 7006926 9558380
11725142 7006926 7774672
11725145 7179946 6024368
11725153 7058180 7536357
11725159 7062654 5758932
11725165 6705551 9479141
11725167 5869403 7052859
11725170 7058180 7052870
11725171 5869403 6352800
11725173 3526 3966843
11725176 7179946 9780412
11725177 7062654 7369814
11725179 5869403 9780413
11725898 7058180 6431655
11725914 7058180 7142783
11725922 7006926 8770311
11725936 7179946 6431645
11726025 10105530 7527450
11726027 10053412 8639676
11726037 10054410 7136331
11726049 6232043 9945298
11726060 10601494 8639698
11726064 10601505 9009739
11726065 10330832 7523783
11726070 10105530 7207393
11726077 7006926 10066036
11726647 6163096 5619194
11726672 7062654 5981339
11727113 6232043 9368046
11727117 6232043 9136137
11727120 5765679 7138474
11727121 5765679 7138468
11727122 5765679 7494753
11727125 5765679 8328482
11727126 6232043 7494750
11727128 5765679 2746496
11727129 5765679 6664545
11727130 5765679 2499657
11727131 5765679 7138485
11727134 6232043 6339666
11727135 5765679 6339649
11727136 6232043 9136167
11727138 5765679 6884391
11727141 5765679 4840433
11727144 5765679 7199233
11727147 6232043 9136157
11727149 5765679 2746484
11727150 6232043 6884839
11727151 5765679 2499685
11727156 9680011 2746491
11727159 5765679 7492605
11727162 6232043 9136164
11727167 5765679 8662923
11727233 9409080 6208072
11727850 8254892 7700070
11727854 9841396 9822000
11727856 9708143 8373698
11727858 5570 8373694
11727859 5570 9615676
11727860 9841391 2574633
11727861 8188407 7435704
11727867 9841396 10074057
11727906 7058180 3027942
11727909 6163096 3027958
11727941 8249501 10088861
11727999 6705551 8577871
11728001 7006926 6739491
11728019 6773103 8338573
11728462 6232043 7067197
11728466 5765679 7265811
11728467 358768 6841142
11728468 5765679 6841140
11728470 6232043 8171287
11728472 6232043 8977512
11728473 9409082 8241394
11728474 6232043 8977502
11728476 5765679 8171295
11728477 358768 7312034
11728480 9409082 7534063
11728481 6232043 7491984
11728482 5765679 7491973
11728483 358768 7906858
11728484 9409082 7067189
11728485 6232043 7067188
11728486 6232043 7067146
11728487 8245875 8241404
11728602 7006926 5409947
11728720 6705551 7114034
11728762 7062654 7364229
11728894 7065320 10319110
11728895 7065320 10319122
11728897 6705551 7821668
11728898 6705551 6480422
11728903 7062654 8255803
11728908 6823525 10319167
11728910 7058180 11424701
11728913 6705551 9666045
11728915 6705551 7300212
11728916 6705551 7821711
11728917 7179946 10319166
11728923 7179946 10319081
11728926 7058180 8255802
11728928 7065320 10319104
11728931 7058180 5506161
11728933 6823525 9497562
11728936 6823525 10319160
11728941 6823525 10319130
11728945 6705551 7413176
11728946 7006926 8571544
11728951 6823525 10319052
11728952 7058180 8571615
11728958 7058180 10319088
11728959 6705551 9497515
11728960 7179946 10319154
11728963 6705551 9497497
11728964 7006926 10319065
11728967 7006926 9497550
11728969 7006926 9497607
11728974 7179946 10319055
11728978 7058180 10319185
11728979 7006926 10319149
11728982 9409081 6291850
11728985 10687287 7788245
11728986 9409084 6291854
11728987 7006926 10210479
11728990 9790016 9790009
11728996 7179946 10210483
11729061 6795478 8122887
11729062 5553901 8134644
11729065 6823525 8514206
11729072 7006926 4807956
11729074 7179946 8122824
11729077 5553901 8122848
11729082 7058180 6545023
11729086 6795478 8120807
11729090 5553901 8792621
11729092 6163096 8503451
11729094 7065320 7120039
11729097 5553901 7501861
11729148 5615357 9166574
11729158 5553901 8697581
11729161 5869403 9778481
11729170 7062654 7966994
11729174 6163096 7576285
11729176 7179946 8964704
11729182 10580147 8417102
11729184 9771601 5899940
11729188 10580130 9237019
11729189 10580130 8287916
11729190 6773095 319735
11729191 9771601 5801594
11729192 358768 5382807
11729194 10580130 5801485
11729196 10580147 8287917
11729197 9771601 8418680
11729201 10580130 5801602
11729203 6773095 9958333
11729204 8541973 8585658
11729205 6773095 10023281
11729207 10580130 8442812
11729209 10580147 9355234
11729213 9771601 5899969
11729215 9771601 8418685
11729217 9771601 8652017
11729218 6773095 9909679
11729219 6773095 8417119
11729220 10580130 9236990
11729226 6773095 9909661
11729227 6773095 9909650
11729230 10580144 9909662
11729231 6773095 9909656
11729232 6773095 9909654
11729234 6232045 7228878
11729236 10580144 9909642
11729238 10580144 9939437
11729242 6773095 10026149
11729244 6773095 9909647
11729245 10580147 8920860
11729247 10580147 9372041
11729251 10580130 9958337
11729253 9771601 9148657
11729254 10580147 8920872
11729255 10580147 8418684
11729258 10580130 9355249
11729261 6773095 9148654
11729262 6773095 9939428
11729263 10580130 9355286
11729265 10580130 9237005
11729267 10580147 9400562
11729268 6773095 9236986
11729271 10580147 11109002
11729306 9409080 9456136
11729313 9409081 5704575
11729316 9409084 8762666
11729319 9409080 8178314
11729321 7179946 10210501
11729323 7058180 9834832
11729571 7179946 6108073
11729573 7179946 8075499
11729578 7006926 6938639
11729580 7006926 9580077
11729581 7058180 9011700
11729586 7179946 10058378
11729588 5615357 7901907
11729590 7006926 8075514
11729591 7058180 8891793
11729592 7006926 8891785
11729593 5869403 8974645
11729596 7179946 11403529
11729598 6705551 10058443
11729749 9711516 7460179
11729750 7146518 9216026
11729754 8153347 9215987
11729756 9711516 5987963
11729758 9711516 5989513
11729759 9711516 3451094
11729762 9711512 7461753
11729763 8923291 7460188
11729767 9409081 5988025
11729769 9711516 7353804
11729774 9711512 9216023
11729786 9711516 5988128
11729791 7146518 5988176
11729792 8923291 9215953
11729793 8923291 4933925
11729801 7146518 7460193
11729803 9711512 3451249
11729809 10589298 7353824
11729811 7146518 9194949
11729816 10589298 8754986
11729820 9711512 8744273
11729821 9711516 8744272
11729824 8153347 9951784
11729829 9711516 8247328
11729831 9711512 8247334
11729833 8923291 9107237
11730482 5869403 8658508
11730502 5615357 8658556
11730970 6705551 5656063
11730971 5615357 9113051
11730972 7062654 5656084
11730976 5869403 9113048
11730978 7058180 5977483
11730981 6823525 2489816
11730982 7179946 2736984
11730983 6823525 9113084
11730984 6823525 9113081
11730985 7179946 9113054
11730986 7062654 9113079
11730988 5869403 5977492
11730989 7058180 5412328
11730994 7006926 5458882
11730996 7062654 7466265
11730999 7062654 2489809
11731001 6823525 5977496
11731004 6823525 8328459
11731007 7058180 7077174
11731009 7006926 7077187
11731010 7058180 7077161
11731012 5869403 7077164
11731013 7062654 8328429
11731016 7058180 7077176
11731017 7058180 7077176
11731018 5615357 7077179
11731022 5869403 8210281
11731023 5615357 9113078
11731025 7179946 7466249
11731026 5615357 9113075
11731027 7006926 7466241
11731028 7062654 8210318
11731031 5615357 8328460
11731032 5615357 8328455
11731035 5869403 8328426
11731373 6705551 8546155
11731376 9726916 8379380
11731378 7062654 8379387
11731379 5869403 8546139
11731380 5869403 7584850
11731382 5869403 9356961
11731383 7058180 8546200
11731384 6163096 7584891
11731385 5869403 7584904
11731386 7058180 8546190
11731387 6163096 8546154
11731388 2985830 8546142
11731389 6163096 8546197
11731390 6163096 8546182
11731392 5869403 10153226
11731393 5615428 5480384
11731394 5455898 8546132
11731395 6705551 9732937
11731396 5869403 9356914
11731397 7006926 9356897
11731398 5869403 9356919
11731400 5869403 9356906
11731968 6163096 8699066
11731969 5765679 8855970
11731971 7058180 8207636
11731973 358768 6562887
11731974 5869403 5468977
11731980 6232043 8311650
11731982 358768 8311653
11731983 5670945 8207633
11731988 6163096 9519630
11731991 5765679 2825480
11731993 6232043 6951063
11731994 6232043 5063316
11731995 7179946 9519635
11731996 7179946 8145216
11732000 6823525 9681616
11732003 5670945 8356931
11732006 6232043 9519621
11732010 358768 8207607
11732011 5615357 9454031
11732012 5615357 7985273
11732241 6232043 7479088
11732249 9611502 7828488
11732251 9991100 7109896
11732252 9991100 7828475
11732261 9611502 7109894
11732266 9991100 8312862
11732273 9611502 9913882
11732276 9611502 9913881
11732279 6232043 8312858
11732284 10560093 6960556
11732286 9611502 8396150
11732287 9719341 5667133
11732362 5869403 7479102
11732363 5869403 9094904
11732365 5869403 8310061
11732367 7006926 7154329
11732369 5869403 7154301
11732370 7006926 9913978
11732371 5615357 8310054
11732372 7058180 5657467
11732375 7179946 7154299
11732377 5869403 9094893
11732380 7065320 9094919
11732381 7058180 7479123
11732382 7179946 7154341
11732383 5869403 7479100
11732391 5869403 7479112
11732395 5869403 7479141
11732398 6823525 9914008
11732399 5869403 8310063
11732400 7058180 9914009
11732402 7006926 5658238
11732403 6823525 9913988
11732404 5869403 7154324
11732405 7006926 7479135
11732406 7006926 10368130
11732407 7062654 7479124
11732409 7179946 9096268
11732410 5869403 7154320
11732411 5869403 8310057
11732418 6823525 9914011
11732582 5869403 9077102
11732584 7062654 7003300
11732593 7179946 9077100
11732602 7058180 7854164
11732607 5615357 9928761
11732616 6705551 8354756
11732617 7058180 8352849
11732626 7058180 5411596
11732628 7006926 8354793
11732639 7058180 8658202
11732641 7058180 6100481
11732653 5869403 9077089
11732806 6795478 5876543
11732807 5869403 5876548
11732809 5615357 9763240
11732810 5615357 5876553
11732811 7058180 5876554
11732812 7179946 9763243
11732813 6163096 9028240
11732818 7062654 9252853
11732819 7006926 9763248
11732822 7179946 9038817
11732823 6705551 9028247
11732824 7058180 5876610
11732825 7006926 9028249
11732830 7058180 9038832
11732831 6705551 9252865
11732833 6795478 9038837
11732835 6705551 9252866
11732837 5615357 5876646
11732838 7179946 9252872
11732839 6795478 9252855
11732840 6306899 9252879
11732842 5553901 6860885
11732846 5615357 9038848
11732847 7062654 5876681
11732852 7179946 9763270
11732855 7006926 9028266
11732864 5615357 8898790
11732865 7062654 6320582
11732878 7179946 9698542
11733392 7006926 7536966
11733394 6163096 7536955
11733395 6163096 7536955
11733398 7179946 8348117
11733400 7065320 5661781
11733402 7179946 4776427
11733404 7179946 4776347
11733405 7058180 9221955
11733406 6823525 3825679
11733407 6823525 3825682
11733408 7058180 7536978
11733411 6795478 9221970
11733416 7062654 5661720
11733417 5869403 7536977
11733418 5869403 9302400
11733420 5869403 6739494
11733422 5869403 9302403
11733424 6163096 9221964
11733425 6823525 9221957
11733426 7179946 2506811
11733427 7006926 7536997
11733428 6163096 2506827
11733430 7179946 7536983
11733433 7179946 9221960
11733434 5869403 8348137
11733435 7062654 5661707
11733436 7058180 9221962
11733858 5615357 5077385
11733862 5455898 8728288
11733881 7179946 7573832
11733885 7006926 9263321
11733887 7006926 10245853
11733888 7179946 7972490
11733893 6795478 8317846
11733899 5869403 8317855
11733919 7179946 6290209
11733920 7179946 7582039
11733928 7058180 5077505
11733934 7062654 7582071
11733938 7179946 9263341
11733939 5455898 9263315
11733943 7006926 10033938
11733946 7006926 10033932
11734011 6232846 9727384
11734014 10687287 8473570
11734017 10687287 9727431
11734019 6232846 10181974
11734020 10687287 8509309
11734027 10687287 10181982
11734029 10687287 8509320
11734031 6232846 8509323
11734032 10687287 10181987
11734035 6232846 6774409
11734043 10687287 10181997
11734048 10687287 8063603
11734055 10687287 10182001
11734060 10687287 6774487
11734061 6232846 8509352
11734062 6232846 9103829
11734067 10687287 10182012
11734076 10687287 8473644
11734077 10687287 9727344
11734079 10687287 7995806
11734081 10687287 9727395
11734469 9711503 7369114
11734471 10582993 8293643
11734480 9711503 9619992
11734483 10567129 10734116
11734486 10567129 7395573
11734490 5765679 7231282
11734493 10567129 8293645
11734494 5765679 7364399
11734500 6232045 7304626
11734501 10582993 9847091
11734502 9711503 9847092
11734516 7058180 7358610
11735100 7179946 6680900
11735105 6306899 6337968
11735358 5869403 9069584
11735368 7065320 9074377
11735377 7369418 10078902
11735523 6288533 6524867
11735642 5765679 7132901
11735645 5553901 7944935
11735646 6823525 7443650
11735647 5765679 7646961
11735651 7058180 7858177
11735659 5765679 9130487
11735663 5869403 8791029
11735664 5869403 7944909
11735668 358768 8398250
11735672 358768 5984552
11735696 7062654 7429367
11736111 5553901 9372514
11736115 7179946 6391418
11736121 7179946 8951354
11736129 7062654 9346317
11736134 7006926 8951659
11736137 5869403 9346327
11736590 6232043 7282292
11736599 358768 8655979
11737199 5869403 6728508
11737202 5869403 8125535
11737204 5553901 7681273
11737213 9409083 8541205
11737220 9409080 9419727
11737223 9409080 8120540
11737405 5869403 5981352
11737410 6823525 7475845
11737423 6823525 7475861
11737424 7179946 7475862
11737523 6773103 4803287
11737527 6773095 6276231
11737533 7058180 2545963
11737536 5455898 2109359
11738151 5553901 7913438
11738287 6232043 6633961
11738434 6232043 9270094
11738730 7006926 7058992
11738793 7179946 10018123
11738856 5869403 7713169
11738858 5765679 7713112
11738860 359323 6285641
11738862 359323 6336862
11738917 6985419 11555689
11738925 6985419 10585314
11738929 6232043 8008958
11738936 9409081 9643778
11738941 8245875 6198237
11738942 6985419 10585285
11738945 6232043 7767017
11738946 358768 6047059
11738952 6232043 9069955
11738954 9409084 6797541
11738955 6232043 8008960
11738959 9846436 9070193
11738960 9409081 8955823
11738961 9409084 9416799
11738962 8245875 10356801
11738964 8245875 10834959
11739013 10687287 6432556
11739016 7006926 7225278
11739017 7006926 8571915
11739020 6705551 9898842
11739021 6705551 9898828
11739023 10687291 6432535
11739027 5869403 6432562
11739028 7006926 8571906
11739029 10687291 5233399
11739032 6823525 9898832
11739037 7006926 6801651
11739040 10687287 5627677
11739043 6823525 8571919
11739044 5553901 6432533
11739045 6705551 2796899
11739048 6705551 6801650
11739050 5869403 9099063
11739052 7006926 9383560
11739053 10687286 5233521
11739255 8988698 8550458
11739307 6232043 9426523
11739377 7062654 7479122
11740143 5615357 8299689
11740198 6705551 10155810
11740200 5615357 4723862
11740201 7062654 9398246
11740217 7058180 7942746
11740219 5455898 9715112
11740221 7179946 9280859
11740226 5455898 9398186
11740230 5455898 8493564
11740231 7062654 9398205
11740236 5615357 5916253
11740251 7179946 5916269
11740252 7179946 9398238
11740256 5869403 7942747
11740259 7006926 9280855
11740262 5869403 6396206
11740264 5455898 9280850
11740297 7062654 8543675
11740299 6705551 10155797
11740448 6795478 9197751
11740449 5615357 8346168
11740450 7062654 10044920
11740452 5869403 9118554
11740453 6705551 7498607
11740455 6705551 8346139
11740458 6705551 7982759
11740459 6705551 6295757
11740460 6705551 5356249
11740461 5615357 8527010
11740463 5455898 5780856
11740464 6705551 8746607
11740465 7058180 6295749
11740469 5615357 9118516
11740470 5869403 8344432
11740472 7058180 8344433
11740476 6705551 9118542
11740478 6823525 6279422
11740479 7062654 8344437
11740480 7179946 7498581
11740481 6705551 7498610
11740482 7058180 8346163
11740485 6705551 8346150
11740488 6705551 9118537
11740489 7062654 9118531
11740490 7062654 6577745
11740491 6705551 10044927
11740497 7058180 9197756
11740500 6705551 10044928
11740502 6823525 6285907
11740507 6795478 7092945
11740511 7058180 8346144
11740513 5869403 7498604
11740515 7058180 9553803
11740518 7058180 7468639
11740519 5869403 7268648
11740614 8963 9204798
11740615 10585821 7640427
11740620 9409081 9204855
11740622 9846436 5420826
11740623 6232043 7107723
11740626 9846436 7640328
11740627 9409081 7640381
11740628 9409081 8422339
11740629 9409081 7640397
11740632 9409081 7640329
11740633 10585821 4738827
11740634 9409081 8422413
11740635 8963 8422407
11740636 9846436 7640432
11740638 10585821 5896619
11740639 9846436 7107645
11740641 9846436 5897202
11740642 9846436 7640424
11740644 9846436 7107616
11740646 9409081 8422328
11740647 8963 8422402
11740649 10585821 4740739
11740651 9409081 7640441
11740652 8963 7107665
11740654 10585821 5467729
11740655 9409081 5897218
11740657 10585821 8422258
11740658 10585821 5897206
11740659 9409081 9204815
11740660 10585821 7640431
11740661 9409081 8422305
11740662 10585821 4814357
11740664 9846436 5897183
11740666 9846436 9204854
11740670 9409081 6445371
11740671 9409080 9204824
11740672 6232043 7107670
11740674 6232043 8422419
11740676 10585821 6062900
11740677 9409080 7107612
11740680 9409080 6445329
11740681 9846436 5467731
11740682 8963 4740730
11740687 9409081 5897237
11740689 9409080 8422323
11740692 9846436 7107642
11740694 10585821 5897227
11740696 9409081 7640380
11740698 9409080 6445407
11740699 9846436 2370993
11740702 9846436 6445355
11740704 9846436 5896628
11740705 9846436 7640337
11740706 9409080 5409422
11740708 9846436 7640374
11740709 9409080 9204803
11740712 10585821 5897172
11740713 9409081 8422282
11740714 9846436 8422344
11740715 9409081 9204758
11740719 9409081 7640422
11741268 9611502 6324561
11741270 6232043 5502282
11741271 10687291 8307369
11741273 2985830 8307382
11741274 6232043 9161748
11741275 6773095 8307390
11741276 6232043 6821866
11741277 6232043 5502228
11741278 10583008 6261026
11741279 358768 6821869
11741280 6773095 6821881
11741281 6232043 7471423
11741282 6232043 7471408
11741283 6232043 6821865
11741284 358768 4855733
11741286 6232043 5502287
11741287 6232043 6261028
11741289 2985830 8307391
11741290 9611502 313245
11741291 10583008 2640879
11741292 358768 5502276
11741293 2985830 9161736
11741294 358768 5301291
11741295 358768 9161729
11741296 6232043 7471430
11741297 6773095 7471424
11741299 6232043 7471407
11741300 358768 9161745
11741302 358768 9161749
11741308 6232043 9585110
11741309 6232043 9585098
11741310 10687291 9585108
11741311 358768 9585115
11741316 358768 10641975
11741317 6232043 7986792
11741319 6232043 7225124
11741320 358768 9770827
11742243 10687289 7444321
11742340 5869403 8311916
11742611 6773095 7417397
11742622 7062654 9122010
11742640 5869403 7806012
11742647 6705551 9054461
11742650 6705551 9054459
11742651 6795478 9122011
11742652 6705551 9925537
11742656 4496 9925539
11742944 7065320 9462092
11742955 6705551 6671100
11742979 7058180 9462118
11742980 6705551 6009609
11742984 7058180 6009624
11742988 6163096 9462108
11742990 5869403 8506288
11742991 6795478 8506267
11742998 6163096 9462102
11743000 6705551 9462109
11743098 5553901 8483430
11743229 7179946 7106870
11743231 6823525 7106881
11743239 5615357 8681507
11743240 7058180 9265711
11743242 6705551 8681503
11743244 6823525 8657878
11743246 7058180 7784576
11743247 5615357 7784572
11743248 5869403 2588081
11743249 6823525 7106872
11743251 6306899 8681502
11743253 5869403 7784586
11743260 7006926 8681499
11743262 7058180 2834634
11743263 7179946 5698177
11743264 7058180 7784599
11743267 5615357 7784545
11743268 5869403 7784600
11743273 5615357 6188677
11743278 5615357 7784564
11743280 5553901 8681512
11743281 5869403 2588117
11743287 7179946 9192326
11745624 5878577 5981306
11745942 7058180 10136056
11746587 5869403 6724296
11746611 7006926 7536607
11746620 6773095 8303413
11746622 7006926 9090767
11748482 8245875 7852757
11748486 9846436 4897204
11748488 8245875 7084367
11748489 9409082 6013872
11748490 8245875 6013873
11748491 9409081 10614929
11748492 9409082 8172275
11748493 5455898 7852762
11748495 9409082 7084376
11748496 9409081 6013863
11748497 8245875 7084369
11748498 9846436 5069819
11748499 9409082 10614933
11748500 9846436 10614935
11748501 9409081 7084359
11748580 6705551 11335085
11748583 7179946 9900216
11748587 7179946 9900204
11748611 5615357 9091137
11748614 6163096 10135922
11748616 5615357 5620718
11748617 7065320 5620756
11748622 7062654 9091128
11748623 7006926 9900218
11748626 6795478 7179156
11748635 7062654 6738254
11748639 5615357 4337142
11748641 6705551 6023161
11748644 6163096 8339577
11748646 5869403 6693001
11748650 7058180 6738272
11748657 6163096 5988882
11748658 7006926 7537602
11748660 7062654 8339609
11748662 7058180 6738285
11748663 6705551 10135914
11748664 5615357 8339620
11748666 6705551 6738290
11748668 6163096 6023158
11749343 6232043 8429871
11749345 6232043 10079930
11749346 6232043 9255177
11749348 6232043 7380190
11749364 6232043 9265330
11749365 6232043 8136061
11749369 6232043 8429851
11749373 6232043 6660774
11749374 6232043 8429881
11749375 6232043 8429863
11749376 6232043 8133774
11749869 6232043 9129102
11749901 6773095 7826452
11749974 10580150 9974576
11749978 5878577 8425983
11749989 9771587 6398285
11750001 8211222 8425994
11750004 9772651 8425997
11750335 5765679 2736849
11750348 5869403 9112753
11750349 5869403 10867748
11750351 5869403 10867749
11750370 358768 11293179
11750394 5615357 7520623
11750417 7058180 9950516
11750435 6705551 7413208
11750440 7006926 8852284
11750523 6232043 10079952
11750545 8245875 4897208
11750559 7006926 5605519
11750574 7179946 5605630
11750770 7058180 7412048
11750771 5455898 9549923
11750772 7058180 7412051
11750774 5615357 9549932
11750782 6705551 8852250
11750783 7006926 8152496
11750784 6163096 8152541
11750788 7058180 9549949
11750789 7179946 9549940
11750790 6163096 4957482
11750793 5615357 7413214
11750795 6705551 8852248
11750796 7006926 8152494
11750799 7006926 8152514
11750803 7062654 9549933
11750807 7058180 9549961
11750809 7062654 8852275
11750810 5869403 5528353
11750813 5553901 5213270
11750817 7058180 7122153
11750818 7062654 9549952
11750820 7058180 9549965
11750824 7058180 7189275
11750825 7179946 7197366
11750826 7058180 7303165
11750829 7006926 7217899
11750830 7062654 6918178
11750831 7006926 8852279
11750832 7058180 8852287
11750833 5553901 8852249
11750836 7058180 8949629
11750837 6163096 8949674
11750838 6823525 8949618
11750839 5553901 8949662
11750840 6823525 8949610
11750844 7006926 9559475
11751064 7058180 10028414
11751065 7058180 7467800
11751072 5615357 9188329
11751263 9846436 8422266
11751266 10585821 5154724
11751267 9409081 2863155
11751271 9846436 6445374
11751272 10585821 6445342
11751274 9846436 7640342
11751275 10585821 4814536
11751278 9409081 8422409
11751283 10585821 8422367
11751287 9409081 9204836
11751289 9409081 5896641
11751290 9846436 8422292
11751291 9409081 7640350
11751293 9409081 5897272
11751296 10585821 5897267
11751297 10585821 5897266
11751302 10585821 6445350
11751307 9846436 6445348
11751308 9409081 9204787
11751310 9409081 7640366
11751311 9409080 7640363
11751312 10585821 8422272
11751314 10585821 7640361
11751315 9846436 6445321
11751316 9409081 6445388
11751318 10585821 7640309
11751330 9846436 6182001
11751334 10585821 7640305
11751335 10585821 7107611
11751342 9409081 8422290
11751344 6232043 9204776
11751345 8963 9204816
11751348 9846436 9204835
11751352 9409081 9204774
11751353 9409081 9204813
11751354 9409081 9204852
11751357 9409080 9204797
11751358 9409081 9204767
11751362 6232043 9352292
11751364 7179946 9950519
11751370 5765679 8891075
11751385 7058180 9950515
11751388 7058180 9950481
11751389 6232043 6634399
11751407 6232043 9352294
11751701 7058180 6720656
11751712 7065320 6257202
11751713 7058180 6257203
11751717 7058180 5526447
11751735 7058180 5830448
11751738 7058180 2602765
11751742 5869403 8582780
11751773 7058180 7616464
11751774 5869403 7152997
11751814 7006926 10059659
11751995 7058180 8423254
11752042 7179946 8340426
11752047 9772651 316022
11752048 5615357 5587676
11752066 6705551 5433231
11752083 10580152 5587736
11752084 5455898 9118960
11752093 7179946 9118995
11752095 5615357 9140331
11752098 6705551 9118956
11752103 7006926 8340409
11752426 6705551 5372398
11752429 6163096 6071422
11752431 7006926 8369636
11752440 7058180 9139150
11752449 6163096 7549549
11752593 7179946 6376743
11753668 10567127 6906032
11753671 9782443 9826917
11753672 9004143 6026024
11753682 10567127 6324597
11753692 6807113 4483721
11753697 9782443 9072546
11753701 9611500 10169451
11753706 9782443 5407212
11753711 9782443 10186311
11753712 9782443 7482408
11755099 10580130 4888455
11755101 6773103 5571054
11755104 10687284 8743050
11755105 9771598 5810496
11755108 7253713 9107956
11755110 9771598 8743033
11755111 10539724 9917969
11755112 10539724 9918011
11755116 9771589 4888449
11755125 9771598 7521432
11755128 10539724 7078260
11755129 8967 9508921
11755130 10539724 7521456
11755131 9508923 7521450
11755134 6773103 8315011
11755136 9508923 7903828
11755140 9772650 7078381
11755142 9107959 7065049
11755146 9771598 6290190
11755148 9611502 5536581
11755149 10539724 8081727
11755150 9508923 7065048
11755153 8920770 8325922
11755154 6232043 9107945
11755369 10381441 6994056
11755422 8117366 5043047
11755864 7062654 11414223
11755972 10687291 7520377
11755973 6773103 8295278
11755977 6773103 8295300
11755978 6232043 8295290
11755980 9771598 7520393
11755985 10687291 7520394
11755986 10687287 7279222
11755991 6232043 9298896
11755992 10687287 7131599
11755993 6773103 2778668
11755997 10687291 7131568
11755998 5553901 4890480
11755999 6823525 9298869
11756000 10687289 2778716
11756001 10687291 2778727
11756002 10687289 4890367
11756003 5553901 2778691
11756005 10687291 2531301
11756007 10687287 2778689
11756008 5553901 5658188
11756009 10687287 5657660
11756011 6232043 9298850
11756012 4570 9298887
11756017 10687291 9298856
11756019 10687291 4890398
11756020 6232043 2778729
11756025 9771598 9298901
11756026 9771598 2787045
11756027 10687287 9298864
11756029 6773103 4837601
11756030 6773103 9298886
11756032 9771598 9298889
11756033 6773103 9298878
11756035 6823525 8211425
11756039 7006926 9199437
11756040 6306899 8413574
11756041 7058180 5994763
11756048 6823525 7167056
11756050 7058180 7167055
11756053 7179946 10611302
11756057 5615357 9199453
11756058 9771598 10034764
11756059 6773103 10034780
11756060 6773103 10034790
11756226 7179946 9101803
11756258 6705551 11357798
11756302 6823525 7491716
11756305 7058180 5555933
11756401 5869403 7944110
11757133 5869403 9130002
11757134 7058180 3358754
11757138 6163096 8361606
11757140 6705551 7565109
11757141 5869403 9130007
11757142 6823525 7953367
11757144 7058180 7565116
11757146 6823525 4908693
11757147 5869403 9130009
11757148 7179946 4908694
11757149 6163096 9130014
11757151 5869403 9528315
11757649 9771598 2548059
11757651 10589405 7813770
11757656 10539599 8314931
11757657 7283492 5022165
11757659 5878577 4792613
11757662 7283492 5022165
11757663 6773095 2799254
11757664 9771598 6353795
11757665 10560093 9298836
11757667 9771598 7813769
11757670 9708143 7009560
11757676 9771598 8520951
11757679 9771598 5654950
11757681 9771598 7009570
11757687 9771598 9142551
11757688 9708143 7652120
11757694 9771598 7175051
11757695 6773103 8937232
11757696 9771598 8126869
11757697 6773103 5694810
11757705 5878577 6748068
11757708 9771598 6405605
11757710 6773103 9143798
11757712 10589405 6405612
11757713 9708143 7184937
11757716 5878577 6394856
11757720 10589405 7902678
11757728 6232043 8574280
11757729 5869403 8574293
11757734 5869403 6382982
11757746 6232043 8338867
11757750 5553901 5712594
11757763 7058180 7475918
11757951 6232043 7822259
11757958 5263265 8573248
11757967 9409080 6538849
11758000 5615428 9145748
11758424 7058180 8921707
11758482 7006926 8347093
11758485 7062654 8347149
11758488 6163096 7489610
11758558 6773103 8596128
11758708 2985830 4476041
11758718 7058180 7633862
11758723 5869403 7165267
11758724 5891 9364055
11758738 5765679 9364052
11759132 5878577 9150900
11759140 9611500 4808801
11759187 7006926 11150534
11759208 358768 10637137
11759295 9846436 4738790
11759320 6232045 6297012
11761804 7058180 12691195
11761806 5455898 9488929
11761808 7058180 12691245
11761809 7006926 9488904
11761813 6823525 7335795
11761815 7006926 7335776
11761816 7006926 7876292
11761820 7006926 7335789
11761821 5615357 12691178
11761822 6705551 8801623
11761830 7006926 8801606
11761831 6705551 9488875
11761836 7058180 8801609
11761839 5869403 9488860
11761840 7062654 9488903
11762006 9771600 10651466
11762009 7006926 8787983
11762011 7058180 9287108
11762012 5869403 8787976
11762013 7006926 9591212
11762019 7058180 7386644
11762020 7062654 9591226
11762021 7062654 9584346
11762023 7179946 8781104
11762025 5615357 8781142
11762026 7058180 8781147
11762028 6163096 7386466
11762029 6705551 7386435
11762030 7058180 8787969
11762250 6232043 8310529
11762272 6232043 8165045
11762291 10468177 9781816
11762293 9719341 9839322
11762297 10687291 7437541
11762302 6232043 9713136
11762303 10693913 8502293
11762307 10687285 9119217
11762737 7058180 7683107
11762738 6705551 7259649
11762745 6163096 8437906
11762748 6705551 7259656
11762751 6163096 5250254
11762754 6705551 9308512
11762755 7058180 10768079
11762930 6705551 9950576
11762938 5553901 7574788
11762939 6705551 5630966
11762942 6705551 8354421
11762945 7058180 9849929
11762947 5869403 7702648
11762948 6306899 7879965
11762951 7058180 2854675
11762954 7006926 9849926
11762955 7179946 9849933
11762962 5615357 8354418
11762963 6705551 5104067
11762966 5615357 8354379
11762967 7179946 9849951
11762969 6823525 8765344
11762972 6705551 7061977
11762974 6705551 9190777
11762975 5455898 5020290
11762977 5455898 9380323
11762979 7179946 9849952
11762985 6306899 4741681
11762987 5615357 8354419
11762989 5615357 5706064
11762990 6306899 7061988
11762992 6705551 9380313
11763828 10601495 6400227
11763846 10601518 9241975
11763883 9771598 10034777
11763885 6773103 10034805
11763886 6773103 10034798
11763887 6773103 10034754
11763889 6773103 10034778
11763890 6773103 10034762
11763917 6773095 7415131
11763920 6773095 7591748
11763922 6773095 8142578
11763925 6773095 7591728
11763926 6773095 1763636
11763931 10295511 9864189
11763933 10295511 9864179
11763935 10295511 9864185
11763937 6773095 7006341
11763938 358768 9144171
11763941 10295511 9864181
11763943 10295511 9864186
11763946 10295511 9864184
11763948 358768 9144176
11763951 6773095 7591724
11763955 10580152 9479786
11763960 6773095 9144179
11763962 10580150 7897844
11763967 8971993 8991391
11763968 6773095 7219163
11763970 358768 6548482
11764037 6232043 9156009
11764038 6773095 5627195
11764040 9708143 4800761
11764106 9947750 9963821
11764182 6773103 8742969
11764186 7253713 6290160
11764187 9771598 5629977
11764188 10580150 6290221
11764189 6773103 6290159
11764190 10539724 9917921
11764193 9771589 7903841
11764195 6773103 6290162
11764202 5784 8792553
11764210 9508923 6290217
11764284 11238215 9965284
11764285 6232043 8393002
11764288 11238215 9965286
11764290 11238215 9965289
11764291 9122315 7693158
11764292 5820865 4782156
11764296 11238215 9965291
11764297 9122315 7693160
11764299 11238215 9965294
11764300 9122315 5660651
11764302 9122315 5660657
11764303 2985830 9161172
11764304 7872849 2783743
11764308 9122315 4782360
11764311 9122315 2537283
11764312 9122315 8393036
11764314 11238215 9965306
11764315 11238215 10332522
11764316 9122315 9161184
11764317 9122315 9449984
11764318 11238215 9965307
11764321 6232043 7921770
11764325 11238215 9965309
11764326 11238215 9965310
11764327 9122315 7043509
11764328 6232043 9161193
11764716 9409080 8752911
11764722 9409080 8983752
11764731 9409081 8752908
11764736 8245875 8298042
11764739 10585821 9375655
11764752 9409080 8175613
11764758 9409080 8298043
11764759 9409080 8175610
11764761 9409080 10527365
11764764 10585821 8175616
11764822 7006926 2539425
11764824 7062654 5825987
11764826 5553901 9202935
11764827 7062654 8656998
11764828 6823525 8657001
11764829 7006926 7957949
11764830 7006926 7957941
11764831 7065320 7957093
11764833 7065320 8657003
11764834 5869403 9202940
11764839 5455898 9202914
11764841 7065320 6984297
11764842 7065320 9202918
11764843 7179946 7957929
11764844 6823525 4561785
11764845 7062654 7957927
11764846 7006926 8657012
11764849 7006926 7957942
11764850 6163096 5649506
11764851 5869403 6521920
11764852 7058180 8580902
11764853 7058180 8580892
11764856 7062654 9394331
11764859 7006926 8628165
11764860 7065320 6724960
11764861 6163096 8693393
11764862 5553901 8628169
11764864 7179946 5649106
11764866 5553901 6724966
11764867 7006926 5649385
11764868 7006926 8656981
11764869 6705551 7957924
11764870 7006926 7957971
11764871 7062654 5826014
11764872 5869403 7957937
11766283 7062654 7863306
11766377 10217467 9218716
11766381 9964389 5720675
11766382 10217467 9218697
11766393 9996038 8462682
11766394 9764366 8462700
11766399 9996038 9390755
11766406 9764367 9218705
11766412 9764367 7490543
11766428 9996038 7490533
11766451 10000525 8462678
11766668 6705551 7683139
11766669 6705551 10286479
11766673 7006926 8661260
11766675 7006926 8935710
11767327 6705551 10809252
11767336 5869403 10809263
11767353 6705551 10663242
11767602 6163096 9079725
11767604 7058180 8611341
11767605 6163096 9079723
11767606 5765679 7744012
11767608 6232043 7054481
11767610 6823525 8599082
11767616 6232045 6875153
11767620 6232045 8611404
11767622 6306899 9079695
11767625 6232045 6964303
11767626 6232043 7743965
11767628 6232043 7703128
11767629 5615357 2830817
11767632 7062654 6855726
11767633 5455898 7743964
11767634 5869403 7743976
11767635 5455898 9079689
11767636 6705551 8611389
11767637 5869403 7743999
11767638 6232045 8611376
11767643 5869403 8611397
11767646 7006926 4892648
11767647 7006926 6447056
11767649 5869403 9079685
11767650 7058180 8611343
11767652 6232043 8611408
11767654 6232045 7744008
11767655 6163096 8611396
11767656 6705551 9079747
11767660 358768 6431451
11767661 5765679 9079744
11767663 6823525 9078825
11767665 5765679 8611385
11767666 7058180 6381088
11767669 5455898 6381089
11767670 358768 7743975
11767671 7062654 9079705
11767672 6232043 7744001
11767673 6306899 7054536
11767675 5869403 7743958
11767711 7006926 9417116
11767713 7006926 7869681
11767715 6795478 9417090
11767723 5455898 5076182
11767728 7006926 7869629
11767731 6163096 7869647
11767733 7062654 2839541
11767737 7179946 9417122
11767739 6163096 8597001
11767740 6163096 7853565
11767745 6306899 8597011
11767746 5869403 8597013
11767750 6705551 9417120
11767752 6795478 8597019
11767754 5615357 7869666
11767758 6705551 8597034
11767759 7058180 9417125
11767760 6705551 7869668
11767761 7006926 8597022
11767762 6795478 9417112
11767766 7058180 7869675
11767768 5869403 8597033
11767771 6705551 9417092
11767772 6795478 6801400
11767773 5869403 9417104
11767781 5615357 8597016
11767788 7062654 9417143
11767799 7062654 8597042
11767804 6163096 9417161
11767812 6823525 10095459
11767938 5869403 8331168
11767941 7058180 9100171
11767943 7058180 7883835
11767945 7006926 7479734
11767950 7006926 9103125
11767955 5553901 9482979
11767956 7179946 9499936
11767958 6163096 9499939
11767959 7006926 8331190
11767960 7058180 8331163
11767961 6163096 7481272
11767962 7065320 9499934
11767966 5455898 7481279
11767969 5455898 8305354
11767973 6823525 8305363
11767974 5615357 8305364
11767976 7006926 8305367
11767977 7058180 8305368
11767981 6795478 8996785
11767982 7062654 8920679
11767983 5615357 7489016
11767984 6163096 5755967
11767986 7058180 7085688
11767991 7065320 5015653
11767992 5869403 8996772
11767993 5615357 7489010
11767994 5553901 5675720
11767997 5869403 5675195
11767998 7006926 6371738
11768000 5615357 8556068
11768001 7006926 7623671
11768005 5869403 6595243
11768006 5455898 10208664
11768008 5869403 7857797
11768010 7065320 7623660
11768012 6705551 7085700
11768013 5553901 10208663
11768015 7058180 6595296
11768016 6823525 7085704
11768020 6823525 9423858
11768022 6795478 4043354
11768026 7058180 8556067
11768551 8923290 9152751
11768557 11549048 9152803
11768570 5869403 10069021
11768571 7058180 9460035
11768572 5615357 10661675
11768573 6823525 10069025
11768574 6705551 7488787
11768577 7006926 10069034
11768578 5869403 8474528
11768579 7058180 10111407
11768584 7058180 8476504
11768597 7062654 8141683
11768601 5869403 10069003
11768605 7062654 10069061
11768607 6823525 8476496
11768608 6705551 10069063
11768609 7062654 10069066
11768610 6823525 8476515
11768613 5869403 10069072
11768615 5615357 8476510
11768617 7006926 8476491
11768618 6163096 9572758
11768619 7062654 10069085
11768620 6823525 10182196
11768621 7006926 10069002
11768623 7006926 10182203
11768624 5615357 10182206
11768628 7006926 8189960
11768629 5869403 9185450
11768630 6823525 11124111
11768633 7006926 11124117
11768734 5455898 9387289
11768745 7058180 7647101
11768910 10567124 9504929
11768914 6232043 9504948
11768936 6232043 9504918
11769316 9771598 9854635
11769623 6232045 8305316
11769625 5765679 8305308
11769628 5765679 11293195
11769631 6232043 11293196
11769636 6288533 4648750
11769638 9409080 5797962
11769639 6288533 11293205
11769640 8245875 4879573
11769641 6288533 11293208
11769645 5263265 4304364
11769646 9846436 11293217
11769653 9846436 8305300
11769654 9409080 5910814
11769655 5263265 4879407
11769656 9409082 11361542
11769658 6232043 6674828
11769659 8245875 11361544
11769661 5765679 11361548
11769663 9409080 8305279
11769664 6232043 11361549
11769667 358768 8305249
11769668 9409080 11293165
11769669 6232045 5718020
11769670 6232045 11293159
11769672 8245875 7988751
11769673 9846436 5718101
11769677 5765679 5752693
11769679 6232045 8305295
11769681 358768 14267281
11770175 5869403 6628610
11770627 7062654 9173637
11770629 7058180 9173612
11770631 5869403 5236085
11770632 5869403 9173609
11770634 2985733 8450496
11770637 7058180 8450477
11770640 6823525 8450502
11770641 7058180 9173669
11770643 5615357 6232746
11770645 6823525 9173611
11770646 2985733 9173596
11770648 10585822 6232800
11770649 7058180 5235966
11770650 7006926 8450474
11770651 7058180 5759603
11770655 5869403 6232777
11770660 7062654 8450492
11770661 2985733 9173664
11770664 7006926 5759650
11770668 7006926 6232770
11770670 7058180 7679373
11770671 7058180 7679387
11770678 7058180 7679408
11770679 7058180 9173601
11770681 7062654 6232795
11770682 7006926 5759743
11770683 6823525 9173649
11770684 7058180 9173642
11770685 6705551 9170840
11770687 7058180 9173626
11770688 7065320 6232825
11770691 7006926 6232753
11770692 5455898 9173623
11770693 5553901 9173671
11770696 7006926 7679362
11770697 7058180 5759761
11770698 7006926 5236456
11770699 7058180 7679392
11770700 6705551 7679350
11770847 6795478 9130878
11770850 5553901 4489143
11770855 6705551 318781
11770864 5869403 9316515
11770869 9928179 9928175
11770876 6705551 6795492
11770898 6823525 7577652
11770902 5869403 7841114
11770907 6795478 9130888
11771151 9711516 9156921
11771162 10589305 7275750
11771163 9409081 8247345
11771165 9711516 9561611
11771166 9711516 9561619
11771177 7006926 8538060
11771181 9409081 8247342
11771182 9711516 7353799
11771185 9711516 10822799
11771188 9409081 7079772
11771190 7062654 8517826
11771201 9711516 9215952
11771203 9409081 9215946
11771222 6823525 5934622
11771702 9409082 7852388
11771707 6773103 8520954
11771791 7058180 7031702
11771792 7058180 10714679
11771816 7179946 6222618
11771833 6823525 7386461
11771956 5615428 9954560
11773362 7872849 8430239
11773365 9680005 8430245
11773369 10687287 10351515
11773371 7872849 9449662
11773374 8657870 6239245
11773377 9680011 9449695
11773379 8657870 8137925
11773381 9680011 8430233
11773384 7872849 8430227
11773387 7872849 8140003
11773388 8657870 8430269
11773393 8657870 8430259
11773394 9680011 9449702
11773395 7872849 9449696
11773397 8657870 2418461
11773402 7872849 2914600
11773404 8657870 5186362
11773406 9680011 6239225
11773407 8657870 8139980
11773408 7872849 9449687
11773413 9680011 7130563
11773416 8657870 9449704
11773417 8657870 8140000
11773419 9680011 5186433
11773420 7872849 9449680
11773422 7872849 9449683
11773425 10687287 10351499
11773426 10687287 10351504
11773427 10687287 10351517
11773484 6705551 8560175
11773485 6705551 7668499
11773487 5869403 8560212
11773490 5869403 7668517
11773492 5615357 8560138
11773493 6705551 7716779
11773495 6823525 9520246
11773496 6823525 9520250
11773497 7179946 7668520
11773498 7062654 9520265
11773501 6823525 9520271
11773502 6705551 9520273
11773506 7058180 10149620
11773508 7006926 10149615
11773509 7179946 10149604
11773511 5615357 8560210
11773512 6705551 10149685
11773513 6705551 10149629
11773514 6705551 10149692
11773516 6705551 10149654
11773518 5869403 9249188
11773530 7179946 6299274
11773532 6823525 6299250
11773535 7179946 4997309
11773537 6705551 9520243
11773538 7062654 6038529
11773539 5869403 6036486
11773540 5869403 9520249
11773541 5615357 6299233
11773545 6823525 7309809
11773547 6823525 9520227
11773548 6823525 7022166
11773552 7179946 8560166
11773553 7179946 10149656
11773558 6705551 8560197
11773566 6823525 7007581
11773568 7179946 10149619
11773570 7062654 6692241
11773571 7006926 7293789
11773580 6705551 8560099
11773581 7179946 8560142
11773583 6823525 8560103
11773585 7179946 8560112
11773587 5615357 9604748
11773592 5869403 9520235
11773603 7058180 7137748
11773605 5869403 9520231
11773606 5869403 9520255
11773608 6823525 9373563
11773611 7062654 4997265
11773612 6163096 8560172
11773616 7062654 8560186
11773618 5869403 5748929
11773754 7058180 6210080
11773889 7062654 9845594
11774312 6823525 8355738
11774316 5869403 6730495
11774331 7058180 10046583
11774335 7058180 10046566
11774337 6705551 9222613
11774341 5615428 6730506
11774349 7058180 10046542
11774351 7058180 10046657
11774353 7179946 2788978
11774358 6823525 10046643
11774361 7058180 10046569
11774362 5869403 5592015
11774364 5869403 8355795
11774365 7058180 10046572
11774367 6823525 10046675
11774368 5615428 6730524
11774375 5869403 6496230
11774381 6823525 8355782
11774383 7062654 6222660
11774386 7058180 10046656
11774394 5615428 6222630
11774397 6823525 7558249
11774409 5869403 8355723
11774413 5869403 5591729
11774420 10687287 7558237
11774422 7058180 10046608
11774432 7062654 6222616
11774435 5615357 7922128
11774436 6823525 10046603
11774439 6823525 9222565
11774445 6705551 9222593
11774448 6823525 10046632
11774450 7006926 9222580
11774452 5869403 6222608
11774453 7058180 10046670
11774457 6705551 10046618
11774458 7058180 10046591
11774467 5869403 8355757
11774469 6163096 6222667
11774472 7058180 5591746
11774474 6823525 7558232
11774481 7058180 8549771
11774482 7058180 8549821
11774491 5455898 5724278
11774493 7006926 7760307
11774496 7058180 6730518
11774500 5615357 10499602
11774501 7062654 10505468
11774698 7179946 7381660
11774708 5553901 9247875
11774711 7006926 4874752
11774731 6823525 7053573
11774732 7006926 7053580
11774733 5455898 8106530
11774741 5869403 9247899
11775296 7062654 5730458
11775298 5553901 9327945
11775299 5869403 9327965
11775302 7006926 7849787
11775303 5553901 5730321
11775304 5869403 6232134
11775306 5869403 5730436
11775307 7062654 8550900
11775311 6705551 10520513
11775313 7062654 2771754
11775314 7062654 5730185
11775315 6823525 8550904
11775318 7179946 7135205
11775321 6795478 7849791
11775322 5869403 8550864
11775323 7058180 9378986
11775328 7058180 8550879
11775329 7062654 6232133
11775331 6163096 8550862
11775332 7006926 8550893
11775333 5869403 7849794
11775336 7062654 5730442
11775337 7062654 9327947
11775341 6823525 2771775
11775342 6823525 2771749
11775343 5869403 7849798
11775344 7006926 7849792
11775347 5615357 5651095
11775348 6306899 7474797
11775349 7006926 7031712
11775351 5615357 9500122
11775352 6306899 8405001
11775355 7058180 9553812
11775358 5553901 8404991
11775365 5765679 6364186
11775366 5869403 7266149
11775369 5615357 6197181
11775517 5869403 7521249
11775742 9764367 7925410
11775757 10644194 8395374
11775758 10687289 8705844
11775931 5869403 9175827
11775937 7058180 8723082
11776287 10580146 4729858
11776291 11226300 10172608
11776292 5869403 6520961
11776417 9143108 9977879
11776423 5927 9143096
11776428 5570 8404889
11776436 5222 8404824
11776441 5222 8406816
11776455 5570 9468578
11776464 5570 8404892
11776473 5222 9143100
11776476 7179946 5679586
11776499 5222 8406823
11776502 5570 8406845
11776515 5570 8404908
11776516 5570 8416152
11776522 5900338 8396170
11776525 2985830 8396177
11776543 2985830 7483660
11776546 4570 9151395
11776551 6232043 10050072
11776578 6232043 8396186
11776582 8963 8952300
11776591 8963 8952288
11776596 9032966 7872885
11777367 5335 8370546
11777368 6232043 6078701
11777377 6232043 2927279
11777380 4543 9138699
11777445 5869403 10442809
11778249 7058180 9159872
11778256 7006926 9765360
11778257 7062654 7395857
11778259 6823525 7866333
11778265 6823525 9765343
11778276 7062654 6800882
11778277 5615357 9041914
11778279 5615357 9159869
11778371 7006926 8084752
11778373 7062654 5729527
11778379 7006926 9418015
11778382 7058180 8084755
11778395 5553901 5729630
11778400 5869403 7034238
11778405 7062654 6231178
11778407 7006926 6231184
11778408 5869403 9418008
11778423 7006926 8045382
11778435 7062654 4886898
11778438 7065320 6695805
11778439 6795478 9418052
11778440 7006926 8045383
11778450 7058180 8553173
11778496 10567131 7268707
11778497 6232043 7449505
11778499 9837346 8475027
11778503 9964389 7449531
11778507 9837346 9275071
11778508 6985419 9984009
11778509 6985419 9984010
11778510 10460478 8473897
11778512 6985419 9984019
11778513 6985419 9983993
11778518 10583008 6853285
11778525 6985419 9984041
11778526 9685110 8475031
11778529 10567127 7449511
11778535 9884708 7274809
11778536 10460478 8473901
11778537 6985419 9984060
11778540 6985419 9984052
11778541 10583003 6812745
11778545 6985419 4271986
11778549 9884708 7842456
11778550 6985419 9984018
11778552 9837346 7449538
11778554 9837346 7274847
11778555 10582997 7274846
11778558 10567127 7449513
11778560 6232043 7274835
11778563 9685110 7274820
11778569 10567131 8475024
11778572 9964389 8475014
11778573 6985419 9984027
11778576 9837346 6533450
11778577 9884708 7448408
11778578 6985419 9984032
11778583 10582997 4824296
11778743 358768 2228867
11778825 5765679 10865924
11778952 10040443 9508032
11778953 10601496 9507993
11779177 5014534 7318173
11779260 9922591 8994101
11779274 10381441 10682401
11779276 10076896 9496378
11779278 10601507 3659718
11779281 10234226 8043237
11779290 10601493 8190410
11779291 10297023 9508010
11779292 9865604 3659748
11779295 9741816 8190424
11779296 9797444 9507992
11779303 10054410 10682404
11779306 10076896 9507994
11779309 10297023 8190393
11779311 7179946 9606968
11779321 10098635 8994992
11779325 9922591 9745533
11779326 9998104 9508014
11779328 10076896 9507985
11779330 9905452 9508028
11779417 7058180 9197427
11779430 6163096 5557175
11779905 6705551 10018255
11779909 10687285 5713171
11779913 5014534 6312252
11779914 7006926 10018165
11779917 10687285 6994059
11780558 5869403 9885278
11780559 7062654 9885306
11780560 5869403 9885298
11780561 5869403 9885292
11781276 5869403 15249266
11781279 7062654 9172139
11781292 5869403 9034675
11781293 6163096 9176404
11781295 6823525 7604411
11781301 5615357 8592787
11781313 7006926 10023351
11781693 5553901 9643586
11781694 10580144 8568139
11781698 6163096 9499153
11781702 358768 8779368
11781704 5869403 7059322
11781712 7058180 8943346
11781713 5869403 7059337
11781718 5869403 8951278
11781723 5869403 9384553
11781726 5869403 8951298
11781727 358768 8951296
11781733 7179946 8504826
11781735 7058180 9384548
11781739 6823525 8492408
11781744 7058180 9384565
11781745 6823525 9499196
11781751 7179946 10614660
11781752 7179946 10614660
11781753 7058180 10614656
11781757 5869403 7553255
11781758 7062654 7537312
11781759 5869403 7526337
11781760 5869403 7526339
11781761 358768 7537317
11781763 358768 7537313
11781765 5869403 7680486
11781766 5553901 7680463
11781768 6705551 7680484
11781770 6163096 10614647
11781771 5979147 8776587
11781776 5553901 9950722
11781778 5553901 10601989
11781779 6823525 9758431
11781780 9409086 9087956
11781782 5553901 10176121
11781783 5553901 10176130
11781784 5553901 10176134
11781790 7062654 8615369
11781792 5869403 7458845
11781925 6232043 8304462
11781940 6232043 8563661
11781942 9409081 9254689
11781950 6232043 5984050
11782341 10687291 5406988
11782346 6232043 7538257
11782349 6232043 9094431
11782355 10560093 9094435
11782356 10687291 9513242
11782360 10560093 9513243
11782377 6232043 8822681
11782413 2985830 8767452
11782416 10687291 7572364
11782678 7006926 4899892
11782679 7006926 8374737
11782681 5869403 9337077
11782689 6823525 6382701
11782693 7006926 7558375
11782696 6823525 9337085
11782704 5869403 7944723
11782707 7179946 7058939
11782709 6823525 9337065
11782716 7058180 7558363
11782719 5615357 2591543
11782721 5869403 7085129
11782722 6823525 8374732
11782723 6705551 7558393
11783511 10601506 9098296
11783513 10221036 5641773
11783514 7006926 7545226
11783515 10601506 2765363
11783517 10331106 5641796
11783518 7006926 8359366
11783519 10054408 9098284
11783520 10573157 5641810
11783522 9990899 9098271
11783523 9945501 7545223
11783524 9945501 8359390
11783525 10381441 8359373
11783526 9894963 9098285
11783527 10331106 6692570
11783528 10077282 7545199
11783530 7006926 8359363
11783533 10253821 5346558
11783534 10253821 8359388
11783535 10381441 8359391
11783538 9945501 6692650
11783539 9894963 5995021
11783540 10221036 7545236
11783541 9928201 5641834
11783542 9945501 8006262
11783543 9945501 6680689
11783546 10381441 8006264
11783547 10331106 6680699
11783549 10054408 6692619
11783799 5615357 7625040
11783805 5615357 7625018
11783806 7058180 6431057
11783808 7062654 7037878
11783813 7058180 7625022
11783814 7062654 8443657
11783815 7006926 7625021
11783818 5869403 8443660
11783823 6823525 7037882
11783825 7062654 8443674
11783827 7179946 9574033
11783828 7062654 9574049
11783829 7058180 8443676
11783833 5615357 8443651
11783834 5553901 6431063
11783836 7006926 8955122
11783839 5553901 6431038
11783840 5869403 8212602
11783842 5869403 8443645
11783844 6795478 9506595
11783845 6823525 8212623
11783846 6823525 9574014
11783847 7058180 8946585
11783852 6823525 9555779
11784049 5836207 5926404
11784082 10336142 7392121
11784090 10336142 9155333
11784094 8188412 7551541
11784099 10580152 10537371
11784107 9155336 9446589
11784108 5595 4829305
11784188 7058180 9731633
11784190 5615357 4750255
11784194 6823525 7166579
11784196 7058180 8613293
11784198 7065320 9731641
11784199 6163096 9731631
11784200 6705551 9731618
11784204 7006926 9434454
11784205 6705551 7166576
11784206 6795478 6218133
11784211 7062654 2764570
11784213 6823525 10533444
11784214 5455898 9558954
11784215 5869403 8613306
11784216 7006926 8613341
11784217 7179946 8613327
11784218 6705551 9565814
11784219 6163096 9486507
11784223 7062654 9731634
11784224 7006926 10533473
11784225 6705551 7166583
11784226 5869403 9565813
11784227 5615357 8613432
11784229 5869403 7166573
11784233 7006926 8613330
11784235 7006926 8613352
11784236 6795478 9434456
11784237 7006926 8613412
11784238 5869403 2516598
11784240 6705551 9731601
11784241 5615357 9731626
11784244 5869403 7857759
11784245 6705551 4749742
11784247 5869403 4749026
11784249 7006926 9503825
11784251 5615357 7166612
11784252 5455898 7166620
11784349 7006926 7970605
11784351 7065320 7186755
11784356 6823525 9865642
11784446 9124575 8391410
11784503 6705551 6400803
11784506 7058180 8165410
11784507 7062654 5593769
11784514 5553901 8827145
11784515 6823525 8064342
11784518 7058180 8578114
11784530 5455898 11187911
11784614 6773095 9315615
11784725 5869403 4786135
11784738 7179946 7266060
11784741 5615357 9356321
11784751 6823525 319314
11784758 5869403 8613297
11784785 358768 7528126
11784800 7058180 10353576
11784810 6773103 10034769
11784816 7006926 4876070
11785889 6232043 7180176
11786105 9124575 10030890
11786272 7611028 8657698
11786563 5878577 8942161
11786565 6773095 6455615
11786566 6773095 8349223
11786567 6344383 6837685
11786568 5878577 7700601
11786569 5878577 7700601
11786570 6232043 7491570
11786572 6498417 7491564
11786575 4770514 5110812
11786576 5878577 9126821
11786581 6232043 5884561
11786582 6773095 5110836
11786583 6773095 6837644
11786587 6232043 9126829
11786596 6773095 5885881
11786598 6232043 8349229
11786600 6232043 9315616
11786603 6232043 7491608
11786604 6773095 6837667
11786607 4770514 8349269
11786608 6773095 6837678
11786609 6773095 7491609
11786610 6773095 339199
11786611 9924888 9315619
11786612 6232043 9295467
11786613 10589303 8349273
11786615 6773095 8349270
11786616 6773095 7491957
11786619 5878577 5111117
11786620 6498417 9126867
11786621 6232043 8349282
11786625 5878577 7491626
11787347 10601503 6569753
11787365 10142536 7473545
11787366 9873746 7473554
11787385 10221036 3008549
11787390 10601509 7809775
11787543 8120261 4762390
11787551 8120261 11430744
11787553 8120261 11430729
11787708 5878577 7418825
11787712 10539599 347188
11787714 359323 6949270
11787717 10539599 4926915
11787718 5878577 6148740
11787719 10539599 6332925
11787722 359323 2028980
11787723 359323 2028980
11787727 10539599 5544084
11787734 5878577 9119766
11787736 10539599 5598178
11787737 10539599 5598303
11787740 6773095 6949523
11787747 10539599 7525935
11788139 10753658 10116030
11788143 9406282 6377088
11788173 9406282 5164037
11788278 4570 8332121
11789073 5553901 7620073
11789325 7058180 2632013
11789327 7062654 6291438
11789352 7058180 4699997
11789364 6823525 8548829
11789369 6823525 4940178
11789374 7179946 7581434
11789379 7179946 7291256
11789384 5615357 8334053
11789388 5869403 7581391
11789389 7058180 8548843
11789390 6163096 7084298
11789395 7062654 7581392
11789403 7006926 7084302
11789411 7006926 7084306
11789422 7058180 8903547
11789427 7006926 7286627
11789429 7179946 7165353
11789442 7058180 8978984
11789444 5869403 8978966
11789445 7006926 8138393
11789446 7006926 7286626
11789449 6823525 9486296
11789654 7179946 9383195
11789658 7179946 9964638
11789662 7058180 10430914
11790369 7058180 10660788
11790515 5869403 7840510
11790523 6163096 6234892
11790525 5869403 6234911
11790526 5869403 6794880
11790528 6823525 6819684
11790530 7179946 6819681
11790537 7062654 7840504
11790619 7058180 10530136
11790623 7062654 8164686
11790624 6232043 8819646
11790625 6705551 5456525
11790626 6163096 8820001
11790627 5615357 8832412
11790628 9409084 8819659
11790631 5615357 10530152
11790643 7062654 6612256
11790650 9409080 8157681
11790656 7062654 5812492
11790657 7062654 6169560
11790658 2985830 8618911
11790659 5869403 10246908
11790661 6232043 8307187
11790662 6232043 8157771
11790664 7058180 10246926
11790665 6705551 9378997
11790667 6232043 8157690
11790669 2985830 7302889
11790670 2985830 8776998
11790671 358768 8240908
11790672 2985830 8157804
11790674 6232043 8157736
11790675 2985830 8157812
11790683 9409081 8157777
11790744 5615357 6704522
11790745 6163096 4796436
11790747 7062654 9198563
11790749 7058180 6490900
11790751 6705551 6704517
11790752 7006926 6400800
11790753 7058180 8353459
11790758 5615357 8353441
11790759 6163096 9194632
11790760 5615357 8353464
11790762 5615357 7557570
11790764 6823525 7557569
11790765 7006926 6704481
11790766 7006926 4786108
11790767 5553901 8353448
11790769 6163096 8353437
11790773 5615357 9198594
11790775 7058180 9198571
11790779 6163096 6400778
11790783 5553901 8353444
11790788 6705551 8353453
11790791 6705551 9198572
11790792 6705551 7557578
11790793 6705551 6400818
11790794 5615357 5885547
11790795 6823525 9198603
11790799 5615357 7557594
11790800 6705551 5885465
11790802 6705551 6400780
11790804 7062654 7557582
11790805 6705551 8353431
11790807 5869403 9198258
11790812 5615357 5885515
11790813 5869403 6400801
11790821 2985733 8352498
11790822 2985729 8351685
11790828 2985729 8348158
11790829 2985729 4980785
11791223 5869403 8651750
11791231 5869403 6832181
11791248 5869403 8643235
11791250 5869403 8643237
11791252 7058180 7224847
11791255 5553901 9326804
11791706 9133787 9954559
11791710 10687287 6934651
11791712 8657870 8514144
11791713 6823525 9905451
11791715 10687288 9977900
11791716 10687288 7794673
11791717 10585822 9365819
11791718 7058180 9905466
11791719 5869403 8514152
11791721 5869403 6934638
11791724 2985733 7794690
11791726 7058180 9385239
11791727 10687287 7794701
11791728 6823525 10770724
11791729 7058180 7794686
11791731 9097221 9905462
11791732 6823525 7794678
11791734 7058180 9905476
11791735 6823525 9905457
11791737 7058180 9385238
11791738 7058180 10386204
11791740 7058180 9097212
11791742 9097221 9905482
11791743 10687288 7794681
11791748 6823525 9896752
11791749 7058180 8514197
11791751 7058180 8528441
11791754 9097221 10391329
11791755 9097221 9876878
11791757 7058180 9896754
11791759 7058180 7809321
11791761 7058180 9896862
11791764 6823525 9385240
11792238 6823525 8516183
11792239 7006926 8516158
11792243 7058180 9364911
11792244 7006926 5662882
11792246 5553901 7020931
11792247 7179946 6380997
11792248 5615357 8516136
11792253 7058180 9364897
11792254 7179946 7173338
11792255 6705551 9364944
11792257 6823525 8516131
11792268 5615357 9364940
11792276 7006926 8516200
11792278 5615357 7173343
11792279 5869403 8516129
11792282 5869403 8121416
11792283 7179946 2830451
11792284 7006926 9364951
11792290 7179946 8516157
11792297 6163096 7173357
11792298 5869403 8516147
11792300 5869403 8516211
11792302 6163096 2778262
11792306 5615357 8516162
11792311 7179946 9364952
11792312 7006926 2530669
11792313 5553901 8232985
11792314 7058180 7468896
11792315 5615357 7468882
11792318 7006926 7869587
11792320 5615357 7468905
11792323 6163096 7468887
11792324 5869403 9364925
11792326 7179946 7468889
11792328 7058180 7869589
11792331 7179946 7869586
11792332 7179946 7468861
11792337 7179946 7483757
11792339 5869403 9364947
11792340 7006926 8357571
11792342 5869403 8357572
11792344 5553901 9364929
11792345 5869403 8357566
11792346 6705551 8357563
11792348 7062654 8355015
11792351 5869403 8357570
11792353 7062654 9364942
11792355 7058180 8357568
11792514 7179946 5035744
11792533 5615357 5335353
11792763 5765679 6622660
11792768 6773095 6622681
11793555 10560093 10450857
11793557 6232043 8568827
11793558 358768 7108313
11794014 5765679 6226334
11794015 358768 6761820
11794017 5765679 6226390
11794018 5765679 5719285
11794029 9409084 8904001
11794032 5765679 2489490
11794034 5765679 8650019
11794035 6232045 8650026
11794036 5765679 8650036
11794037 6232045 7875320
11794042 358768 10824597
11794043 9409084 10824601
11794044 6232045 10824602
11794048 6232043 10824617
11794236 7006926 9225595
11794240 7179946 9989342
11794245 6705551 7747203
11794247 6823525 7747212
11794255 5869403 6830889
11794262 7058180 6830892
11794264 7006926 5622557
11794699 7058180 7020257
11794703 7006926 10635491
11794711 7062654 6318576
11794728 7058180 7809062
11796099 5869403 4250764
11796105 7058180 8333837
11796106 5553901 8333845
11796108 5869403 8385645
11796109 5869403 8327246
11796254 6163096 7186714
11796255 7062654 7969320
11796256 7006926 7970617
11796258 7179946 6384347
11796259 7179946 6384347
11796262 6163096 6384360
11796389 5869403 7149134
11796398 6773095 7149142
11796400 5869403 7905108
11796605 7058180 8380961
11796644 7058180 9926615
11796647 7006926 7581662
11796650 7006926 7581613
11796672 5869403 7413977
11796681 7006926 9926677
11796684 7062654 9142385
11796686 5869403 10401390
11796689 7006926 7581611
11796690 7058180 6513319
11796691 7065320 6513298
11796699 7058180 7056477
11796943 7058180 5711850
11796951 7179946 10029995
11796954 10234226 6858841
11796955 10234226 5895268
11796959 7058180 10030013
11796970 9841502 8296356
11796972 10601510 7475573
11796998 10601521 6584996
11797003 10601510 7281606
11797014 10601499 7475574
11797015 10253821 7744998
11797022 5615357 3945958
11797030 7006926 7500816
11797048 5553901 6249625
11797053 7058180 3946091
11797054 7058180 6249621
11797059 6163096 8300787
11797075 7058180 3946173
11797077 7062654 5347510
11797250 7058180 8485564
11797252 7062654 8485502
11797254 7062654 9187817
11797260 6823525 7674065
11797261 6795478 8485534
11797263 6705551 5801868
11797264 7006926 8485524
11797265 7058180 8485503
11797266 6705551 7182999
11797267 5553901 9187804
11797268 6705551 7674081
11797270 7006926 9187872
11797271 7006926 7674109
11797272 7179946 9328483
11797273 7058180 7182987
11797276 5869403 8485523
11797277 7179946 7182991
11797278 7058180 9187874
11797280 7062654 7674046
11797281 7179946 8485565
11797283 7058180 9187857
11797284 7062654 8485506
11797285 6795478 9187864
11797287 7058180 8963403
11797288 6705551 8485512
11797290 5553901 4768913
11797291 5869403 7183032
11797292 7006926 5763028
11797293 7179946 9187844
11797294 7006926 7182977
11797296 7058180 5801791
11797298 7179946 7183020
11797299 5869403 4875382
11797301 7006926 5897891
11797302 5869403 7674101
11797305 7058180 5710626
11797307 7058180 7183018
11797308 7062654 6337543
11797310 7062654 5607235
11797311 7058180 6337557
11797312 5869403 7674102
11797315 7062654 7674064
11797716 5869403 8549149
11797719 7058180 8549134
11797721 6823525 7870313
11797722 5869403 9338861
11797723 5869403 5688845
11797724 5869403 7870308
11797725 5869403 8549165
11797726 5869403 2595191
11797727 7058180 5688857
11797728 5869403 8549151
11797736 5869403 8549148
11797740 5869403 6383260
11797741 5869403 7870298
11797746 5869403 9338898
11797747 5869403 2527138
11797749 6705551 6383245
11797750 5869403 6383247
11797751 6705551 6256215
11797752 6823525 6256222
11797754 6823525 6256211
11797755 5869403 9338867
11797757 5869403 9338894
11797758 5869403 9338888
11797759 5869403 9338908
11797762 5869403 9338869
11797764 5869403 9338857
11798041 5869403 7039496
11798051 5869403 9153686
11798059 5869403 9153697
11798078 5869403 7191227
11798084 5869403 7760730
11798088 5869403 7691960
11798098 5869403 7060620
11798121 6705551 10768336
11798124 5869403 8985372
11798132 5869403 7052986
11798638 11546552 9829484
11798820 358768 2581591
11798823 358768 4879885
11798837 358768 5799475
11798919 6773103 8825845
11798922 10592838 10592855
11798925 9611502 8747064
11798926 6773095 7082105
11798929 9611502 5694020
11798934 9611502 9676352
11798935 9771587 5693920
11798938 10580147 9418272
11798942 6773095 7953670
11798944 9708143 6997894
11798946 9708143 6893281
11798949 9708143 9532036
11798950 9708143 9513549
11798965 9764363 6190877
11798994 5615357 6955751
11799051 5869403 9301422
11799056 7006926 7559045
11799058 9409081 10088699
11799066 329462 5472814
11799145 5869403 8060086
11799253 5869403 4250708
11799272 6163096 10759196
11799273 6823525 10759198
11799356 7283492 9714202
11800055 9409357 10335982
11800056 9211 9655223
11800057 9004143 8167775
11800062 10224113 8167779
11800066 8172550 5604007
11800067 9876342 11577085
11800071 9211 8705439
11800072 8172550 8244497
11800137 7006926 7386391
11800149 7006926 7866819
11800151 7058180 9332839
11800152 7062654 5731909
11800153 7062654 7189229
11800161 7179946 4998813
11800162 7058180 9332847
11800164 5455898 9332872
11800167 5455898 8646593
11800168 7006926 9332867
11800169 7006926 7866783
11800183 5615357 7189254
11800194 6163096 5732203
11800199 5455898 7866820
11800211 7006926 9332880
11800213 6823525 9332876
11800220 7058180 9332878
11800224 5455898 9332863
11800227 7006926 9332851
11800231 6705551 8646600
11800233 6705551 7866829
11800237 7062654 9332837
11800239 5553901 7189231
11800240 5455898 9824961
11800241 7006926 8646604
11800247 7062654 6281060
11800484 7006926 9343794
11800534 5869403 8690880
11800536 5553901 6826434
11800538 5553901 8558714
11800541 5869403 9363595
11800554 7179946 8652615
11800556 5869403 9363627
11800565 5553901 7729673
11801151 6985419 8323037
11801166 6163096 7042205
11801167 5869403 6376011
11801169 5869403 7476826
11801172 5869403 7476823
11801175 5553901 9081772
11801178 6163096 7153805
11801181 5553901 8351915
11801183 5869403 7042189
11801184 5869403 6045282
11801186 5615428 8351873
11801190 5869403 7042191
11801191 5869403 5254985
11801195 6163096 7042218
11801196 5553901 7476819
11801197 5553901 8351870
11801199 6163096 5036573
11801200 5553901 9081757
11801204 5869403 7476811
11801206 5553901 9305070
11801208 6795478 8351898
11801209 5869403 7153771
11801211 5869403 5036595
11801212 5553901 9081799
11801216 5553901 8351921
11801218 5553901 9113734
11801224 5553901 8351888
11801226 6163096 6717249
11801228 6163096 6964634
11801230 5553901 8133977
11801231 5553901 9081781
11801233 5869403 7042232
11801235 5869403 6024116
11801236 6163096 6024098
11801238 5869403 6510660
11801239 5553901 9113726
11801241 5553901 8351886
11801247 5553901 8351881
11801249 5553901 7042219
11801250 6163096 7476790
11801251 5869403 9547017
11801254 5869403 7680854
11801256 5553901 7476795
11801257 5869403 5254983
11801258 5553901 8351891
11801260 5553901 9113731
11801265 6163096 4902216
11801318 8925411 9660902
11801321 9409081 9657161
11801323 9409080 9657169
11801324 8925411 10056811
11801329 9409081 10056816
11801331 9409080 10056818
11801334 9409080 9662750
11801336 9409081 9657083
11801337 9846436 9660962
11801338 8925411 9657087
11801339 9409080 9662764
11801340 9409080 10056831
11801342 6232043 9662775
11801343 6232043 9657073
11801344 8925411 9657097
11801346 9409080 9657098
11801347 8925411 9660922
11801348 6232043 10056837
11801349 8925411 9657100
11801352 8925411 9657116
11801355 9846436 9657106
11801358 9846436 10736176
11801359 9409080 9660938
11801360 9846436 9662841
11801363 9409081 7404669
11801367 9409081 10056791
11801369 9409081 9662893
11801370 9846436 9662898
11801375 8270546 9657134
11801376 8925411 9662910
11801379 9846436 9354822
11801384 9409080 9492433
11801388 6232043 10736185
11801393 8925411 9662954
11801394 9409081 9662955
11801396 9846436 10736188
11801397 9409083 9660945
11801402 8270546 9660946
11801407 9846436 9660948
11801409 8925411 9660916
11801411 9409081 9660966
11801413 7065320 9998955
11801417 7062654 7360213
11801424 7179946 8257150
11801425 5869403 9825335
11801426 5869403 9361963
11801428 5869403 9998962
11801429 7006926 9999008
11801433 6823525 9998914
11801435 7006926 9825340
11801437 6795478 9825341
11801438 7062654 6850731
11801440 6823525 9825345
11801442 6795478 9825348
11801444 7058180 7759159
11801445 7179946 9999012
11801450 5869403 7360239
11801451 5869403 9825353
11801452 6705551 7360240
11801453 6795478 9998933
11801459 6795478 9825357
11801462 7062654 9361967
11801467 7065320 9825369
11801469 5615357 9998965
11801470 7006926 9998970
11801472 7062654 7360261
11801474 6795478 6912514
11801478 7006926 9825385
11801479 7006926 6705639
11801480 7179946 6853367
11801481 5869403 6912513
11801482 7006926 9825393
11801485 6795478 7360275
11801487 6705551 9825396
11801488 7062654 8257188
11801489 7179946 9825397
11801494 6795478 6850740
11801501 7179946 9998959
11801502 7065320 9998896
11801503 5615357 7360290
11801504 7179946 9825412
11801506 5615357 9825415
11801508 7006926 7360310
11801510 6823525 7751950
11801511 7058180 8257177
11801512 7065320 6705644
11801514 6823525 7360320
11801515 7062654 7759192
11801518 5615357 7759211
11801539 7062654 9462436
11801540 7062654 7650264
11801546 5869403 9462447
11801550 5553901 7411468
11801560 5615357 6376353
11801568 7065320 8115646
11801675 9409080 8603327
11801677 9409081 6545252
11801678 9409082 7224813
11801680 9409082 8010710
11801683 6232043 7224825
11801685 9409080 9371392
11801689 9409080 8010679
11801695 9409084 7202560
11801696 9409084 6544865
11801698 9409080 9371397
11801702 9409082 9371369
11801715 9409082 9778018
11801780 8120261 11430757
11801781 9322133 11430759
11801786 8120261 11430775
11801787 8120261 11430782
11801788 9322133 11430711
11801790 8120261 11430790
11801793 8120261 11430793
11801794 8120261 11430794
11801953 6705551 6313140
11802258 6705551 11483578
11802266 5553901 3040780
11802269 6705551 8496028
11802270 6705551 8067687
11802280 6705551 8496037
11802282 6705551 9263827
11802288 5553901 8067691
11802289 5553901 8067680
11802290 7058180 8500220
11802291 7179946 9263846
11802294 5553901 8496056
11802297 5553901 8500239
11802298 7006926 7483369
11802300 6823525 8500250
11802301 6705551 10060202
11802302 5455898 9215107
11802303 5869403 6845211
11802304 5869403 9263857
11802306 6306899 8500214
11802311 6705551 8500221
11802317 6705551 9263816
11802322 5615357 4640819
11802326 5869403 6845229
11802328 5869403 8067698
11802330 5455898 6696900
11802334 6306899 6845233
11802342 5615357 5252516
11802343 5553901 8067717
11802345 5455898 5155545
11802346 6705551 8496081
11802356 7058180 9263874
11802357 6705551 5432565
11802365 7058180 4630983
11802368 9873746 7058409
11802369 9916624 7058435
11802371 10253821 7058422
11802372 10087970 7577598
11802376 9993281 7577627
11802392 9879292 5781302
11802395 9990899 9409995
11802406 9873746 8390609
11802408 10601514 3088073
11802411 10601503 5155361
11802413 10221036 3088084
11802414 9809582 5026020
11802415 10601505 5026025
11802418 7006926 8390608
11802419 9916624 8390618
11802424 10054408 6521480
11802426 10253821 6521486
11802431 7006926 10090056
11802442 9894963 6690235
11803844 7006926 9830030
11803845 5615357 9830031
11803876 6773103 10547116
11803879 6232043 9178602
11804046 5869403 9205933
11804178 5615357 9835785
11804185 6705551 10681747
11804188 5615357 10681751
11804191 7062654 9835820
11804200 5615357 10681762
11804213 6705551 9835892
11804216 7058180 9835900
11804383 7058180 7551028
11804384 6795478 4781620
11804388 7179946 7551021
11804609 6705551 9339777
11804611 7006926 8520601
11805396 5615357 10669791
11805473 9846436 9712085
11805474 4570 10326156
11805481 4570 9712045
11805485 9409084 10285967
11805490 9409080 9712044
11805494 9409081 10285978
11805502 5455898 9121884
11805504 4570 9082020
11805509 5870865 9082031
11805644 7058180 6189673
11805662 5869403 5974778
11805668 6232846 9112073
11805683 358768 5253873
11805684 7872856 4953104
11805686 358768 5859536
11805688 9409081 6241005
11805689 6232043 5859538
11805691 358768 4953125
11805695 9409081 8752596
11805696 9409081 6982150
11805697 358768 5253929
11805698 9711516 6241035
11805699 9711516 5254015
11805701 9711516 6241032
11805705 6232043 5499932
11805706 9711516 8471524
11805707 9409081 6241040
11805708 6232043 7993523
11805711 9409081 8471516
11805718 9409081 9584798
11806087 358768 6282758
11806088 358768 9781417
11806092 5972 5046012
11806093 6232043 9781425
11806094 358768 6282743
11806097 358768 9781431
11806098 358768 5901288
11806099 6232043 5657799
11806100 358768 6282731
11806102 358768 9434165
11806103 6232043 7053077
11806104 6232043 7547867
11806106 6232043 4141295
11806107 358768 6614468
11806110 358768 9434184
11806111 6232043 7053122
11806114 358768 6282721
11806115 358768 7053098
11806118 9611500 7235919
11806119 6232043 7235920
11806120 6232043 7547873
11806121 6232043 5658139
11806125 5972 5658174
11806126 358768 7053084
11806127 6232043 6282756
11806130 358768 6614499
11806133 8188407 8006347
11806135 6232043 7291731
11806142 358768 6968886
11806145 5972 5658287
11806147 6232043 7547877
11806148 6232043 8944578
11806150 6232043 7547851
11806151 6232043 8944545
11806153 358768 6614531
11806154 6232043 10865952
11806155 5972 6614534
11806161 6232043 7235954
11806162 7369418 10428934
11806163 10428969 10413334
11807079 7006926 6776001
11807097 5869403 8371602
11807117 6232043 2877695
11807118 6232043 7702022
11807120 9409081 8415043
11807121 9409080 2828230
11807122 9409080 5437521
11807123 5869403 4858195
11807124 5553901 6022362
11807125 6232043 5791958
11807127 6232043 7702005
11807130 5869403 8415020
11807133 8925411 7702021
11807134 9409080 4857625
11807135 6232043 6366873
11807136 6823525 6366857
11807139 5869403 7702051
11807140 8925411 6366867
11807141 6232043 7702052
11807144 5869403 11347962
11807145 7006926 9237981
11807190 7058180 4519678
11807360 7058180 7953731
11807366 7062654 10337537
11807384 5869403 7953727
11807385 7062654 7977011
11808230 6773095 5781197
11808239 358768 6840480
11808240 5765679 6840461
11808245 5765679 8372986
11808440 6232043 8798475
11808537 5765679 7383468
11808546 9695834 4295783
11808552 5765679 9676238
11808946 358768 10568327
11808949 6232043 6750664
11808953 358768 9027068
11808955 6232043 9027078
11808993 6232043 10680507
11808994 6232043 10680509
11809000 9409082 10680532
11809001 358768 10680536
11809015 6232043 10680580
11809016 9409082 10680583
11809017 6232045 10680585
11809403 5869403 8262691
11809404 7872849 6457687
11809405 7062654 8262694
11809410 6795478 9339992
11809415 7872856 9340001
11809419 7872849 8641119
11809421 5869403 9340002
11809423 5615357 8979266
11809424 7062654 8262738
11809425 7872856 9340006
11809426 5869403 8641116
11809427 7058180 8262746
11809429 7058180 8262755
11809431 5869403 10558299
11809432 5615357 10558300
11809434 7872856 8262766
11809436 7058180 8262768
11809438 6163096 10558285
11809439 7872849 8262777
11809442 10601514 9843823
11809675 6705551 9619790
11810190 5615357 9137396
11810223 5869403 6263065
11810365 5869403 10692551
11810366 5615357 10604838
11810367 5455898 7978359
11810368 5869403 6448142
11810370 7058180 7286898
11810371 7058180 7978369
11810374 7179946 10603393
11810375 7058180 7978378
11810376 6795478 6448165
11810379 5455898 5926734
11810380 7058180 10603376
11810381 7058180 5926742
11810383 7006926 8160884
11810384 6163096 13387452
11810388 7006926 5926759
11810392 7058180 10692559
11810394 7006926 11387823
11810404 7179946 10593291
11810405 7058180 7286921
11810407 6163096 7286932
11810408 6163096 6448140
11810412 5869403 10692557
11810414 7058180 10603385
11810419 7058180 8973692
11810420 5615357 10711532
11810421 7058180 5113672
11810423 5455898 7978385
11810425 7179946 7978387
11810817 6232045 8196418
11810904 6232043 7556184
11810921 6985419 10093699
11810997 5455898 5951091
11811030 7058180 9737204
11811043 7058180 8567984
11811123 5869403 5019836
11811149 5553901 8257139
11811150 5869403 5897939
11811154 5455898 9178792
11811236 5869403 5935628
11813431 11421782 10054186
11813434 11421782 9876401
11813545 9004143 8275784
11814011 8172550 9097238
11814012 6773095 6679751
11814013 8172550 9096169
11814016 8933565 7106409
11814017 10224111 3085249
11814018 10589426 9097236
11814020 9764744 7038256
11814022 6773095 9096179
11814023 10224111 9097230
11814024 9764744 6679764
11814025 7369418 6679765
11814027 8172550 9681039
11814028 8172550 9681039
11814029 10589426 7293095
11814030 9764744 6679770
11814031 6773095 7605796
11814035 6773095 6679773
11814037 6773095 6675081
11814038 6773095 5706075
11814039 7369418 7106400
11814045 7006926 11187918
11814052 7058180 11187939
11814056 7058180 11187965
11814057 6705551 11317421
11814059 7006926 11317380
11814067 7058180 11187989
11814068 6705551 11317356
11814071 5615357 11188000
11814081 7006926 11188037
11814082 5455898 11188038
11814086 6705551 11317367
11814097 7058180 11317411
11814114 7058180 11188151
11814127 5615357 6003617
11814128 7058180 9179280
11814130 7058180 9541467
11814131 7062654 8180277
11814132 6705551 9186832
11814134 6705551 8138132
11814135 7058180 8992669
11814136 5869403 5150137
11814138 7062654 8992673
11814139 5869403 5567520
11814140 6823525 6003624
11814197 7006926 2988342
11814203 9637367 7468438
11814209 7062654 6250682
11814220 7006926 9135967
11814240 7006926 9136009
11814340 5869403 6215612
11814341 6823525 7006680
11814354 6823525 9175191
11814360 5615428 7473363
11814363 7006926 8312749
11814367 6163096 9175213
11814374 6705551 7006686
11814375 5869403 10331163
11814377 6823525 9175268
11814379 7006926 10331203
11814381 7006926 8312771
11814383 6823525 10336463
11814386 7006926 7473326
11814387 6823525 10331185
11814388 5615357 10331213
11814389 7006926 10331181
11814398 5615428 8312716
11814400 6823525 9175219
11814401 5553901 5240306
11814404 7006926 10331149
11814409 7006926 7473311
11814410 7006926 9175221
11814412 5615428 10331146
11814420 7006926 10331124
11814421 5869403 10331244
11814427 6705551 9175285
11814432 7006926 9175271
11814433 7006926 9175333
11814436 6823525 10331108
11814437 5869403 10331155
11814444 6823525 7473315
11814446 7006926 10331136
11814450 7006926 10331209
11814454 6705551 10364053
11814455 5615428 9175212
11814456 6163096 8499647
11814457 6163096 9175341
11814458 6823525 8499606
11814460 5615357 9175220
11814463 5615357 7006507
11814465 7006926 10331151
11814467 6823525 7672297
11814470 7058180 8499610
11814471 5869403 10331119
11814472 7179946 7656816
11814474 7006926 9175252
11814482 6705551 8499618
11814483 7058180 8499658
11814486 6823525 9175302
11814489 5869403 8499640
11814492 5869403 10331162
11814495 6705551 9175295
11814499 7058180 5549350
11814503 5869403 10331120
11814504 7006926 9175307
11814505 9771597 5549500
11814507 6823525 10331234
11814509 6823525 10331175
11815032 6823525 9806162
11815037 7062654 9806184
11815041 7058180 10639388
11815043 6705551 9806172
11815052 7058180 8352950
11815053 7058180 8202839
11815054 7006926 9806166
11815062 7058180 9806158
11815068 5615357 8984269
11815071 5869403 7940967
11815076 5615357 8353005
11815079 5869403 7872283
11815082 7058180 8353011
11815088 5869403 9801055
11815094 7058180 8202958
11815095 6163096 8202962
11815097 6823525 9806120
11815099 7058180 8352955
11815111 7179946 8984286
11815117 7006926 8353004
11815157 10687288 7503406
11815174 10687291 7503430
11815177 10687287 9796868
11815198 5869403 8221783
11815202 5615357 7645905
11815208 10687288 8611079
11815213 10687291 8611088
11815218 10687288 8397156
11815221 6823525 9197674
11815223 10687287 9814621
11815531 6232043 6094756
11815548 6232045 6129716
11815560 6823525 6929265
11815562 9769404 7457483
11815563 9004143 7458362
11815564 5553901 6571937
11815565 9769404 7457506
11815570 9769404 7457526
11815571 9178786 8998046
11815575 9004143 8998047
11815578 6232043 8998057
11815581 9769404 7457581
11815587 9178786 7457630
11815590 9769404 10785326
11815592 5869403 8233766
11815808 7006926 7405418
11815809 5869403 9053953
11815810 7058180 9498057
11815812 5869403 5451952
11815813 5869403 8843633
11815815 7062654 9498061
11815816 7058180 10551711
11815818 5455898 7898569
11815819 7058180 9051597
11815820 7058180 9503022
11815821 7179946 8763711
11815822 5869403 10398255
11815824 5869403 9478467
11815826 7006926 8731235
11815828 7058180 5504053
11815832 5553901 5483568
11815835 7058180 10375148
11815836 6795478 7405414
11815837 7006926 9478458
11815841 7006926 9054340
11815844 7006926 8827334
11816019 5869403 8938034
11816027 7058180 4464198
11816044 5553901 4464207
11816081 9837346 5103755
11816693 6705551 7126055
11816697 5615357 7984963
11816699 7006926 7984948
11816700 5553901 9443936
11816708 7058180 7984981
11816709 7058180 9443943
11816710 7179946 7984983
11816712 7058180 7977618
11816716 6705551 7126047
11816725 5553901 9443993
11816726 7058180 6293741
11816729 6163096 6461742
11817017 5869403 9893464
11817019 5553901 6255760
11817021 10687287 8378811
11817025 10687287 7646575
11817026 7179946 5709864
11817027 5615357 7646584
11817028 10687287 9893489
11817032 7006926 9152035
11817033 7006926 8378883
11817039 10687287 9152060
11817040 10687287 9893481
11817041 10687287 9893518
11817042 5553901 7646588
11817043 5455898 2782095
11817045 5553901 7646574
11817046 5455898 7035002
11817047 10687287 9893504
11817050 7179946 7646616
11817052 5615357 8378820
11817060 5455898 7034956
11817062 10687287 8378803
11817063 5869403 9893833
11817070 5615357 8378873
11817076 5615357 7034988
11817078 5869403 9152042
11817079 10687287 9152093
11817080 5455898 8378842
11817082 5615357 9152063
11817083 7006926 9152072
11817084 5869403 5249939
11817085 10687287 9152033
11817090 6705551 5710380
11817092 5869403 9984488
11817093 6705551 8378828
11817096 6163096 8698083
11817097 5455898 8378861
11817098 5615357 5710317
11817102 7006926 9152070
11817103 5615357 2782109
11817106 7006926 9152062
11817108 5869403 5250139
11817109 10687287 9984475
11817112 10687287 8378805
11817114 6705551 7646597
11817115 7006926 5710235
11817118 6163096 6255755
11817121 5455898 9152058
11817123 5455898 5710388
11817126 5615357 8378856
11817130 6705551 8378860
11817132 5553901 9152069
11817134 7179946 9480323
11817135 5455898 8378876
11817136 7179946 8378817
11817138 7006926 9152083
11817139 5869403 9984485
11817207 6163096 9165241
11817235 5869403 8348272
11817246 5869403 7083234
11817511 6163096 7138256
11817513 6823525 2753108
11817517 5979147 10153981
11817521 5869403 8513860
11817524 5869403 8513882
11817526 5869403 9267309
11817528 5869403 7138271
11817529 5869403 5139894
11817531 5869403 8513885
11817536 6823525 8513855
11817538 5869403 7138287
11817542 7179946 8513892
11817544 6823525 9267299
11817545 6823525 8513878
11817546 6705551 8495099
11817547 7058180 8513914
11817548 7058180 8513914
11817550 7058180 9267291
11817552 7058180 5701726
11817553 6705551 6237879
11817557 5869403 8513903
11817558 7058180 10153986
11817559 5869403 8513891
11817560 5869403 9267302
11817564 7058180 8513926
11817565 5979147 10153987
11817567 7058180 6338319
11817568 5869403 9267306
11817570 5869403 7670004
11817571 5869403 5139934
11817572 7058180 8513889
11817573 6823525 6058118
11817574 5979147 10153992
11817576 7058180 9267831
11817577 7058180 8513902
11817578 5615357 4850921
11817580 7058180 10153974
11817581 7058180 9261250
11817935 7006926 8567980
11817937 7179946 8568005
11817940 6163096 7750994
11817943 6705551 4019471
11817945 5553901 9730144
11817947 5869403 8568007
11817948 7006926 7759674
11817949 6823525 4019502
11817951 5869403 9730136
11817953 7179946 9730154
11817957 7058180 7759675
11817958 7006926 9960102
11817962 5455898 7759695
11817963 7006926 7759688
11817967 5869403 8567992
11817970 7179946 9730124
11817971 7006926 9730141
11817973 6705551 8562556
11817974 5553901 9730164
11817975 5869403 6712577
11817976 5553901 8567967
11817977 5553901 7759713
11817978 5553901 7751023
11817981 7179946 7759676
11817982 5615357 9730152
11817983 5553901 7759685
11817985 7179946 7759702
11817986 5553901 7751040
11817987 5869403 7751041
11817988 5553901 8567966
11818183 5869403 6338308
11818184 7058180 10153996
11818185 7058180 10525309
11818188 7058180 10154002
11818193 6823525 10153994
11818532 6232043 7210137
11818558 5222 6419299
11818616 6232043 7303973
11818619 6164274 7210190
11818621 6232043 9291880
11818940 8909190 7223737
11818943 8909190 4760996
11818957 8909190 8006063
11819497 6232043 9203090
11819536 6232043 9114707
11819592 6773103 8338625
11819597 10560093 7501935
11819602 9147844 9964454
11819603 8933565 5829357
11819605 6773103 9147849
11819607 9147844 9147854
11819608 2985830 7501940
11819610 6232043 4931494
11819612 2985830 9500954
11819617 9147844 9964447
11819618 5836207 8578182
11819620 6232043 9111049
11819624 6773103 9208451
11819627 9147844 9964426
11819629 6232043 7501952
11819630 8933565 9147853
11819634 9147844 9964429
11819637 10583012 7501945
11819641 6232043 8317033
11819643 9032966 8334676
11819644 3526 8334646
11819649 9964434 7093554
11819650 9032966 7129499
11819899 5869403 9220229
11819910 7058180 7068827
11819913 5615357 8675584
11819914 5869403 5718758
11819915 7062654 6404971
11819918 7006926 11012647
11819922 7179946 10022753
11819931 6795478 2214170
11819933 7058180 10022791
11819942 5869403 7068863
11819946 7006926 5474232
11819947 7179946 7068880
11819948 6823525 9140201
11819956 7062654 7068849
11819962 7006926 7068857
11819966 7179946 4748013
11819974 5869403 5718490
11820164 5869403 7656292
11820166 5869403 7656268
11820168 5869403 2887005
11820173 7006926 7656288
11820177 7179946 9260197
11820185 5553901 6789269
11820192 7058180 7656259
11820194 5869403 6073661
11820197 7058180 7656257
11820198 5553901 7656251
11820205 7006926 6789247
11820208 7058180 7656245
11820211 5869403 7656267
11820226 7179946 6073672
11820227 7058180 4784132
11820228 7062654 4784198
11820229 5553901 5363892
11820231 7058180 5363972
11820348 5455898 4857655
11820349 5765679 9470215
11820350 7006926 6011901
11820351 5765679 9501006
11820353 5765679 4990015
11820355 329462 9501004
11820356 8117366 5078694
11820357 6232043 9500983
11820358 5765679 9501033
11820359 329462 6139824
11820360 6232043 3898685
11820362 358768 9480929
11820363 6232043 9470233
11820364 329462 9501005
11820365 329462 5078689
11820366 358768 9470250
11820367 5765679 5357000
11820370 329462 9470266
11820371 329462 9470213
11820374 5765679 4989945
11820375 5765679 4414145
11820376 329462 9470219
11820378 6705551 6011890
11820384 6232043 5357019
11820385 329462 9500981
11820386 358768 5358758
11820387 329462 9470200
11820389 329462 9500982
11820390 329462 3898827
11820393 329462 6515381
11820394 6232043 9470207
11820395 6232043 9501031
11820396 6232043 9472168
11820400 329462 9470211
11820402 7179946 4917472
11820404 5869403 6011888
11820582 5869403 7740244
11820584 5615357 11012687
11820586 5869403 6404961
11820592 5455898 11012688
11820596 7058180 9458819
11820597 7179946 8026358
11820598 5455898 2942907
11820599 6823525 9140164
11820600 5869403 11012695
11820602 7058180 8675505
11820606 6705551 8675598
11820612 5869403 11012700
11820617 5869403 7611255
11820618 7058180 7611246
11820623 5553901 9458822
11820627 5869403 7618666
11820632 7058180 8578461
11820633 7006926 9485864
11820636 5553901 8714895
11820641 7058180 9458807
11820657 7058180 7906925
11820666 7179946 10022883
11820670 6705551 10022898
11820671 7058180 8675519
11820672 7058180 8675519
11820677 7062654 11012734
11820678 6705551 10022877
11820682 7058180 10022860
11820683 7179946 10022776
11820690 7006926 10022908
11820694 7006926 10022907
11820695 7006926 10022885
11820696 7058180 10022755
11820697 6705551 10471976
11820698 7058180 10480104
11821581 5869403 8451885
11821720 10687295 6257981
11821721 5869403 8360324
11821722 7006926 7120432
11821723 7058180 4798123
11821725 6823525 10097092
11821729 2985733 9543852
11821730 7006926 8897078
11821736 6163096 6475526
11821738 5869403 9147178
11821747 5455898 7120381
11821749 5869403 6257924
11821752 5014534 9365654
11821753 5455898 9147187
11821754 7058180 8360312
11821759 7058180 7120436
11821760 6823525 6475514
11821761 6163096 6257933
11821763 5869403 7115092
11821764 2985733 7552785
11821765 5615357 6475566
11821766 5455898 2789963
11821767 5014534 9147203
11821773 6163096 9147081
11821776 6163096 9339549
11821777 10687287 6257994
11821779 6823525 9147190
11821781 6823525 6257996
11821970 10583010 8127255
11821971 7006926 8277734
11821972 10583008 11426364
11822274 5553901 7199866
11822275 5869403 7199844
11822277 7058180 9212174
11822278 7062654 9212161
11822279 5553901 9212122
11822281 7058180 9212116
11822290 7062654 9212148
11822292 5615357 2632388
11822293 7062654 8455154
11822296 6163096 7452102
11822297 6705551 7199874
11822299 7058180 6074188
11822301 6705551 9212151
11822303 5553901 6074168
11822318 5869403 8455194
11822320 7179946 5014990
11822322 6705551 7452133
11822325 6705551 6074162
11822328 5553901 9212119
11822330 5869403 6074196
11822331 5869403 7452088
11822332 6163096 8455208
11822340 5869403 9212154
11822341 5869403 8455197
11822342 6705551 6074208
11822348 6823525 5583545
11822349 6705551 7199888
11822351 7058180 6074197
11822352 5869403 6074163
11822382 6823525 6475455
11822386 7120416 8360279
11822393 5869403 7552729
11822395 6823525 9147169
11822397 6705551 6257897
11822398 7058180 4798906
11822399 6163096 4798995
11822401 10687287 6475494
11822405 10687287 7120393
11822410 6823525 9147096
11822411 7179946 4797491
11822412 7065320 9339548
11822419 11226300 9147085
11822421 5869403 7120415
11822422 6823525 9147088
11822423 5869403 8360300
11822425 6823525 6475554
11822429 5869403 7546346
11822430 6823525 4797632
11822431 7058180 6475580
11822432 6823525 6475433
11822439 7006926 8360296
11822512 6288533 10998329
11822519 6232043 8281862
11822733 5553901 6538042
11822735 9409080 6217398
11822739 7179946 10658578
11822741 7006926 6795470
11822743 5869403 6817078
11822745 7006926 6992758
11822746 9847821 10072817
11822749 7179946 8038556
11822763 7058180 7878247
11822767 5553901 6619565
11822768 6823525 10658585
11822769 7006926 7386334
11822770 6163096 5444441
11822771 5869403 7799718
11822772 7006926 9734986
11822776 10053411 9891483
11822781 9409080 7799711
11822789 6705551 9059283
11822794 7058180 9059298
11822796 5553901 9714496
11822798 5553901 8675516
11822801 9409081 8472275
11822807 10585821 9714531
11822808 6163096 9059327
11822811 6705551 9877303
11822816 7062654 8487596
11822827 5615357 9714534
11822829 10585821 7847822
11822832 7006926 7847829
11822834 9847821 11566698
11822839 5615357 7847841
11822847 10053392 10073596
11822849 7062654 9537615
11822851 10053392 9891478
11822853 6705551 10088718
11822854 7006926 10088719
11822855 10053392 11566705
11822869 10053416 11566718
11822874 10053416 10093504
11823289 7058180 5974797
11823646 9409081 7161453
11823651 8925411 6332076
11823661 8920770 7161444
11823664 8925411 9194192
11823668 8925411 7693258
11823670 9409080 6332038
11823675 8925411 7693256
11823690 9409080 9194183
11823699 9409080 7161417
11823813 5869403 5721820
11823923 6823525 2931764
11823926 6705551 6461927
11823929 6823525 7026863
11823931 5869403 6461921
11823935 5869403 8692371
11823944 5869403 8692372
11823947 6163096 9343803
11823949 5869403 8021905
11823954 5869403 8692354
11823956 5615357 9405431
11823959 6163096 6461966
11823962 5869403 6461903
11823972 5553901 8021902
11823977 5553901 8021838
11823982 5615357 4987506
11823992 5553901 7026871
11823995 5553901 7026868
11823997 5869403 8692343
11823998 6705551 5128250
11823999 5553901 5128322
11824000 7006926 2432626
11824003 5869403 9405453
11824019 5869403 8683269
11824022 7058180 8591996
11824023 6705551 8591974
11824036 7006926 9405423
11824040 5869403 9405382
11824043 7062654 5707145
11824044 6705551 9405410
11824045 6705551 9405386
11824048 7179946 9405443
11824049 6705551 9405408
11824616 7062654 6950489
11825077 6232043 4816360
11825239 7006926 7398457
11825250 7006926 7385164
11825260 7006926 4119218
11825266 5615357 9400693
11825267 7006926 9418579
11825270 6795478 9418552
11825408 7006926 10604504
11825440 7062654 6748119
11825458 9841502 7207472
11825523 7006926 10834584
11825682 7058180 10046565
11825705 7006926 11317383
11825718 7062654 9187801
11825720 6705551 11317381
11825722 7006926 11317361
11825724 6705551 11317409
11825808 358768 7589635
11825841 6232043 9358378
11825843 6232043 7155698
11825847 6985419 10247706
11825850 5927 8268295
11825853 6985419 10247697
11825855 6232043 8629220
11825857 6985419 10247736
11825865 6232043 7556194
11825867 6232043 2237588
11825868 6232043 8660261
11825869 6232043 8660266
11825878 6985419 9881760
11825880 10247723 10531371
11825934 5869403 9040444
11825936 6705551 6948104
11825937 5869403 8070928
11825938 6163096 9592612
11825943 7006926 9040434
11825945 6705551 3631220
11825950 6163096 10758788
11825951 7058180 6967868
11825953 7062654 6172077
11825954 7179946 6967863
11825955 7006926 6200681
11825956 6705551 9040454
11825959 7006926 7113958
11825960 5869403 7113957
11825961 7058180 7113962
11825962 7058180 9755124
11825963 6163096 8226179
11825964 7006926 8226192
11825969 6705551 5737902
11825970 6705551 6959963
11825984 7058180 7144664
11825995 7058180 334509
11825998 6705551 5248873
11826001 7058180 5249358
11826723 7062654 9017116
11826748 7179946 9158215
11826752 7062654 8743943
11826771 6705551 9013756
11826779 7062654 8001386
11827589 6232043 9576595
11827597 10567125 6435166
11827598 10539731 8686448
11827599 10102615 7259471
11827604 10567131 8686477
11827610 358768 6435153
11827612 10567131 8686452
11827613 10582997 8404137
11827622 10460478 8404136
11827641 10261008 8181921
11827652 9996038 10708024
11827654 10567125 7259478
11827659 9884708 8686415
11827668 9685110 9133418
11827671 9685110 10708040
11827673 10567125 10708050
11827674 6232043 10708051
11827677 6705551 9425162
11827867 7006926 9071365
11828210 7058180 9379175
11828214 5869403 4894073
11828221 5869403 9379154
11828222 6823525 7081237
11828224 7062654 6371527
11828228 7006926 7812276
11828229 7062654 7812264
11828230 6705551 7812243
11828236 7058180 9379123
11828239 7065320 7081251
11828241 7006926 8620052
11828244 7062654 7812255
11828246 5869403 8620079
11828247 6823525 9379142
11828248 7065320 7812256
11828251 5455898 7806090
11828252 5869403 8620032
11828255 5615357 8789375
11828258 5553901 9379151
11828261 5553901 8030494
11828263 5869403 6367574
11828264 6705551 9379183
11828266 7058180 4651409
11828267 5869403 5397240
11828268 7006926 8620090
11828269 7179946 5673603
11828271 7006926 6371532
11828278 7058180 7081291
11828280 5869403 9379165
11828281 5455898 9379118
11828330 6163096 9948957
11828331 7179946 9948958
11828332 7062654 9948966
11828333 7062654 9948968
11828336 7062654 9948987
11828338 7179946 9948992
11828339 6705551 9069044
11828343 7006926 9948999
11828345 7006926 9949003
11828347 7006926 9949009
11828349 7179946 9949023
11828350 7062654 9949029
11828353 6823525 9949045
11828354 7062654 9949046
11828355 6163096 9968613
11828356 7062654 9949051
11828358 5869403 9949060
11828359 6705551 9949062
11828361 7062654 9949070
11828362 5869403 9723929
11828363 7058180 9949082
11828365 5869403 9949088
11828366 5869403 9949095
11828368 7058180 9949101
11828372 6705551 9949134
11828373 7062654 9949149
11828375 5869403 9949162
11828377 7006926 9302412
11828382 6232045 7758789
11828491 5570 6248835
11828915 7179946 7794624
11829053 6163096 9067369
11829173 7006926 10709691
11829176 6823525 10709695
11829219 7006926 10709771
11829225 6232043 6782310
11829438 5615357 6222620
11829439 6163096 8355748
11829440 7179946 9263344
11829442 5615357 8355759
11829716 7006926 8379154
11829717 7006926 9636003
11829724 5869403 8379145
11829726 6705551 8379144
11829730 5455898 9652213
11829734 7062654 9652217
11829736 5869403 8184651
11829737 5869403 9652214
11829742 7006926 6912581
11829748 5869403 6475794
11829754 6163096 7332483
11829756 5455898 4104699
11829757 7006926 8468204
11829765 5455898 7252794
11829768 7058180 10034173
11829770 5615357 10034214
11829773 7058180 10034216
11829774 6163096 5866367
11829775 5455898 8468208
11829776 6705551 9326634
11829778 7058180 10034200
11829780 5869403 7252758
11829782 7058180 10034205
11829784 5869403 7537364
11829785 5869403 9326656
11829787 7006926 7537382
11829791 6705551 7941349
11829793 7058180 10034190
11829795 7058180 9326679
11829796 5455898 6131470
11829800 7058180 10034176
11829801 6163096 7531235
11829804 6163096 9326676
11829805 5869403 7252757
11829807 5869403 8468192
11829808 7058180 7537370
11829819 9082964 6249419
11829952 7058180 5831991
11829954 6232043 6023933
11829955 7006926 8196669
11829956 5869403 5677090
11829957 7062654 4822517
11829962 7006926 4031977
11829967 5553901 8625844
11829973 6823525 8625815
11829975 7179946 6150186
11829976 10217467 8625834
11829977 6823525 7776787
11829978 7179946 7776788
11829979 6705551 8625808
11829982 7058180 7776785
11829984 7058180 6518780
11829985 7058180 5068681
11829987 5869403 6000297
11829991 7179946 4822542
11829993 6232043 6797417
11830002 7006926 7777664
11830003 5455898 9128020
11830004 7179946 10867760
11830743 10687294 7725841
11830745 10687294 9187451
11830750 10687294 7725839
11830752 10687294 5723018
11830754 5615428 9515726
11830759 10687294 9193835
11830762 10687295 6320084
11830767 10687294 7132260
11830771 10687294 9867266
11830772 10687294 7725834
11830774 10687294 5722996
11830776 10687294 7725832
11830777 10687294 5723015
11830778 2985830 7861824
11830779 10687294 8433832
11830780 10687294 7725825
11830784 10687294 3930538
11830792 10687294 8087901
11830796 2985830 4944812
11830801 10687294 7697678
11830804 10687294 5412665
11830814 10687294 8433802
11830815 10687294 9845729
11830816 10687294 7697683
11830818 10687294 8815837
11830827 10687294 9515690
11830832 2985830 9515724
11830834 10687294 9515703
11831497 10693916 6740617
11831532 9711521 6219077
11831554 5765679 6040030
11831614 10687291 7073192
11831625 5869403 9305039
11831627 6705551 7795724
11831630 5869403 8560269
11831633 6823525 7134581
11831646 7058180 8560265
11831653 7058180 8560266
11831781 5869403 9239277
11831782 5455898 8267657
11831783 6232043 9214624
11831784 8925411 9239271
11831787 8925411 8267669
11831891 5869403 6079869
11832690 7062654 8267675
11832693 5455898 8509731
11832695 5869403 9053017
11832744 6773103 8797749
11832746 5553901 9185726
11832749 6823525 8323218
11832755 10687287 7110335
11832756 10687287 7680919
11832758 10687287 6034130
11832763 6823525 9185668
11832769 10580152 7680908
11832771 6823525 8323194
11832779 6773103 9185664
11832781 10687285 6280201
11832782 6705551 8434332
11832783 6773103 7680876
11832790 10580152 7680917
11832791 10687285 2547151
11832794 10687287 7110348
11832795 6823525 7680939
11832796 10687285 9185659
11832800 5869403 9185729
11832802 5553901 7680899
11832805 6773103 5626577
11832808 6773103 9185678
11832814 10687287 7110283
11832816 7006926 2313181
11832824 6823525 7718394
11832827 6773103 8434331
11832828 6773103 9555976
11832831 9771601 6044388
11832841 6773095 9236989
11832856 6773103 8759444
11833108 6823525 8779542
11833110 6705551 7645123
11833112 5869403 8885004
11833118 7058180 6223299
11833120 7006926 7645088
11833124 6705551 7645107
11833125 6163096 6870673
11833126 5615357 10382185
11833127 5869403 6223320
11833133 5553901 9383276
11833134 6823525 9383277
11833135 7058180 4810340
11833139 5869403 3388074
11833141 7006926 6870687
11833144 5869403 9383274
11833147 5869403 6870682
11833148 5869403 9383251
11833149 5869403 6223317
11833152 5869403 5593798
11833155 5869403 9383241
11833157 6823525 9383234
11833162 7006926 6870659
11833163 7058180 9383266
11833165 5869403 9383243
11833172 7179946 9368928
11833175 5869403 6870680
11833177 7006926 9383247
11833178 5869403 9383257
11833183 5869403 4590373
11833185 5615357 10382155
11834622 7062654 2494737
11834624 9245794 2741323
11834625 9245839 10160760
11834626 7058180 7572151
11834627 6163096 4888851
11834628 7062654 8621518
11834629 7006926 10405106
11834631 7058180 8621479
11834633 6163096 8621462
11834634 7179946 9245828
11834637 5455898 7572165
11834638 7179946 2494741
11834639 7006926 9245809
11834642 7058180 7572147
11834643 7006926 7572136
11834646 5014534 10160763
11834649 7006926 7572148
11834651 7058180 7572181
11834652 7006926 2741273
11834653 7058180 8621515
11834655 10687287 8621458
11834656 5869403 2494755
11834658 5553901 7572161
11834659 9245839 10160792
11834660 10687287 316986
11834661 10687287 5764642
11834662 6163096 8621466
11834665 10687287 7572154
11834666 5869403 2262292
11834667 5869403 7572157
11834668 6163096 8592326
11834670 7006926 8621514
11834672 10687287 8621476
11834673 7058180 5732173
11834675 7058180 6115277
11834676 5553901 6115280
11834677 7058180 9245804
11834678 5869403 2262250
11834679 7006926 8621492
11834682 5869403 9245819
11834683 5869403 7572164
11834684 5553901 6115379
11834685 6163096 6115386
11834686 5553901 7572156
11834688 5553901 7323117
11834689 10687287 8621465
11834690 5014534 10160798
11834691 7058180 7020430
11834695 5553901 9245811
11834696 5869403 9245835
11834697 7006926 7020414
11834698 5014534 10160786
11834700 5553901 8621498
11834701 5869403 8621517
11834702 5553901 9245826
11834704 5553901 9245830
11834706 7058180 8621454
11834707 7179946 8621505
11834710 6163096 9245805
11834711 6163096 9240515
11834713 5869403 8621467
11834717 5014534 10160759
11834718 9245839 10160800
11834720 5014534 10160752
11834723 9245839 10160797
11834954 5869403 6886979
11835396 7058180 10462248
11835410 5455898 7030671
11835427 6705551 10462238
11835443 5455898 7030647
11835462 7058180 7867855
11835464 5553901 9042762
11837321 6232043 7599462
11837469 7062654 6634568
11837474 5869403 9193342
11837477 7179946 8224424
11837478 5553901 8224425
11837479 7062654 9193336
11837483 5553901 9193354
11837484 7006926 6632128
11837487 7062654 6632148
11837490 6705551 6632154
11837493 7058180 5287040
11837495 6705551 6632168
11837496 5869403 8951458
11837498 7179946 8951461
11837499 6163096 8940261
11837502 7179946 9193338
11837503 7006926 9193337
11837504 7179946 9193341
11837505 6163096 8018193
11837506 6823525 8053084
11837507 6823525 9193359
11837509 5869403 8950438
11837510 5869403 8950421
11837512 7058180 8950430
11837515 5615357 7125550
11837518 10571062 9767380
11838876 6705551 6476391
11838877 7062654 7420291
11838911 6773095 9152882
11838913 6773095 5632439
11838914 5869403 9152922
11838916 7058180 5632549
11838919 6773095 8440489
11838920 5869403 8007130
11838922 5869403 5883465
11838924 7006926 5883467
11838925 6773103 8007128
11838926 6773103 9152888
11838927 7006926 8440480
11838933 7065320 5632510
11838934 5615357 7086115
11838935 6773103 7086114
11838936 6773103 5632459
11838937 6163096 5782863
11838938 5869403 9152947
11838939 6773103 8007131
11838940 7058180 5883522
11838941 7058180 8435691
11838943 5553901 8007143
11838944 5869403 8007147
11838946 5869403 6382604
11838947 7006926 9152909
11838948 5553901 6382608
11838951 5455898 8440496
11838952 6705551 9152912
11838953 5869403 8440497
11838954 5869403 9152924
11838955 6163096 8007167
11838956 5455898 8440499
11838957 5869403 9178613
11838958 5869403 8007173
11838959 6773095 8440500
11838960 5869403 8007185
11838961 6163096 8007168
11838962 5869403 6276219
11838963 7062654 8007172
11838964 6705551 6382583
11838966 6773095 8440502
11838968 7065320 6276228
11838970 6773095 8440506
11838972 6773103 9152928
11838973 6773095 6276206
11838974 7058180 6382622
11838975 5869403 6378323
11838976 7058180 6382641
11838977 5869403 6382626
11838978 5869403 8440510
11838979 7058180 9152935
11838982 7006926 8007183
11838983 6163096 6378322
11838985 6773095 6382581
11838987 6773103 6461297
11838988 6773103 7461293
11838989 7058180 6405560
11838991 7006926 8928870
11838993 7058180 6355159
11838995 6705551 6355150
11839001 7006926 8928871
11839005 5553901 6355156
11839006 7058180 9609391
11839008 5869403 8928854
11839009 7179946 7783837
11839010 7006926 9609404
11839012 7006926 8928857
11839013 7058180 10669996
11839015 5869403 8928844
11839021 7058180 7783803
11839022 7062654 9609369
11839023 5553901 7783805
11839024 7006926 4863961
11839025 7058180 5701035
11839027 6705551 8928872
11839028 7058180 2565959
11839030 7058180 8928847
11839031 7006926 7132129
11839032 7058180 7604298
11839033 6163096 9609397
11839040 5869403 10088818
11839041 6705551 10087401
11839042 7058180 6355164
11839045 5553901 4861905
11839046 7062654 5701740
11839051 6232045 7119001
11839054 6232043 8198486
11839057 6232045 4786856
11839072 5869403 7783828
11839074 358768 8196409
11839076 358768 8196427
11839144 10601512 7206586
11839145 10601496 8862698
11839151 10601510 5707673
11839157 10601510 9646898
11839158 10601496 8121310
11839160 9880862 7207483
11839162 10601512 8862715
11839164 10601507 5011447
11839165 10601494 9337258
11839167 10601507 6477820
11839169 10053420 8862751
11839172 10601488 8862712
11839173 9880862 9115267
11839176 9880862 9120315
11839179 9905452 6477826
11839180 10601512 9120340
11839185 10234226 8121335
11839189 10601518 8862757
11839190 10098635 9182670
11839192 10184166 10634179
11839194 10601507 9120365
11839199 10601496 8860757
11839203 10331126 6254476
11839204 10053420 9120328
11839205 10601521 9120323
11839206 10601496 6471027
11839208 10601512 8047623
11839210 10601503 8860746
11839213 10601504 5744093
11839219 7263169 7207471
11839222 10253821 8121309
11839224 10601504 10490294
11839301 6705551 8674380
11839489 10687287 8358905
11839490 10687287 7439122
11839491 10687288 9180581
11839494 10687287 9180608
11839495 10687288 4467040
11839496 10687288 6543270
11839498 5014534 9180614
11839504 7179946 9180579
11839506 10687287 8358886
11839508 7006926 6543335
11839509 10687287 6543136
11839510 7006926 9180583
11839512 6823525 8358903
11839515 5869403 9180609
11839516 6823525 10689471
11839517 10687288 6950495
11839518 6823525 4467122
11839519 5869403 9180617
11839520 5869403 6543380
11839525 5014534 4467138
11839530 5869403 10322713
11839532 5869403 8358871
11839536 10687288 8358897
11839537 6705551 6543198
11839673 5765679 3983435
11839675 5553901 8449698
11839678 5765679 7724293
11839680 5869403 8451034
11839682 2985830 3983450
11839683 2985830 8449701
11839684 2985830 8449703
11839685 5765679 8451040
11839686 5765679 9196655
11839687 5765679 6665823
11839688 6705551 9196660
11839689 6163096 3983462
11839692 5765679 9196662
11839696 5869403 9196663
11839698 6232043 9196641
11839699 5869403 3983485
11839703 5765679 7320283
11839705 6232043 9196653
11839708 2985830 8243652
11839709 2985830 6674108
11839710 5765679 10834638
11839712 5765679 8243653
11839713 5869403 8243670
11839716 2985830 3983597
11839717 5869403 3983556
11840053 6232043 9985812
11840055 9771598 9196738
11840057 5553901 7057922
11840058 6232043 9985821
11840061 6823525 9196752
11840062 9771597 9985822
11840063 6232043 9985823
11840065 9771598 7057924
11840067 9680011 9196758
11840070 9771597 9985833
11840071 9771598 9196768
11840073 8657870 7827219
11840074 5014534 8491879
11840076 9771598 6329567
11840078 9771598 9196775
11840086 6232043 9985848
11840089 6306899 7827236
11840097 9771597 9196788
11840098 9771598 6329588
11840100 9771598 7792047
11840101 7006926 7827243
11840102 5869403 6329591
11840103 9771597 9985856
11840105 9771598 8491896
11840111 8657870 7057960
11840112 9771598 9196799
11840120 9680011 8460343
11840124 9771598 8460363
11840125 6232043 8460365
11840127 9680011 8460366
11840129 7062654 9196554
11840130 8657870 9196560
11840132 6232043 6851125
11840133 5869403 9196568
11840134 9771598 9196569
11840137 5014534 9196581
11840140 7179946 4821925
11840142 9771598 7057979
11840144 5869403 9986205
11840145 9680011 7776821
11840146 9409081 9986215
11840160 9771598 7776832
11840164 7006926 7776835
11840170 8657870 7776841
11840174 5869403 7058007
11840719 9695835 7870572
11840735 6232043 9246906
11840737 5765679 9227840
11840767 5765679 9246977
11840774 9246928 4838836
11840777 9695835 7470156
11840894 358768 9850735
11840896 358768 9850736
11840897 5869403 9850738
11840898 9409081 9850748
11840900 358768 9850755
11840901 9409081 4018992
11840902 6232043 9850765
11840904 5869403 9850774
11840906 358768 9924274
11840907 5869403 10759948
11840911 5869403 9924277
11841112 9409086 8656088
11841198 5869403 4902187
11841203 7058180 10022838
11841406 9409081 9986221
11841410 5765679 9196664
11841467 5515355 8282739
11841468 5515355 8282739
11841469 5515355 8282739
11841470 2985733 7237223
11841475 2985733 7237223
11841476 2985733 7237223
11841477 5515355 8282730
11843536 9409081 9436047
11843543 9846436 9436057
11843544 9409081 9435737
11843554 6163096 8789188
11843945 8153347 8431598
11843949 9024 9759439
11843952 9024 8431603
11843955 8153347 9429600
11843957 8923291 8431608
11843962 5543599 8431615
11843965 9409081 8431609
11843973 8923291 7716796
11843978 9409081 7716803
11844378 7062654 2889540
11844379 6163096 6500467
11844381 7179946 7579048
11844382 6163096 5553598
11844384 7058180 7579085
11844385 6163096 7275076
11844387 7179946 7275576
11844388 6823525 7275074
11844389 7006926 7579035
11844390 6163096 7579074
11844391 6163096 9166733
11844392 7058180 5553593
11844393 6823525 9166803
11844394 5869403 9166793
11844396 7062654 9166766
11844397 7179946 7579062
11844399 7179946 7579039
11844400 6705551 4876571
11844401 6705551 7964092
11844404 6163096 9166765
11844405 6705551 6500489
11844406 5869403 7579077
11844407 7179946 8398889
11844408 6163096 5553463
11844410 5869403 7275555
11844413 6705551 9166747
11844414 6705551 7579071
11844415 7006926 9166782
11844416 5869403 2637662
11844421 6705551 9166787
11844422 6163096 6500432
11844426 5553901 5553560
11844429 5553901 7275602
11844430 7006926 7579076
11844431 6705551 7579064
11844432 7179946 9166775
11844433 7179946 9166796
11844436 5869403 2637666
11844437 7179946 7275586
11844438 7058180 7275585
11844442 6705551 5553527
11844443 7058180 7579050
11844445 5869403 9166773
11844449 6705551 2889542
11844450 5553901 8398862
11844453 6163096 7964096
11844454 7062654 7964091
11844456 5869403 8398945
11844458 6163096 4876097
11844460 7062654 8398888
11844464 5869403 8398882
11844465 7179946 8398921
11844466 7179946 8398863
11844469 7179946 8398857
11844470 7179946 8398857
11844471 5869403 8398872
11844473 6705551 8398952
11844480 7179946 2883937
11844481 5553901 7637685
11844483 5869403 8056160
11844489 6163096 9767993
11844490 7062654 7522004
11844687 5455898 5463464
11844692 5615357 5463481
11844704 5615357 7328899
11844711 8188391 9781209
11844728 7058180 8249320
11844730 7058180 8974647
11844732 5869403 7024217
11844733 7058180 7901893
11844837 358768 9492043
11844838 6232043 6253130
11845025 7179946 3652851
11845028 7062654 7671777
11845031 7058180 6539973
11845038 7058180 7275981
11845044 7058180 9438251
11845331 5869403 8386976
11845352 9947757 8000483
11845360 9947757 10673706
11845364 8172550 7528475
11845365 9409085 7528465
11845366 9004143 9091457
11845367 10560093 5764281
11845368 10589303 2528413
11845369 4570 10378349
11845371 9004143 6439288
11845372 9409086 6934550
11845373 7872849 7342854
11845375 4570 9926855
11845376 7872849 6439285
11845378 8172550 9462382
11845380 10560093 2113739
11845381 9409086 7169337
11845382 9409085 6438877
11845383 9004143 7787715
11845385 5776 8580869
11845389 8172550 9389155
11845390 9409085 7787719
11845391 9409086 10378353
11845396 7872849 6730510
11845399 9409086 8308230
11845401 10224111 6439333
11846405 5615357 8611527
11846409 5869403 8611524
11846415 6705551 7564187
11846436 5615357 4124953
11846563 9756017 9719103
11846565 9756017 7108443
11846566 10644194 6257379
11846567 9756017 9719116
11846568 9756017 8025048
11846570 10583007 8283890
11846572 10583007 5019923
11846575 10583007 8025066
11846580 7006926 10224482
11846846 10687287 7617819
11846847 2985733 7617794
11846850 10687287 10090001
11846852 10687287 6740712
11846857 11226300 8466670
11846859 10687287 6740698
11846863 6823525 6740733
11846864 10687287 7617805
11846865 10687286 8466660
11846868 10687287 8466666
11846869 6823525 7617821
11846870 10687287 7617777
11846871 6823525 7617806
11846872 10687286 9288529
11846873 10687287 10089984
11846874 10687287 10089996
11846876 6705551 8466727
11846878 11226300 6032896
11846879 10687287 6032931
11846880 6773103 2607799
11846882 7267396 6740715
11846885 5869403 4737614
11846886 5869403 4737614
11846890 6773103 6032928
11846892 6773103 8466705
11846893 6163096 5434099
11846894 6773103 2369319
11846895 6773103 2858794
11846897 6823525 8466730
11846898 6163096 2858799
11846899 6163096 6740700
11846900 6773103 6740707
11846902 10687287 8466734
11846906 6773103 5645565
11846907 6773103 5645565
11846908 5869403 7617754
11846909 7006926 4737524
11846910 5615357 9288596
11846912 6773103 9288576
11846913 6773103 9288576
11846914 6163096 8466724
11846918 7267396 2369346
11846919 6773103 10090018
11846922 5869403 8466664
11846925 10687287 7617784
11846930 6163096 7617798
11846975 7006926 8532364
11846982 7006926 8532377
11846997 7179946 9272368
11847318 10000522 9906839
11847321 9157530 7389117
11847330 6163096 7379707
11847348 7058180 8596126
11847358 9174272 9906828
11847377 5869403 6249032
11847379 6163096 9492674
11847905 7006926 7886938
11847916 7062654 7886961
11847983 7179946 7590395
11847985 6795478 7915368
11847988 7058180 9651962
11847994 6823525 7664121
11848021 7062654 8345277
11848049 7179946 10006713
11848081 7062654 5796911
11848083 5553901 6333858
11848085 7058180 6710886
11848086 5869403 7568360
11848087 7058180 10180248
11848089 6823525 2951792
11848092 5869403 8784012
11848093 5553901 2697612
11848096 7058180 4927688
11848097 7065320 9548893
11848098 5553901 9548877
11848297 5869403 8317837
11848300 5869403 8317839
11848302 5869403 5077436
11848303 7062654 7573839
11848310 7006926 10033944
11848320 5869403 10033959
11848399 5869403 9548859
11848403 7065320 9548860
11848404 7058180 11347528
11848405 7058180 9548882
11848409 7179946 9548895
11848411 7058180 9548852
11848414 7058180 9272510
11848419 7058180 7741354
11848421 7058180 11369903
11848422 5869403 7741364
11848423 7179946 7418857
11848424 5615357 7565345
11848427 7058180 11369902
11848430 5553901 8779633
11848434 5455898 5797671
11848650 8657870 9421904
11848653 7006926 8759106
11848654 7179946 8066039
11848657 7006926 8759113
11848658 7058180 8759116
11848660 6795478 9434687
11848661 7006926 8759124
11848664 6232043 9421914
11848666 5869403 9434695
11848670 7179946 8764503
11848672 5869403 8759103
11848676 6795478 9434684
11848678 9680011 9726577
11848680 7179946 2688129
11848681 8657870 9726579
11848685 6163096 9726584
11848686 7872849 2688140
11848689 7065320 9434668
11848690 7062654 9421928
11848694 7062654 8749021
11848695 6823525 8759139
11848696 7065320 9434682
11848697 6705551 9421933
11848698 7179946 8749013
11848699 8657870 8749014
11848700 8657870 8749015
11848735 10585822 10599135
11849227 6232043 8325470
11849228 6232043 8740185
11849231 6232043 8325474
11849235 6232043 8325471
11849238 10217467 8325464
11849243 358768 8325462
11849245 10217467 9920999
11849248 6232045 7947838
11849250 6232043 8325457
11849251 10217467 9921010
11849252 10217467 9921014
11849255 6232043 1467282
11849257 10567131 9921031
11849258 6232043 2522229
11849259 6232043 7420714
11849550 10687289 6885334
11849552 10687289 10181956
11849554 5869403 10847376
11849556 5869403 6885343
11849557 5553901 8362786
11849559 5869403 8028988
11849560 10687289 9165317
11849561 5869403 8362795
11849562 5869403 9165319
11849563 5869403 8028498
11849564 5869403 8362775
11849566 7058180 9165310
11849567 10687289 8028954
11849569 5553901 9164005
11849570 6823525 7890392
11849571 5869403 8028986
11849572 5869403 9165278
11849575 5869403 10181961
11849576 7065320 9164006
11849578 10687289 9165288
11849580 7179946 8028990
11849581 5869403 8362765
11849582 10687289 8362766
11849584 7006926 8036439
11849585 5869403 9164009
11849586 5869403 6885387
11849591 5553901 8028504
11849592 5869403 7991668
11849593 5869403 8361458
11849596 6705551 9165306
11849598 10687289 8362794
11849899 5869403 9165312
11849900 7065320 6885412
11849901 6163096 9165301
11849906 7006926 9165283
11849913 5869403 4531072
11850392 10053411 9891477
11850893 5615357 4697889
11851240 7058180 8455710
11851259 5615357 6050055
11851273 5869403 6074294
11851276 359323 6775842
11851278 359323 6666633
11851279 7006926 9649736
11851281 7006926 7379599
11851283 6705551 6666675
11851289 359323 7319866
11851491 7412214 7694608
11851740 5615357 2535937
11851741 5869403 8282734
11851744 5615357 9186626
11851745 7006926 8282757
11851747 6823525 2334323
11851750 5869403 8282746
11851751 5869403 9201242
11851754 7006926 8469856
11851759 2985733 9967593
11851760 7058180 9967576
11851762 5869403 9201257
11851763 7058180 9967565
11851764 6163096 9731497
11851765 5869403 7577933
11851767 2985733 9967561
11851768 7058180 9967554
11851769 5869403 7241050
11851771 6823525 9201238
11851794 2985733 9967604
11851801 5615357 7237220
11851802 2985733 9958056
11851803 2985733 9967605
11851804 2985733 9967587
11852404 7058180 9336905
11852405 10687287 4954318
11852411 6773103 9322603
11852414 10687287 9322602
11852415 6773103 4954717
11852416 6823525 9336904
11852418 6773103 8401594
11852419 10687287 5752726
11852421 10687287 6005239
11852424 11226300 8401593
11852425 6773103 8401573
11852427 10687287 8401597
11852429 6773103 6005243
11852430 6163096 8401599
11852431 5455898 6005257
11852432 6773103 9322591
11852434 6773103 8401588
11852438 10687287 6164419
11852439 5553901 8401564
11852442 5869403 8401562
11852443 5869403 8401570
11852444 6773103 8401582
11852447 5869403 9322595
11852449 6773103 9322593
11852450 10687287 9322605
11852740 9409086 6403932
11852746 9409086 5260346
11852749 6164274 7779501
11852750 5332300 7308020
11852756 5332300 9244027
11852757 6232043 10051537
11852758 5765679 9244058
11852764 9711521 7626360
11852766 358768 7626381
11852767 9711521 7626398
11852769 358768 9244065
11852771 6164274 8603445
11852772 6164274 10051565
11852775 358768 10051594
11852777 9409086 9244068
11852780 6164274 10051572
11852781 358768 10051527
11852782 6232043 10051568
11852790 9409086 4535271
11852792 6232043 5725774
11852793 6164274 10051544
11852795 9711521 8656159
11852799 9409086 4958586
11852802 9409086 6403927
11852806 5332300 9244030
11852807 6232043 9244064
11852808 358768 10051563
11852809 6232043 10051577
11852810 5765679 8656131
11852812 6164274 10051615
11852815 6232043 10051588
11852818 6164274 6761619
11852820 6232043 9244055
11852823 6232043 7626346
11852825 358768 6761706
11852848 5553901 11435026
11852850 7062654 11434966
11852869 7006926 6463866
11852880 5615357 9357959
11852917 6705551 7337911
11852926 7062654 7337908
11852927 7062654 7337902
11852995 7179946 6608143
11852997 7062654 6628274
11852998 5869403 7526994
11853001 5455898 8759429
11853006 5869403 8365566
11853010 5455898 7159484
11853012 5553901 9166416
11853014 5869403 7527001
11853016 5553901 2621791
11853024 7062654 7527006
11853026 6795478 9166457
11853028 7179946 7159480
11853031 7006926 7527025
11853032 6705551 6296689
11853033 5869403 9166460
11853036 7058180 7526993
11853038 5615357 7527019
11853041 5615357 6633823
11853043 6795478 7932404
11853044 6163096 9166424
11853046 6163096 9166434
11853048 7062654 7932402
11853051 7179946 6633837
11853206 6232043 6463878
11853207 7006926 4158768
11853212 7179946 9366780
11853225 6232043 9741657
11853232 5869403 7215749
11853239 6823525 9909113
11853240 7058180 7062982
11853242 7006926 9202542
11853248 9202553 9909162
11853254 5869403 5761181
11853257 5869403 5863357
11853259 5869403 7763009
11853262 6705551 9202467
11853266 5729918 7063015
11853273 5553901 9909114
11853274 7058180 9909157
11853275 6823525 7063000
11853276 5869403 9202513
11853278 7058180 9909140
11853280 6163096 9202516
11853281 7058180 9909099
11853282 9202553 9909110
11853287 6823525 9909143
11853293 5553901 7762976
11853294 6795478 6290085
11853297 6163096 7762993
11853298 5615357 6290096
11853299 7006926 7762970
11853300 7179946 8007584
11853301 5553901 9909112
11853305 7006926 4958685
11853307 7058180 8481918
11853308 7006926 8481917
11853310 5615357 9202511
11853311 7006926 8481919
11853313 6795478 9202500
11853316 7058180 9202481
11853330 5553901 7063058
11853334 7058180 5761132
11853338 7006926 9202489
11853571 7283492 5022165
11853578 9611502 357865
11853581 10539599 8314931
11853592 10539599 8314931
11855147 7058180 8466034
11855148 5615357 8466033
11855149 7006926 5406005
11855150 6823525 8466019
11855152 7062654 7871455
11855161 6823525 7871510
11855163 6823525 5781750
11855164 6823525 7627917
11855167 7179946 8466021
11855168 5869403 5781651
11855171 7058180 7632958
11855176 5869403 8466023
11855178 5869403 7871470
11855181 5869403 7102108
11855184 6163096 7632956
11855185 7006926 8466028
11855191 5615357 9209638
11855192 6823525 9209659
11855193 7006926 10036655
11855207 5869403 9143671
11855231 5869403 7529800
11855233 6705551 7529791
11855260 7006926 9143650
11856554 9695835 9143315
11856557 9695835 8654097
11856566 9695835 9524755
11856645 6232045 7421020
11856657 6232045 8295410
11856658 5765679 6653143
11856667 5869403 9758698
11856670 6823525 9758695
11856672 6705551 6894772
11856673 7006926 9758706
11856676 7006926 5438600
11856682 5553901 10245374
11856684 6795478 10245373
11856686 5869403 4473710
11856688 5615357 10245383
11856690 7179946 7953668
11856691 7058180 9760725
11856702 7179946 7851154
11856705 5553901 7188222
11856710 5553901 7654136
11856711 7006926 6423288
11856713 7006926 7654114
11856716 5869403 7851262
11856717 5553901 7188231
11856718 7062654 7851273
11856719 7006926 9623608
11856720 5615357 7851279
11856721 7006926 7654146
11856725 5615357 7851301
11856727 5869403 7851335
11856728 6823525 7174748
11856729 5869403 8561093
11856732 7062654 7654103
11856734 6163096 8486422
11856736 7179946 8781903
11856737 7179946 10020296
11856738 5869403 7188205
11856740 7062654 8486429
11856742 7006926 5643901
11856743 7006926 8567812
11856744 7058180 5643882
11856751 6163096 9464332
11856752 7062654 7654115
11856755 7179946 6968573
11856756 7058180 6968574
11856762 5615357 8567813
11856763 7062654 8486435
11856769 7006926 9464329
11856771 7058180 9082385
11856774 7006926 9082370
11856775 5553901 9082375
11856783 7058180 9082381
11856785 6705551 9082367
11856786 7006926 9082372
11856787 7058180 9311106
11856788 6705551 9312261
11856825 5869403 9574721
11856838 7006926 10155470
11856843 6163096 9574739
11856848 7058180 10155479
11856851 7179946 10155483
11856856 5869403 7984340
11856864 7179946 10478915
11856876 5869403 9574791
11856881 7006926 8795203
11856882 7179946 10155442
11856883 5869403 9574753
11856888 7006926 10155487
11856899 7179946 10155450
11856913 7006926 9574806
11856915 7179946 10155434
11856929 7006926 10518037
11856930 7179946 10155496
11856937 6823525 9574703
11856938 5615357 9574761
11856945 5615357 5992731
11856947 7006926 9574782
11856957 5869403 5992756
11857163 7179946 7726504
11857168 6705551 8553804
11857195 10646045 8374035
11857196 6823525 6343777
11857201 7058180 6902173
11857205 6163096 6700052
11857261 6705551 6528857
11857262 9409081 5866412
11857265 6705551 9467208
11857270 5869403 8133918
11857272 7006926 8565325
11857274 10687287 7392948
11857277 6705551 7392953
11857280 9409084 5866444
11857281 9409081 8133921
11857284 6823525 5866456
11857285 9846436 8133902
11857288 6823525 7392959
11857290 9409081 9807524
11857293 9409081 8133883
11857299 7179946 9467162
11857303 10687287 6528899
11857305 7006926 7392973
11857308 9409080 8565336
11857310 9846436 7819453
11857313 7006926 9467199
11857314 9409081 9467235
11857315 7179946 7819445
11857316 9409081 8565324
11857317 9409081 7819446
11857320 9846436 8565317
11857321 10687287 7819451
11857323 7006926 9509959
11857325 9409084 5255297
11857326 9409081 10647811
11857327 6705551 9467224
11857328 6705551 9467218
11857329 5869403 8565329
11857330 9409084 6678986
11857332 5869403 9463304
11857333 9409081 6296976
11857336 5869403 8565327
11857338 10687287 8565369
11857339 6823525 9467182
11857340 6705551 9467188
11857343 6823525 9467222
11857345 9409081 9467238
11857474 5869403 9341748
11857475 6823525 9341764
11857476 5014534 7078008
11857479 5869403 7754946
11857480 6823525 7754972
11857481 5869403 7754970
11857482 5014534 6303204
11857483 5869403 5605979
11857484 6823525 7733597
11857485 7006926 5606415
11857486 5869403 8891507
11857487 5869403 7754936
11857488 5869403 8891500
11857489 5014534 9341774
11857490 5869403 8890747
11857491 7058180 8891489
11857492 7058180 7077987
11857493 5014534 8891525
11857494 5869403 5606419
11857495 5869403 7077986
11857496 6795478 9341784
11857497 5869403 8891526
11857498 5869403 5606069
11857499 5869403 3181055
11857500 4570 7754966
11857502 5869403 8891520
11857503 6823525 8891513
11857505 5869403 8891519
11857506 5553901 7078037
11857507 7058180 8891503
11857509 7006926 6303231
11857510 7058180 7078014
11857511 5869403 6303200
11857512 6705551 7078028
11857513 5869403 7078022
11857517 4570 4788503
11857519 7062654 6303196
11857520 5869403 8891538
11857521 5869403 8891539
11857522 7062654 8891506
11857646 7179946 8404662
11858036 9809582 4470007
11858078 7006926 9180577
11858204 5869403 6303218
11858237 8253120 9508971
11858240 7062654 6160936
11858269 6705551 7649591
11858318 9109087 9824143
11858354 6823525 6391569
11858368 6232043 9102587
11858425 5553901 9082376
11858471 10585822 5810473
11858479 6795478 8025528
11858484 6705551 7446509
11859154 5869403 5827283
11859617 9409081 10125534
11859623 9409081 10197647
11859624 5553901 6468263
11859625 5869403 6468268
11859632 6773103 7141798
11859634 5553901 7211620
11859637 5869403 7787518
11859640 5869403 6468265
11859641 9409081 10197640
11859650 9409081 10125546
11859651 7006926 6468256
11859653 6705551 5603244
11859654 9409081 10553448
11859655 6773103 6468275
11859656 9409081 10224050
11859657 5869403 9555811
11859659 9409081 10125540
11859660 9409081 10197662
11859667 7058180 9006063
11859668 6773103 8248768
11859669 9409081 10197670
11859670 6773103 9437846
11859676 5553901 8508097
11859678 5869403 7472265
11859681 5553901 9742993
11859682 6823525 6648238
11859690 7006926 8073882
11859691 5553901 9523976
11859920 7179946 7250053
11859922 6306899 9422982
11859923 5869403 9423019
11859924 7006926 9033539
11859925 5615357 9423014
11859931 6823525 5830442
11859933 5615357 9423010
11859934 7179946 8007992
11859935 7058180 9422984
11859936 7006926 4728213
11859937 5615357 8422577
11859938 7062654 7250067
11859939 7058180 7708250
11859941 7058180 7708253
11859942 6705551 8422585
11859943 6795478 7141396
11859945 5553901 8422564
11859946 7006926 7708491
11859947 5869403 7708494
11859948 5869403 8007991
11859950 7179946 8007995
11859951 5615357 7708276
11859954 5553901 6647732
11859955 7062654 7708295
11859957 7006926 8422562
11859958 5553901 7708304
11859959 5869403 8422574
11859960 7058180 7708314
11859961 6823525 8422594
11859965 7062654 7708362
11860021 9215 7594618
11860026 9215 5605267
11860027 9215 5605267
11860028 5455898 10012053
11860033 7065320 5605043
11860037 10687287 9215354
11860039 7065320 10012058
11860040 6773095 8477680
11860041 6773095 6252018
11860045 5615428 5273236
11860046 5615428 9215376
11860049 5455898 10011512
11860050 6773095 5605230
11860051 7065320 8477725
11860052 6773095 5605068
11860054 5615428 5605554
11860056 7065320 8477667
11860059 7065320 9215378
11860060 6163096 9094791
11860061 5455898 5273765
11860062 7065320 8477732
11860063 7065320 5605253
11860066 7065320 7065305
11860203 5869403 8605183
11860219 5869403 8605171
11860378 7058180 4929065
11860387 7058180 4927834
11860389 5869403 4927829
11860401 5869403 9237690
11860415 4570 9237689
11860685 7179946 7043805
11860687 5869403 4845224
11860688 7062654 10118555
11860690 10687288 7043797
11860691 7058180 9239300
11860695 7179946 9239332
11860698 10687288 2777111
11860701 6795478 2529470
11860705 6823525 6245559
11860706 6795478 7043827
11860707 7062654 9239350
11860709 7065320 6245573
11860711 5869403 7043846
11860713 5615357 10118494
11860722 5615357 10118510
11860725 5615357 10118547
11860727 5869403 7043785
11860728 5869403 7043810
11860729 7062654 10118528
11860730 7062654 10118518
11860731 7058180 10118511
11860732 6823525 2529475
11860734 6823525 2529477
11860735 7062654 10118552
11860737 7062654 9239312
11860738 7062654 9239327
11860740 7179946 7043835
11860741 7062654 6245563
11860742 7006926 2296018
11860743 7058180 9239343
11860745 6795478 2296027
11860746 7179946 7043836
11860747 7062654 9305972
11860748 7062654 8400687
11860749 5455898 4845235
11860752 5869403 5726510
11860754 5615357 10118548
11860755 5869403 4845270
11860758 7179946 9239365
11860759 7179946 8400661
11860761 5869403 6245594
11860762 5553901 8400689
11860764 7062654 10118502
11860765 5869403 7627441
11860766 5869403 4845306
11860768 6705551 8400685
11860774 5869403 2777138
11860775 5869403 8400615
11860776 7058180 9239367
11860778 7179946 9239299
11860779 6823525 5727037
11860782 7058180 8769891
11860784 7062654 8769918
11860785 6823525 8400674
11860786 5869403 6245588
11860787 7179946 6245579
11860788 5553901 9239347
11860790 7065320 8769908
11860795 6705551 8400671
11860798 5455898 10074343
11860807 9695835 9006536
11860824 2985830 7599993
11861047 7058180 8368817
11861048 10687287 10432059
11861049 6705551 4894583
11861050 5553901 6391567
11861052 10687287 4894363
11861057 7006926 2584968
11861063 7006926 7715164
11861064 5615357 8368778
11861065 7062654 10077888
11861069 5553901 6740918
11861070 7062654 4894539
11861074 6705551 6740959
11861075 7006926 6740932
11861077 7179946 8368800
11861079 7006926 7715190
11861080 5615357 8368788
11861082 7179946 8368801
11861084 7006926 8368805
11861086 7058180 9394339
11861089 7006926 4894188
11861090 10687287 8368823
11861091 5553901 7715183
11861092 10687287 6713803
11861093 7058180 6740922
11861094 6705551 7715151
11861095 7058180 7715184
11861098 6705551 9394367
11861100 7006926 9394337
11861101 7006926 9394337
11861102 5869403 9394384
11861107 5553901 5698845
11861109 6705551 2831319
11861117 5869403 7715156
11861118 7058180 7715179
11861119 5869403 6391594
11861120 10687287 9394341
11861121 10687287 6391597
11861122 7179946 9386585
11861123 10687287 7175201
11861124 7062654 6391564
11861125 10687287 9394359
11861129 5869403 9394354
11861130 7179946 9394343
11861131 5553901 9394347
11861132 6823525 9394358
11861740 2985830 6343221
11861741 2985830 9704444
11861745 2985830 5607917
11861746 10585822 5810473
11861747 9409081 5791208
11861748 10217467 9704482
11861749 2985830 7162965
11861750 10585822 10599270
11861756 9680011 5361680
11861757 9846436 10038377
11861758 2985830 7104372
11861760 2985830 7649222
11861761 9409081 7561731
11861763 2985830 8329052
11861767 10217467 6343218
11861772 9846436 10038329
11861773 2985830 6343240
11861776 2985830 5791156
11861780 9409081 10038346
11861784 9409081 10038316
11861785 9409081 5791186
11861786 9409081 7104404
11861798 7058180 7170745
11861893 7062654 7744789
11861894 6705551 6181444
11861895 5553901 9295003
11861899 5869403 2510591
11861902 5869403 7744791
11861906 6163096 9295011
11861907 7058180 7744749
11861911 7058180 7010476
11861912 5869403 9294960
11861913 6705551 8548738
11861916 7006926 6181439
11861917 7179946 7744781
11861919 7062654 9294985
11861921 7065320 7744752
11861924 5553901 9294996
11861926 7058180 2510617
11861927 7058180 9294986
11862089 10217467 9704494
11862090 10583008 8329071
11862093 9846436 10073906
11862094 10583008 7104387
11862102 8909839 8329062
11862105 10583008 8901021
11862108 2985830 7561744
11862110 9409081 5344547
11862114 9409081 8329039
11862117 10217467 7077494
11862123 2985830 9704436
11862129 2985830 9704493
11862134 9409081 10038309
11862137 2985830 9704440
11862138 9409081 10038320
11862278 7058180 8195316
11862279 6795478 11425310
11862294 6705551 8998613
11862298 6163096 9507743
11862301 6705551 9603363
11862402 6232043 9301467
11862493 6705551 7009801
11862500 7179946 8435106
11862506 7058180 8459903
11862508 5615357 7861627
11862510 5869403 9226798
11862512 7062654 9226805
11862514 5869403 5532993
11862516 7179946 9226813
11862527 7058180 9226834
11862530 5869403 4856951
11862535 7179946 5532847
11862536 6705551 9226803
11862537 7058180 7260380
11862542 7058180 7668164
11862549 7179946 11340018
11862550 6705551 8383836
11862558 7179946 6792120
11862618 7058180 9051875
11862625 5615357 9051893
11862642 5615357 4195207
11862643 7062654 9226206
11863108 5553901 7653486
11863109 7058180 4295033
11863111 7065320 4295040
11863114 7006926 9167672
11863115 6823525 7649634
11863116 7058180 7653457
11863119 7058180 11412214
11863120 7058180 4295089
11863122 6823525 9167704
11863125 6795478 9167702
11863128 7006926 9079224
11863129 7065320 9079240
11863130 5869403 9902807
11863132 6705551 9167714
11863134 5455898 9079230
11863137 6163096 9079177
11863138 7058180 9167666
11863141 7006926 4295162
11863142 6705551 4295165
11863143 7006926 9167686
11863145 5455898 4295171
11863147 7058180 4295183
11863148 6795478 7649606
11863151 6795478 9079206
11863152 5869403 9079187
11863157 6823525 9167724
11863159 6705551 4295212
11863160 6705551 7649646
11863162 5869403 9079226
11863164 7179946 9167679
11863165 5869403 4295239
11863169 7058180 7649649
11863171 6823525 9079189
11863172 6795478 7649636
11863175 5869403 9167674
11863427 5869403 8622422
11863428 5869403 4898346
11863429 6232043 7631651
11863431 9409081 7631635
11863434 5615357 9391599
11863435 5869403 9391617
11863436 5869403 7631634
11863438 5014534 7631645
11863441 5869403 9391633
11863442 5869403 9391623
11863443 358768 7631657
11863445 5869403 7631659
11863447 5869403 6286276
11863450 5765679 5689151
11863453 5765679 7631660
11863454 5615357 7631641
11863455 358768 8622425
11863456 5869403 9391611
11863457 5765679 6168422
11863459 10693913 8622423
11863460 5615357 5689050
11863463 6163096 7631662
11863465 9409081 6286273
11863467 6163096 9391620
11863468 5615357 7210433
11863469 5869403 8619730
11863470 5869403 8619730
11863471 5869403 7631649
11863472 358768 7631664
11863474 358768 9391629
11863476 5869403 9391632
11863814 5455898 9761105
11863821 7058180 9761104
11864022 5869403 10171636
11864030 7503401 10163485
11864050 7006926 8365292
11864054 6705551 8688620
11864062 7062654 8688626
11864070 5869403 10163460
11864075 7062654 2821453
11864120 7058180 9428621
11864133 7058180 10171599
11864172 5869403 7191302
11864175 5869403 7716556
11864182 5615357 8751448
11864557 7058180 7897231
11864743 7062654 9480556
11864745 5615357 9534077
11864749 7062654 3861304
11864751 7179946 7236320
11864753 7062654 4759014
11864756 5615357 5716783
11864757 5553901 4759097
11864765 7058180 9480537
11864766 7058180 8468875
11864767 7062654 9718272
11864768 5615357 6249186
11864771 5615357 3861400
11864772 6795478 4759121
11864773 7058180 4759061
11864774 5553901 9480543
11864775 5553901 9480533
11864776 6705551 5717204
11864778 7058180 9480536
11864779 7062654 5716945
11864781 5869403 5717155
11864783 5869403 9480564
11864784 5553901 8766635
11864821 6773095 8325254
11864823 6773095 8517115
11864826 9771589 7582600
11864828 6773095 8517119
11864893 5553901 9325122
11864912 5869403 8175286
11865006 5869403 7734423
11865014 7062654 8173827
11865032 7062654 2541317
11865034 7179946 9402402
11865038 5869403 7304084
11865050 6306899 9023508
11865064 7058180 8036812
11865067 5869403 6648251
11865071 5869403 9402430
11865077 7179946 7304056
11865080 5553901 7304013
11865084 7006926 9517455
11865088 5869403 9480548
11865090 5869403 7744190
11865091 6163096 6249166
11865092 7179946 4759054
11865093 5869403 8766662
11865094 6823525 5718580
11865101 7179946 8766658
11865150 5869403 9791488
11865386 6232043 6640956
11865416 7058180 9575385
11865514 7058180 7375465
11865516 7179946 10225500
11865534 7058180 5456791
11865535 7006926 6755024
11865536 5869403 6755026
11865537 5869403 6755031
11865538 7179946 6755039
11865539 5869403 7492692
11865540 6823525 7653916
11865542 7058180 7484546
11865543 6232043 6755062
11865545 7058180 8392768
11865546 7006926 8392752
11865547 2985830 7649018
11865548 6823525 7649010
11865549 7058180 9202187
11865551 5869403 7649014
11865553 7058180 7649015
11865554 5869403 7649022
11865556 5869403 7492704
11865557 7058180 8730210
11865812 5615357 4563512
11865821 7006926 9632492
11865822 7179946 9632480
11865824 7062654 9254331
11865827 7065320 4046972
11865829 6823525 4984378
11865832 7058180 4984549
11865835 5869403 4984611
11865836 7062654 7782329
11865840 7179946 6712717
11865846 7062654 7780507
11865849 5869403 9254322
11865850 5869403 7780495
11866128 9845850 7062651
11866250 5878577 5245976
11866251 6773095 7119630
11866252 9082056 5245964
11866253 5878577 6510853
11866255 10539599 7476252
11866257 10858029 10017113
11866259 10589405 9418540
11866260 10580150 5639285
11866261 6773103 8279614
11866262 9082056 6348187
11866263 9082056 8341327
11866264 10858029 10017111
11866265 8172550 9082053
11866266 9082056 320355
11866267 9082056 7746617
11866334 7179946 6140608
11867388 5869403 9604929
11867391 7006926 9895347
11867395 7058180 7522540
11867402 7006926 5612565
11867405 5869403 8384926
11868341 7062654 8056932
11868342 7058180 9140843
11868344 9411392 10415750
11868347 7179946 4395634
11868348 5869403 9159286
11868351 7179946 9159328
11868354 7006926 6831883
11868356 7062654 8222448
11868357 7179946 9159315
11868359 7006926 6751454
11868360 7058180 8222453
11868361 5979147 6676747
11868364 7006926 8222456
11868365 6163096 9772487
11868368 5869403 9159323
11868371 6823525 7993964
11868373 5979147 6751441
11868375 7006926 8222464
11868376 6823525 8222465
11868377 7006926 8222467
11868378 7179946 8222469
11868383 7058180 9163695
11868386 5869403 8222477
11868387 7062654 9814734
11868388 5615357 9772503
11868389 5615357 9772504
11868392 5979147 8414134
11868397 5615357 8056946
11868399 5869403 6751443
11868400 7006926 9163714
11868402 7062654 9163717
11868404 5979147 9159296
11868405 7058180 9163720
11868407 7058180 9159287
11868408 7179946 9772517
11868411 5979147 9159297
11868412 7006926 9819016
11868415 6823525 9772523
11868416 5979147 8222493
11868418 5979147 9772528
11868420 7006926 9772530
11868423 5979147 6676823
11868426 7058180 8414109
11868595 6232043 5655753
11868602 6232043 9416462
11868604 6232043 5889222
11868608 6232043 7172239
11868930 5615357 8464353
11869162 7006926 8372957
11869166 5553901 6583946
11869169 7006926 8372964
11869172 5869403 7184411
11869179 7179946 7184422
11869554 7062654 7615686
11869608 5869403 7281938
11869639 10184166 10726666
11869663 7872849 8832480
11869710 5615357 9968240
11869711 5615357 8740778
11869715 5869403 7582783
11869781 8933566 7217910
11869783 10057966 10455097
11869794 10057966 10057950
11869804 7058180 7556770
11869838 7065320 7065293
11869908 8245875 8472260
11869956 9409081 9819903
11872047 5765679 8557563
11872048 7006926 5222119
11872050 6705551 9652516
11872052 7058180 9652526
11872053 6823525 8557579
11872054 5869403 2908959
11872055 6163096 6272274
11872056 6705551 6272268
11872060 5553901 5580614
11872061 5553901 2908965
11872063 5553901 2656474
11872065 5553901 2908974
11872066 7006926 7644166
11872069 7058180 7644181
11872070 7062654 6272296
11872072 6232043 6272298
11872074 7006926 6272342
11872075 6705551 8557604
11872076 7006926 5580677
11872077 7006926 6932390
11872079 5869403 7644167
11872080 7179946 8557612
11872081 7179946 6272276
11872082 7058180 9652562
11872085 5615357 9652563
11872086 5553901 5222793
11872087 7058180 5222824
11872089 5979147 6272341
11872090 6163096 5580746
11872091 7058180 7644179
11872092 7179946 2413638
11872093 5765679 7644183
11872094 7062654 6932410
11872099 5869403 5580779
11872101 5553901 5222885
11872102 7179946 7644193
11872106 6705551 7644198
11872108 5765679 8557616
11872110 5553901 8557646
11872113 5869403 9652588
11872701 358768 5232854
11872704 4570 5915018
11872711 5765679 5232824
11872720 6232043 8425226
11872728 10066186 7589528
11872729 6773095 6459966
11872730 9180067 8475324
11872733 2985830 7268263
11872735 10057966 10057958
11872737 6502781 5323324
11872738 8993 9180097
11872740 358768 9579372
11872742 10945827 8475316
11872745 9771595 296808
11872746 6773095 5546739
11872747 6232043 8475317
11872748 358768 9180087
11872753 6232043 7589554
11872758 9180067 7589557
11872760 9771595 5547500
11872763 10057966 10057952
11872764 2985830 7589555
11872765 2985830 6456813
11872768 10057966 10455099
11872769 10057966 10057959
11872772 10057966 10455096
11872773 9062161 355296
11872777 2985830 7217897
11872778 10945827 6296091
11872782 358768 7589560
11872784 5939 8475326
11872786 10726712 9180068
11872791 10057966 10057957
11872792 10057966 10057964
11872793 10057966 10057938
11872795 10057966 10057936
11872870 8364398 6179957
11872871 8364398 6179957
11872872 2985830 7709083
11872873 6232043 7709098
11872876 6232043 2718840
11872878 6232043 6631544
11872879 8963 4959935
11872882 5698966 4959983
11872886 9409080 2975977
11872887 5698966 4959925
11872888 6232043 7709066
11872893 6232043 5683301
11872895 6232043 6520508
11872897 9841667 8255796
11872899 6232043 8486476
11872901 10567109 5925339
11872903 9964397 7709099
11872904 10567109 7709094
11872905 8364398 9157782
11872906 5698966 6520490
11872907 10567131 1866365
11872909 6232043 5994466
11872914 9841667 8486492
11872917 8364398 8255798
11872918 10753659 9157788
11872919 10567111 9157792
11872921 6232043 7709078
11872927 6232043 7416145
11873094 10687294 7507150
11873098 5869403 8319101
11873099 10687287 8319086
11873151 7872849 2566800
11873161 6232043 8185072
11873165 5869403 6156826
11873181 5869403 6133263
11873194 6823525 8185067
11873206 5869403 8958379
11873339 7006926 9538445
11873340 7006926 9538428
11873345 7058180 6772780
11873348 5869403 9538446
11873352 5869403 6175866
11873353 7006926 7621075
11873354 7058180 8740767
11873356 7058180 6772743
11873357 6823525 7621045
11873359 6705551 6772747
11873363 5869403 7099466
11873364 6705551 9538454
11873365 7062654 8731983
11873367 5869403 8740785
11873370 5615357 9884887
11873374 7006926 7621059
11873375 7006926 9538425
11873376 7006926 7892971
11873379 6705551 8740775
11873383 5869403 9538451
11873386 5869403 6199527
11873390 5455898 9538459
11873395 5869403 10329989
11873396 5455898 7900389
11873397 5615357 9884886
11873400 5869403 8101760
11873773 358768 9469957
11873777 359323 9469932
11873794 6232043 9151239
11873801 290368 8400907
11874336 7062654 9436623
11874340 7058180 9806939
11874344 6823525 9984410
11874345 7058180 11326818
11874347 6823525 8480869
11874350 7058180 7054709
11874353 6163096 6443911
11874358 5455898 8480829
11874360 10687287 7054662
11874364 7058180 8464075
11874365 10687287 9301691
11874366 6773095 9812953
11874368 6705551 8480818
11874373 7179946 5290168
11874374 7179946 5393698
11874375 10687287 9301667
11874377 7179946 9984352
11874378 7062654 7054713
11874379 6705551 7054693
11874383 10687287 5825128
11874384 7062654 7590698
11874385 6705551 8113712
11874391 6823525 9984368
11874395 7058180 8744436
11874397 7179946 9301692
11874400 10687287 7590758
11874402 7062654 5393648
11874405 7058180 7759319
11874410 6773095 5825041
11874414 7058180 9984399
11874415 6823525 9984373
11874422 7062654 7759307
11874425 5869403 9301681
11874428 7058180 9301715
11874429 6705551 9301688
11874433 7179946 9984415
11874434 7062654 9301705
11874436 6823525 9984381
11874437 6823525 9984336
11874442 6705551 10222931
11874631 10601499 6861995
11874633 10601502 8102095
11874645 9809582 9114027
11874673 10601513 4893905
11874692 10601502 9698835
11874693 10087970 8967934
11874704 7179946 10665310
11874777 10601496 4470029
11874782 10331106 4470054
11874788 7179946 8168025
11874837 10000578 8865433
11874840 10601506 7147279
11875719 6705551 9428623
11875725 6163096 9250569
11875886 5615357 5782105
11875887 5869403 7121118
11875890 5869403 8106220
11876045 7006926 10014278
11876056 5869403 6021028
11876060 6773095 8591645
11876065 5615428 8591668
11876069 7006926 8215591
11876078 6773095 9138411
11876085 10687287 8391373
11876089 6823525 10362732
11876090 6823525 10362765
11876093 6163096 8030744
11876108 6823525 8679933
11876112 5869403 6086658
11876125 6823525 7613062
11876679 6823525 6072101
11876680 7058180 5581271
11876683 6163096 6820944
11876685 5869403 6834314
11876686 7058180 6820954
11876687 7006926 2870742
11876696 6705551 6072155
11876698 7179946 5582478
11876706 5869403 6820928
11876719 5869403 8165383
11876741 5553901 9065040
11876756 6163096 8165386
11876760 7062654 8692090
11876764 7179946 9138559
11877044 5869403 7554992
11877049 7065320 9485802
11877504 6823525 10601549
11878019 7065320 8841846
11878026 5553901 8841855
11878030 5869403 8841870
11878201 7006926 7872084
11878203 7062654 8027049
11878210 7006926 7953676
11878216 5869403 7205422
11878224 5869403 9085311
11878626 7062654 8396318
11878632 5869403 8028726
11878646 5869403 8202675
11879060 7006926 8543649
11879065 5869403 9398168
11879076 7062654 6194500
11879080 7062654 10060786
11879085 6705551 10069373
11879090 7062654 7504880
11879091 5455898 10069388
11879092 5869403 9151460
11879094 7006926 6194501
11879103 6823525 6194511
11879105 6795478 7504866
11879106 7062654 7202722
11879111 5869403 8422222
11879114 5869403 7202729
11879370 7006926 6264371
11879371 2985733 10461092
11879372 5869403 10897236
11879375 5869403 8782672
11879379 6705551 5533959
11879380 7058180 7166814
11879384 5869403 9280126
11879385 7179946 2609773
11879387 6823525 9280184
11879389 2985733 10049176
11879390 7179946 8745175
11879392 6795478 9280117
11879400 6705551 7992061
11879401 6306899 5526613
11879402 7062654 7166823
11879403 7179946 8395789
11879405 7062654 8395794
11879406 6795478 7556771
11879408 5615357 6264324
11879409 2985733 10049183
11879411 7179946 4737026
11879416 7058180 5526560
11879419 6823525 6264381
11879420 5869403 7556803
11879422 7006926 8395782
11879426 5869403 9280124
11879430 7058180 10897251
11879431 7006926 7166803
11879432 5615357 8395824
11879433 6823525 11316647
11879434 5455898 8901771
11879437 7006926 10456007
11879439 7179946 9280154
11879440 7006926 9280159
11879441 5615357 9280129
11879442 7058180 9280110
11879443 7058180 9280116
11879444 7058180 9280153
11879445 6795478 9280189
11879447 7062654 8395798
11879452 6163096 9280191
11879453 7058180 9280158
11879459 5615357 6264385
11879464 5615357 8395773
11879531 7006926 2365807
11879532 5615357 5247935
11879533 5615357 2604574
11879535 6823525 7202798
11879536 7179946 7560868
11879537 5869403 7202789
11879540 5869403 7560857
11879541 5869403 7560855
11879543 7006926 9308649
11879546 5869403 6398573
11879547 7062654 2854985
11879550 6795478 2854994
11879552 5869403 6398600
11879553 6705551 8422534
11879555 7062654 8544482
11879558 5869403 5247822
11879559 5869403 7560863
11879560 6823525 7560867
11879561 5869403 7560876
11879562 6823525 5689857
11879564 7058180 9308650
11879565 5869403 8544429
11879569 7179946 2365835
11879571 6823525 9308664
11879574 6823525 6398596
11879575 7058180 5690501
11879577 6795478 2604554
11879578 7006926 5149397
11879579 6823525 5690305
11879582 5869403 6398597
11879583 6773103 8544462
11879584 7006926 8544435
11879585 7006926 8544422
11879587 7062654 8544438
11879588 6795478 8544423
11879592 5869403 4932238
11879593 7058180 6895740
11879594 6705551 7174952
11879596 5869403 6205698
11879598 6773103 9308677
11879601 7058180 8087580
11879714 7058180 6482050
11879717 6705551 8532138
11879719 10687287 6482033
11879720 10552750 10154271
11879723 10586256 8532114
11879724 6232043 10485738
11879726 7006926 7708579
11879728 6773095 7241822
11879729 10687287 9380569
11879730 10687291 5676455
11879731 10687287 10139167
11879733 10687287 7708577
11879735 10687287 9380598
11879737 10687287 9380583
11879738 5869403 11088291
11879740 5869403 6482045
11879741 10552750 10011504
11879742 10687287 8395647
11879744 5455898 9380604
11879745 6232043 10011491
11879746 6773095 7708585
11879748 10687287 9380572
11879749 5869403 7708602
11879750 10687291 9380588
11879751 6823525 5676323
11879753 10687285 7241841
11879759 6163096 7708609
11879760 6232043 10011492
11879762 7065320 8532105
11879764 6773095 7708612
11879768 7065320 8253894
11879769 6823525 8532090
11879770 7006926 7241829
11879771 10687291 7241832
11879777 5869403 9701297
11879778 6823525 9701295
11879779 7006926 7708598
11879780 7179946 7560554
11879781 6232043 10157905
11880035 7062654 9187026
11880183 7058180 9229767
11880187 7062654 7473197
11880815 7006926 9159707
11880821 5869403 8355131
11880822 5869403 9941260
11880837 7058180 5832514
11880838 6823525 8358943
11880842 6823525 9159699
11880849 5869403 5832598
11881119 6232043 9468496
11881122 5869403 11350078
11881124 5869403 7864700
11881125 5869403 9468518
11881136 5869403 7003223
11881141 5869403 9226363
11881149 5869403 7142097
11881151 5869403 9226322
11881152 5615357 9857715
11881153 7006926 7582753
11881156 7179946 9226319
11881158 7058180 9226362
11881159 5869403 6576131
11881161 5615357 4886811
11881162 5615357 9857699
11881164 6823525 6576123
11881165 7179946 7142098
11881170 5615357 9857725
11881172 5869403 8460996
11881178 7006926 8461007
11881179 7058180 6020005
11881180 5615357 8461000
11881185 7058180 4954957
11881187 5869403 8460954
11881189 6823525 7582796
11881191 5615357 9857721
11881195 5869403 9524797
11881198 7179946 7582798
11881205 7006926 5717184
11881207 5455898 7142039
11881211 7179946 9226375
11881215 7062654 8461014
11881219 5869403 8460983
11881220 5615357 9968250
11881221 5615357 9968245
11881222 5615357 9968249
11881224 5615357 9226328
11881225 5869403 9968243
11881226 7006926 7473699
11881235 6705551 6112370
11881239 7006926 10285090
11881240 6163096 9226372
11881242 5869403 9226332
11881245 7058180 8460981
11881246 5869403 8460959
11881247 7179946 9226367
11881249 7058180 8461008
11881250 5615357 8460955
11881251 5615357 8460955
11881256 7058180 9262545
11881659 5869403 8039287
11881683 5869403 8546837
11881686 7062654 9302147
11881696 5869403 9302164
11881697 6705551 8560711
11882214 6163096 9949628
11882215 5615357 9949630
11882216 7006926 7873455
11882221 7006926 7873479
11882223 6705551 7873486
11882224 7062654 9949646
11882226 7179946 9949614
11882228 5615357 9949649
11882230 6163096 9949604
11882233 7006926 7873528
11882240 6705551 9949580
11882241 7062654 9949592
11882460 5869403 7212648
11882464 5553901 9365705
11882468 7058180 9846652
11882471 7058180 7687637
11882477 5869403 7687659
11882478 7179946 10237101
11882482 6795478 10373904
11882485 7006926 10237124
11882489 6705551 6400041
11882493 7058180 10478862
11882497 7058180 10237164
11882498 7179946 10237093
11882506 7179946 10237149
11882512 7006926 10478861
11882714 7062654 8524416
11884047 7062654 9219503
11884052 5455898 9219534
11884053 7006926 9219479
11884055 7006926 5650265
11884056 5869403 5909176
11884057 7006926 6516177
11884058 5869403 6516179
11884059 7062654 10340069
11884061 9409081 8154146
11884064 6823525 9219482
11884066 7006926 9646074
11884069 7006926 9219468
11884072 7179946 6864961
11884073 7006926 4814404
11884074 5615357 10339995
11884089 9409081 8154173
11884091 8245875 9711761
11884092 7179946 7141246
11884093 7179946 9711758
11884138 6232043 10683593
11884287 5455898 8747639
11884292 7058180 8747676
11884296 7058180 8747686
11884304 5869403 9179192
11884305 5455898 9211425
11884312 6163096 8747723
11884319 6163096 8747745
11884325 7179946 8747765
11884443 10687289 8874997
11884479 10687289 8933986
11884489 5765679 8596071
11884629 5615357 6028100
11884634 5615357 8418353
11884635 5553901 8124498
11884638 7058180 6028097
11884639 6705551 8418342
11884640 5553901 5455198
11884642 5553901 8418362
11884643 6163096 8124472
11884646 5615357 9674732
11884648 5869403 4792649
11884649 7062654 5277146
11884652 6705551 4792694
11884655 6163096 8418338
11884657 5869403 6028071
11884661 5455898 4792652
11884665 5869403 6028089
11884667 5615357 7878535
11884804 6232045 6644695
11884820 358768 6644749
11884823 358768 8060967
11884824 6232043 6807737
11885007 358768 8082768
11885008 5765679 9811569
11885077 7062654 9294971
11885113 5615357 6757396
11885135 5455898 8754818
11885138 7058180 7708700
11885147 5869403 4797237
11885148 6823525 7120345
11885150 6163096 2543263
11885195 11562071 9889842
11885219 6163096 8496030
11885233 5765679 8608525
11885243 7062654 7890191
11885277 7062654 9538423
11885390 5869403 10244590
11885417 7179946 2962505
11885434 5615357 8544470
11885465 7062654 7603711
11887277 7006926 8597626
11887278 6823525 8597644
11887279 7006926 4062035
11887280 7058180 4062037
11887283 5869403 9605715
11887284 5615357 8597634
11887286 5869403 10000914
11887287 7179946 4062063
11887292 7179946 8711350
11887293 7058180 7977093
11887295 5553901 9605717
11887297 7058180 4062106
11887298 5455898 7879108
11887299 5869403 4062109
11887302 5553901 9605721
11887303 5615357 7879105
11887304 5553901 9675976
11887305 5553901 6480838
11887306 6795478 9605737
11887309 5615357 8133432
11887312 6823525 6878627
11887313 5553901 8133436
11887314 6795478 8133437
11887632 7062654 6781401
11887642 5615357 5618170
11887647 7062654 4799549
11887652 6823525 6781359
11887653 7006926 8556056
11887660 5615357 9130431
11887661 5615357 2790051
11887664 6163096 9130384
11887666 7062654 6739544
11887671 7058180 5618172
11887672 5869403 4799649
11887674 5869403 7623620
11887679 7062654 5618187
11887681 7058180 7623636
11887682 7058180 8996784
11887684 7058180 2543356
11887685 7062654 7623697
11887690 7058180 9130361
11887705 7006926 7623666
11887706 7062654 6739557
11887707 5869403 7623677
11887708 5615357 6739539
11887709 6823525 8996813
11887719 5615357 9130413
11888368 6823525 7073267
11888381 6232043 8473196
11888385 5455898 9305033
11888392 5869403 6662119
11888398 5869403 7668562
11888404 5869403 8473184
11888424 7058180 8473197
11888429 6705551 7668591
11888435 7065320 7668570
11888633 358768 8276099
11888641 10580150 4769345
11888646 358768 6002334
11888647 10580147 7977268
11888648 5765679 7910450
11888650 358768 4769231
11888659 10580150 8316949
11888661 10580147 8276177
11888662 6773095 8316956
11888663 10580150 8704498
11888669 358768 9074129
11888671 10580150 9074134
11888674 5765679 10717779
11889013 9846441 8336791
11889015 6232043 9074105
11889016 6232043 9074111
11889695 6163096 2392331
11889702 5869403 6292820
11889717 7062654 6848128
11889724 6163096 6292845
11889725 7179946 6292846
11889762 7006926 6628734
11889766 5615357 1260534
11889768 7062654 7956269
11889849 10589303 9079972
11889903 10582998 9049518
11889919 8979 9878261
11889920 8979 9878263
11889982 6880139 7071267
11889984 10693913 6277710
11889987 10224111 341245
11889992 6880139 9287462
11889996 6880139 324469
11890007 6880139 9287473
11890011 8958350 9889846
11890012 6880139 6954023
11890017 6880139 6954034
11890018 9004143 7755760
11890019 10589405 6277833
11890020 6880139 8514445
11890025 8958350 8465454
11890328 8958350 6689317
11890332 6880139 8139542
11890333 11562071 9889809
11890340 8958350 10102046
11890341 9322120 9889808
11890342 11562071 10102057
11890343 9322120 9889834
11890344 8958350 9889835
11890345 11562071 9889852
11890348 8958350 10102089
11890350 10199846 10424628
11890424 7006926 7799136
11890426 7006926 7799118
11890427 5615357 8492184
11890429 5869403 8226763
11890435 5615357 8113573
11890439 5553901 6109933
11890440 7006926 7910774
11890441 5869403 9741159
11890442 5869403 8226740
11890447 7006926 7490833
11890448 5615357 8199632
11890449 5869403 8831435
11890459 7062654 9626764
11890460 5615357 6532606
11890461 7058180 5638782
11890462 5615357 5638793
11890473 7179946 6532634
11890475 5729918 7826539
11890521 7058180 6658469
11890926 358768 5222775
11890941 6232043 6410879
11890961 5553901 7190743
11890964 5553901 7901715
11890966 5765679 5823455
11891108 9780462 7235122
11891109 9780462 6543242
11891110 9780462 9000325
11891116 7058180 5569085
11891119 7058180 5567971
11891121 5615357 5569136
11891122 5869403 6377293
11891125 5869403 9497322
11891126 6705551 5569092
11891127 6705551 9497323
11891129 7006926 8750100
11891130 5553901 9497338
11891131 7058180 4938115
11891132 7006926 8750122
11891135 5869403 9497355
11891137 5615357 5569112
11891139 7058180 5569106
11891142 5869403 9497341
11891143 7058180 4938217
11891145 6823525 7448624
11891146 7058180 2139921
11891149 7006926 7448617
11891150 7058180 8750140
11891152 7179946 8750149
11891157 7058180 6377303
11891158 5869403 4938169
11891159 7058180 9497368
11891161 6705551 4938299
11891181 7006926 6613800
11891182 7006926 6405140
11891184 7062654 6613804
11891187 5869403 6784254
11891189 5455898 9497380
11891190 7058180 8750091
11891193 7179946 6757511
11891196 6823525 6757519
11891197 7006926 6757502
11891201 6705551 6757508
11891202 5869403 6757500
11891203 5455898 6757514
11891205 6705551 6757503
11891206 6705551 7448612
11891207 7179946 7429523
11891212 5615357 8750119
11891216 6705551 8750097
11891220 6705551 9497315
11891221 7058180 8851955
11891222 7006926 8851960
11891223 5615357 8849888
11891225 5615357 9006422
11891241 5553901 7667436
11891247 6163096 5375400
11891252 6705551 7745242
11891547 7062654 7473187
11891549 7058180 8531536
11891569 6306899 7262248
11891575 5869403 8935693
11891577 5553901 5965254
11891580 6705551 6664814
11891581 7058180 5965255
11891583 7006926 5965258
11891584 7058180 8309961
11891585 6163096 7262290
11891586 7058180 7262291
11891589 6705551 5965260
11891590 5553901 7561767
11891591 7179946 10432815
11891593 6705551 5595758
11891594 6705551 8309951
11891595 7179946 7982774
11891596 7006926 8308514
11891598 7058180 9086514
11891600 5869403 7466766
11891603 6163096 6664816
11891606 6823525 7466772
11891607 5869403 8660891
11891609 5615357 7262300
11891610 7058180 5965269
11891611 6823525 5409416
11891613 7058180 5965270
11891614 5553901 6296975
11891616 5455898 8308515
11891617 7006926 6664885
11891619 6306899 7262269
11891621 5615357 6296961
11891622 7058180 7564061
11891623 5615357 7466777
11891625 6823525 6296965
11891626 5553901 10432816
11891629 5615357 9086504
11891634 6163096 7262270
11891645 7058180 7720883
11891646 6306899 9086517
11891649 6823525 6815441
11891658 7058180 4394358
11891660 7058180 7087262
11891663 5553901 7129278
11891670 5553901 7087250
11891671 6705551 9086549
11891672 6163096 6815410
11891673 6823525 4394233
11891677 6163096 4564155
11891678 7006926 9086541
11891679 7179946 7224472
11891680 5615357 6815419
11891683 6823525 5447944
11891688 6823525 8660893
11891692 7058180 9086538
11891693 7058180 9086540
11891694 7006926 9086523
11891696 4570 6673059
11891697 7006926 7617393
11891701 5455898 10565009
11891702 6705551 6673100
11891704 6705551 6673076
11891706 7062654 7616127
11891708 9409081 5147468
11891710 7058180 6673078
11891715 5869403 11012347
11891716 7006926 6674807
11891722 6705551 7616120
11891724 6705551 7616117
11891726 4570 10564996
11891727 6164274 8464391
11891728 5869403 6908258
11891732 7058180 7616119
11891733 6705551 8466358
11891734 6705551 8466347
11891735 5455898 7616649
11891736 4570 10564972
11891737 5869403 7616650
11891740 5869403 8473506
11891741 6163096 8466368
11891743 7058180 10972680
11891744 5553901 10972682
11891745 7058180 9701897
11891746 6705551 9701883
11891747 9409081 8464748
11891749 7006926 6673098
11891750 4570 10565005
11891753 7006926 8970636
11891758 7872856 10461289
11891831 5869403 8851979
11891832 7006926 8851995
11891833 7058180 9497347
11891835 5869403 9497325
11891836 7006926 9497312
11891843 7179946 10116399
11891844 7179946 10116402
11891845 6823525 10116472
11891848 7179946 10116414
11891849 7058180 10116454
11891851 7065320 10116440
11891854 7058180 10116429
11891856 6823525 10116413
11891857 7065320 10116462
11891938 6164274 7100111
11891941 9841399 9488779
11891944 6232045 7901938
11891960 10580147 7198368
11891962 6773095 10116580
11891963 9771589 10013731
11891967 10580147 8608555
11891968 5836207 6429816
11891970 9004143 6628138
11891973 9611502 10013712
11891974 8933565 8608557
11891975 6773103 10409820
11891976 9611502 10013715
11891979 8933565 7894203
11891980 5836207 8608565
11891984 8188391 7607308
11891989 9611502 7073340
11891990 10580147 7198366
11891992 5553901 7198370
11891993 9611502 5999627
11891994 6773103 10116573
11891996 5553901 5464636
11891997 5765679 7198349
11891998 5765679 7607293
11891999 9991010 5999603
11892004 5836207 8581562
11892005 5553901 7198360
11892007 5765679 6429836
11892008 5574833 8608533
11892009 5765679 8608564
11892012 5765679 7607292
11892015 9771589 9333687
11892018 5765679 9333701
11892019 9771589 9333671
11892053 9735069 9287278
11892494 5869403 6264156
11892503 5869403 9175500
11892520 5615357 9175460
11892533 5553901 7913493
11892535 9409082 2609318
11892541 6705551 9175482
11892543 5615357 9175514
11892546 7058180 7108582
11892548 6705551 7108593
11892556 6823525 8435786
11892560 6705551 9175461
11892563 6705551 6264168
11892577 5869403 9175623
11892585 7058180 9175459
11892605 6705551 6321066
11892612 10589301 8572309
11892625 5869403 5733959
11892638 7062654 9541296
11892640 8923291 7799315
11892643 5869403 9541295
11892772 358768 10694388
11892779 6232045 8165277
11892818 6232045 10665115
11892825 358768 7726167
11892839 6232045 6765872
11894226 5455898 8154138
11894230 7006926 5926276
11894231 7062654 5681186
11894236 6705551 8215250
11894237 5869403 8215469
11894239 6823525 8154145
11894240 6823525 10340036
11894242 5869403 9219527
11894245 5566201 7506787
11894252 5566201 7506806
11894253 2985733 7059560
11894254 5566201 7059600
11894255 5615357 7506802
11894256 6232043 6384692
11894258 5615357 7506773
11894259 5014534 7059617
11894260 2985733 7059608
11894263 2985733 9143445
11894267 6232043 7506774
11894268 10866102 8420290
11894269 5014534 6384707
11894271 2985733 9143431
11894273 5765679 9143447
11894277 5615357 9143443
11894280 6232043 7506800
11894283 6232043 8420285
11894285 2985733 9143440
11894287 6232043 4912504
11894291 2985733 6858374
11894292 6232043 7059572
11894295 6232043 8915820
11894297 5765679 7059585
11894299 5566201 8420262
11894300 5765679 8813926
11894303 5566201 8420304
11894305 2985733 9143437
11894307 10866102 9143463
11894310 5765679 9143451
11894311 6232043 6117884
11894349 6232043 6912221
11894604 5869403 9814191
11894623 7006926 4072419
11894644 7058180 7587397
11894646 6306899 8544380
11894847 7058180 8945224
11894850 5869403 8944106
11894852 7058180 8943985
11894853 5869403 8946396
11894854 6705551 8944050
11894855 6823525 8944004
11894856 5455898 9090396
11894861 6795478 8944060
11894862 6705551 8944025
11894864 6705551 8944123
11894865 7058180 8946409
11894869 5869403 9244901
11894870 6705551 8944132
11894873 7006926 10594944
11894876 5869403 8945220
11894879 5869403 9013221
11894881 6795478 10481203
11894882 5869403 9244911
11894885 7058180 9013232
11894887 7006926 9970208
11894892 5869403 8945207
11894893 6232043 8945203
11894895 6705551 8944112
11894897 5455898 9244885
11894900 5869403 8946452
11894904 7058180 8944067
11894907 6232043 11481661
11894909 6705551 10005794
11894911 6232043 10005803
11894915 7006926 10005814
11894918 6232043 10005818
11894921 6823525 10998417
11894922 6232043 10005822
11894925 5869403 7418159
11894926 6232043 9454544
11894927 5869403 6786389
11894928 5455898 6741723
11894932 5869403 10005825
11894941 7179946 8306313
11894943 5869403 8663741
11894944 6232043 8663735
11894946 6232043 11481657
11894948 6795478 10481354
11895663 5553901 7677728
11895665 7065320 3778111
11895668 5869403 7677729
11895670 6705551 3778128
11895676 5455898 9256351
11895679 5553901 5410754
11895681 6163096 3778157
11895682 7006926 7677719
11895684 5615357 7677720
11895686 5553901 7677704
11895688 6705551 9256357
11895690 5553901 6879261
11895692 5553901 7677706
11895694 5615357 7677730
11895695 7179946 7677723
11895696 7058180 9256376
11895698 5553901 7315631
11895700 5869403 9256364
11895702 6705551 7315639
11895703 6163096 8408582
11895704 5553901 7315643
11895705 7006926 9256362
11895709 5869403 8408607
11895710 5615357 8408596
11895713 5869403 8408572
11895714 6823525 8408605
11895716 7062654 8408569
11895718 7179946 8408584
11895721 6163096 8408593
11896033 7058180 7336946
11896036 6823525 9445267
11896038 7065320 10314027
11896039 7058180 3762182
11896043 5869403 9577183
11896044 5615357 3762195
11896045 5455898 3762198
11896047 7062654 3762205
11896048 7058180 7336952
11896050 5455898 3762220
11896056 5869403 3762257
11896060 7058180 8808936
11896062 7058180 9445320
11896064 6823525 7336963
11896065 5869403 8010211
11896074 6823525 8812728
11896076 6795478 3762379
11896081 6823525 9445302
11896085 6163096 9577209
11896086 5869403 3762434
11896089 7058180 7337009
11896093 6705551 7990947
11896096 7065320 7346491
11896099 7058180 8808946
11896100 7006926 8052651
11896102 6795478 9445307
11896103 7006926 8808950
11896104 6795478 9445346
11896105 7065320 8812730
11896107 7179946 10549134
11896113 7058180 10328917
11897116 6232045 9046380
11897117 6232045 6564701
11897122 6232043 9046388
11897126 6232043 9169529
11897127 358768 8082703
11897131 6232045 9046407
11897133 5765679 8837491
11897136 5765679 9046418
11897137 358768 9169502
11897139 5765679 9169537
11897140 5765679 9046423
11897141 6232045 9046424
11897142 6232045 9149047
11897143 6232045 9046425
11897144 6232045 6564863
11897146 6232045 10685820
11897147 358768 8324260
11897150 358768 9169514
11897151 6232043 8082699
11897152 358768 8324268
11897153 6232043 8082739
11897154 6232043 10685823
11897155 6232043 8085145
11897156 6232045 9047069
11897158 6232045 10685825
11897160 358768 8837490
11897161 5765679 8082832
11897162 5765679 10685827
11897163 5290 9047082
11897166 5765679 8837520
11897167 5765679 8082795
11897168 6232043 9047089
11897172 5765679 9047095
11897173 6232043 8082747
11897174 358768 8324282
11897175 6232043 8082681
11897176 6232043 8082684
11897177 358768 10685831
11897179 358768 9169485
11897180 358768 8082763
11897187 5765679 8324290
11897188 5765679 9149053
11897192 6232045 9811506
11897194 5765679 9169536
11897196 5765679 9811522
11897197 6232043 8837517
11897198 358768 9169530
11897200 6232043 9169535
11897202 6232043 10685843
11897204 6232043 9811563
11897207 6232043 9811568
11897208 6232043 9811572
11897209 7179946 7546874
11897210 7006926 7546894
11897211 7062654 7546866
11897212 5869403 9183109
11897213 5869403 7546857
11897214 6163096 7546892
11897217 7179946 9183094
11897219 5455898 9183105
11897221 6163096 9183112
11897223 7179946 9183097
11897224 5869403 9183108
11897225 5869403 4876712
11897526 6163096 8327908
11897527 5455898 6193664
11897528 6795478 9697408
11897534 7062654 9981440
11897538 5869403 8924638
11897543 6163096 9697414
11897545 5869403 9697432
11897546 6163096 9697397
11897547 6163096 9697945
11897548 7058180 9697418
11897549 6163096 9697946
11897550 6823525 9697428
11897553 7058180 9697419
11897555 7058180 9697410
11897856 6823525 8125822
11898518 5615357 9060818
11898519 7062654 7603704
11898522 5615357 9089347
11898523 7006926 7603708
11898524 5869403 6352961
11898525 5615357 8486939
11898529 7006926 7603713
11898532 7058180 7603701
11898534 5869403 7603714
11898535 7058180 6084160
11898536 7006926 5626522
11898537 7006926 9825700
11898538 5615357 6352954
11898542 6823525 7306073
11898543 7058180 4082622
11898544 7058180 9904911
11898545 6823525 8486949
11898546 6163096 8486948
11898547 6163096 8486948
11898551 7058180 9825706
11898552 6163096 7149449
11898553 5869403 6322907
11898554 5615357 8824397
11898555 7006926 8299899
11898556 7058180 7149445
11898557 7006926 8574701
11898558 7179946 10435292
11898569 6705551 2101725
11898570 6705551 5128298
11898575 6705551 7426609
11898585 7179946 5128191
11898586 7179946 5128227
11898589 7062654 8364688
11898637 5869403 5994712
11898638 7058180 8535833
11898639 7006926 4847053
11898641 5615357 8535829
11898642 7058180 7651404
11898643 5869403 5764156
11898645 7006926 10620237
11898646 6823525 6698571
11898650 5615357 4513663
11898651 7058180 5994762
11898653 5869403 8535797
11898655 5615357 8211407
11898658 5869403 6698605
11898660 7062654 7651407
11898661 7062654 5994748
11898664 7006926 7651430
11898667 7179946 9292135
11898669 6823525 6698592
11898671 7179946 8535798
11898672 6705551 8535811
11898673 5615357 6698594
11898676 5615357 5764890
11898679 7058180 9292130
11898680 5869403 4164994
11898681 7179946 7651410
11898682 6705551 8535826
11898683 6823525 5764206
11898686 5869403 9290716
11898687 5869403 6698622
11898688 5553901 9292133
11898690 5869403 4514540
11898692 6823525 5765111
11898693 5553901 5354592
11898695 7006926 4847019
11898696 5869403 6698593
11898698 7006926 7651431
11898700 5615357 8535817
11898701 7062654 2806733
11898702 7179946 2806760
11898703 7006926 5994756
11899828 6232043 7731529
11899831 6232043 6875990
11899839 6232043 7731537
11899847 6232043 7731541
11899848 10582997 9375183
11899856 9837346 7731567
11899859 9884708 10246411
11899860 10583003 8029356
11899861 9884708 7321032
11899862 9884708 9375167
11899865 6232043 7320188
11899866 10582997 2622943
11899871 10460478 8634901
11899873 10567127 7321042
11899874 9685110 7320165
11899878 9837346 7321056
11899879 10582997 9375161
11899880 10567125 9375188
11899887 10539731 6853679
11899890 9884708 6803310
11899892 10567131 9375187
11899894 6232043 6936957
11899899 7062654 6026958
11899901 7058180 8754933
11899902 5615357 3355796
11899904 7179946 5664168
11901030 10601488 7840766
11901031 9909168 6454924
11901032 10077282 9429683
11901033 10266942 6454910
11901034 9865604 6454902
11901036 10687287 10220405
11901037 10184166 8752592
11901038 9685116 10220372
11901041 10053412 8752608
11901043 10053412 5800602
11901045 7058180 9429697
11901046 10687287 10220399
11901047 5869403 5800697
11901048 9847254 9429702
11901050 9865604 6839839
11901055 10687287 10220404
11901057 9865604 7716819
11901058 10601490 9429691
11901059 10076896 8752601
11901060 10601490 8752612
11901061 9631873 9429711
11901064 9909168 5796751
11901065 9879292 6972851
11901067 7179946 9147481
11901069 7179946 9147491
11901077 10601492 9147479
11901081 9909168 5279810
11901082 9873746 8919060
11901083 10687287 10220376
11901084 10601492 7797425
11901087 10076896 4628461
11901095 10297023 6018096
11901096 10076896 7288515
11901099 9873746 4753667
11901105 10077282 4644603
11901108 9873746 6808183
11901113 9865604 8919050
11901114 9873746 8919029
11901116 9873746 8919028
11901117 10601490 6808211
11901120 10382342 8919018
11901121 9993281 6808218
11901122 10382342 5279802
11901126 10183592 8919024
11901133 5553901 7644578
11901134 9873746 7288497
11901626 7006926 9090596
11901656 6705551 8453294
11901669 7179946 6589120
11901743 7062654 7623692
11901774 8172550 8006847
11901827 6795478 5836113
11901829 7058180 4828766
11901847 7006926 4089158
11903418 7065320 7067452
11903419 6163096 6314497
11903427 5455898 4825289
11903432 7062654 8530477
11903433 6705551 6314489
11903443 5615357 8144384
11903447 6163096 8144390
11903454 6823525 8144395
11903456 10593051 9361621
11903458 7058180 2941638
11903460 5455898 6314490
11903463 5869403 8144349
11903470 7006926 9361558
11903471 5455898 2941618
11903473 7058180 5733182
11903475 6823525 2687138
11903479 7065320 6314484
11903482 5615357 7067414
11903483 7179946 8530470
11903484 7058180 5733602
11903485 6705551 6314498
11903486 6163096 4825284
11903488 5869403 9361507
11903491 10593051 8530501
11903492 6823525 5733902
11903494 10593051 10593009
11903495 7006926 6314491
11903497 5870865 5733939
11903502 7065320 6314476
11903503 7065320 6314507
11903504 7058180 2941616
11903510 7058180 9361562
11903512 7006926 9361535
11903515 7065320 8144315
11903519 5615357 7067409
11903520 10593051 10593112
11903522 6163096 7067462
11903523 6705551 9361576
11903524 7065320 7067429
11903532 7006926 9361579
11903533 7058180 7067403
11903536 7065320 8144391
11903540 7006926 9361596
11903542 10593051 10683037
11903543 6705551 10683042
11903545 7062654 11239891
11903836 7065320 10141636
11903837 7062654 8046300
11903838 5455898 8046287
11903839 5869403 8873623
11903844 5615357 8046296
11903965 358768 6369955
11903977 6232043 8014922
11903987 6232043 8511130
11903998 6232043 10355183
11904008 5765679 10355194
11904295 10184166 7419026
11904298 10331106 9094955
11904303 10027742 5783197
11904304 10430920 6889032
11904305 10083397 7419016
11904307 10105530 9094923
11904308 6232043 9884294
11904309 10331126 7112887
11904311 7179946 9884284
11904312 7179946 9884286
11904315 6232043 9884274
11904316 9945501 5783235
11904318 7179946 9884307
11904321 10601488 7792928
11904327 10601512 8292432
11904329 6232043 9884322
11904331 10331126 9094935
11904332 10138306 8292426
11904334 6823525 7112904
11904335 6232043 9884277
11904336 10601493 7526170
11904337 6823525 9094936
11904340 10601490 9091575
11904351 6823525 9884323
11904352 10053420 8292434
11904356 10027742 9094940
11904358 4570 6906080
11904359 10098667 6906248
11904364 7058180 9884297
11904367 4570 8292446
11904368 10053420 8393635
11904369 10601512 8393631
11904370 2985830 8393627
11904372 10687287 8393637
11904373 7179946 9884306
11904375 6823525 9884304
11904379 10601496 9094941
11904380 10601490 8393640
11904383 10430920 9094927
11904385 10184166 9094949
11904389 10040443 9094961
11904391 7179946 10107144
11904392 10601490 9094966
11904397 6232043 9884281
11904398 10105530 6001121
11904399 6232043 9884320
11904400 10331110 6001122
11904401 6823525 8425934
11904402 6251151 7789507
11904403 5455898 9310254
11904406 6251151 8578028
11904407 5455898 9310256
11904408 5455898 8578033
11904409 6163096 7789506
11904410 6163096 9310268
11904411 6251151 8578023
11904414 6232043 10107141
11904415 6232043 9884280
11904416 6232043 9884295
11904419 6823525 9884313
11904421 9884315 9884319
11904423 6232043 9884270
11904425 7179946 10107143
11904426 7179946 9884271
11904427 7058180 9884298
11904428 7006926 6725412
11904434 7006926 9685145
11904435 6823525 5601667
11904436 7058180 10244393
11904437 7179946 5516856
11904438 7179946 10475444
11904439 5869403 9485950
11904440 5869403 5502737
11904441 7062654 2680358
11904442 5615357 7112972
11904443 7058180 5362918
11904444 7058180 7742886
11904447 7179946 7112979
11904448 6163096 10404238
11904449 7179946 11446708
11904452 7058180 10475452
11904453 7006926 7112996
11904457 7179946 5601589
11904460 7058180 4697578
11904461 7179946 10404248
11904465 5553901 5601603
11904468 7058180 9485946
11904469 7006926 5601585
11904470 5869403 10475448
11904471 7179946 10475446
11904472 6823525 10475451
11904473 7065320 7742854
11904474 7179946 10404258
11904476 6163096 7112991
11904479 7058180 7742860
11904480 6163096 7112984
11904482 5869403 9485922
11904484 6795478 9485949
11904486 6823525 9485917
11904487 7062654 9485918
11904657 7006926 2938735
11904661 7179946 6304775
11904670 5869403 7046243
11904672 7065320 7046229
11904673 7062654 6304783
11904674 6163096 5431916
11904676 5869403 7046237
11904678 5869403 10277350
11904681 6823525 5625849
11904685 7179946 7448768
11904686 7006926 7046231
11904688 7062654 7046245
11904690 6823525 7046254
11904701 5553901 9171910
11904702 7065320 9171917
11904704 7179946 8420568
11904705 7006926 8417784
11904839 5553901 8214712
11904840 6823525 7924110
11904844 7062654 10643466
11904890 7062654 2710458
11904891 7179946 7015684
11904893 5615357 6188901
11904897 5869403 9488557
11904904 6705551 8659620
11904905 5455898 6592260
11904908 6705551 6188893
11904910 7058180 5754028
11904915 7062654 9633343
11904919 6705551 9308723
11905161 9467532 8416024
11905162 9467532 8416025
11905163 9467532 8416025
11905168 9467532 10058022
11905169 6548402 5261432
11905176 9467532 10058037
11905209 5455898 10383808
11905682 7062654 8499924
11905691 7179946 6622484
11905731 5455898 8499919
11906318 7058180 7605089
11906322 7058180 7930134
11906332 6823525 7605037
11906409 7006926 9399664
11906432 5615357 7524986
11906439 7179946 8150306
11906445 7065320 8150891
11906461 7058180 3091582
11906469 6705551 8934742
11906693 7006926 9750967
11907037 7058180 7683696
11907049 7058180 10173167
11907050 7062654 9296416
11907051 6823525 8445137
11907053 7006926 7584231
11907054 5615357 9321461
11907055 7179946 10173151
11907056 7062654 7584241
11907057 6823525 10173185
11907059 7006926 10459519
11907060 6823525 7584250
11907065 7179946 10173161
11907067 7006926 7983610
11907070 7062654 7584289
11907081 5615357 7983621
11907086 7062654 9296426
11907092 5615357 8445143
11907093 6823525 10173153
11907094 7179946 10173146
11907095 7006926 8308554
11907096 7058180 8308560
11907099 7058180 10173163
11907100 7058180 10173173
11907103 7006926 9604021
11907105 5615357 9321448
11907106 5615357 9318719
11907107 7058180 9318722
11907108 5615357 9318726
11907109 7062654 9321442
11907111 6705551 8507218
11907115 7006926 9321466
11907117 7058180 9321465
11907262 7062654 6529157
11907650 10142536 4596267
11907651 9951726 8674950
11907652 9976502 3276743
11907653 10573157 3276751
11907657 9990899 9472716
11907658 10381441 7389706
11907659 9894963 8262659
11907660 9797442 9472688
11907662 9916624 6614630
11907663 10077282 9472725
11907665 10142536 8262664
11907666 10142536 3276823
11907667 10142536 8262667
11907668 7179946 7389707
11907670 9894963 8674998
11907676 9879292 8674953
11907677 9951726 9472683
11907679 10040443 6614638
11907681 10601490 9329626
11907683 9928201 8187961
11907691 9916624 8187989
11907694 10381441 8659099
11907696 7179946 8674994
11907698 9894963 9472738
11907701 9976502 9329635
11907703 7179946 8674976
11907705 10573157 8674965
11907711 10601509 9765719
11907712 9916641 8675005
11907713 9990899 9472720
11907716 9894963 9472729
11907717 10331106 6614649
11907720 9916624 3277022
11907723 10297219 9472740
11907724 10601505 9472680
11907726 10054404 3277032
11907732 10601496 9472751
11907733 10297219 3277053
11907736 9797442 3277067
11907742 10256580 8929194
11907744 9916641 7389734
11907745 9797442 8003507
11907746 10077282 8022944
11907780 6163096 10846603
11907781 7058180 5401843
11907783 7179946 9563814
11907785 5615357 7103284
11907786 7058180 6327574
11907787 5869403 4914599
11907789 7006926 2497883
11907790 5455898 8778940
11907792 6705551 6327530
11907793 5869403 4914895
11907795 5615357 5774814
11907799 7058180 5401892
11907801 7062654 9493134
11907802 6823525 2497935
11907803 7058180 8772181
11907806 5869403 10673556
11907808 7062654 5774827
11907809 7179946 8772146
11907810 5869403 9493106
11907813 7006926 6327546
11907814 6163096 8772158
11907816 6705551 9493122
11907820 7062654 5401939
11907821 7062654 8772168
11907822 5615357 9493115
11907825 5869403 5401947
11907827 7006926 8772142
11907828 7006926 9493091
11907830 7179946 7822651
11907831 6705551 4914587
11907834 5615357 4914659
11907835 6823525 8772176
11907836 6823525 8772176
11907841 7062654 4914575
11907843 5869403 4914528
11907845 2985830 10824660
11907854 2985830 10824691
11908023 5869403 2060157
11908026 7006926 9376547
11908031 5455898 7230046
11908049 9409082 4858958
11908053 7058180 5772198
11908054 6163096 6318950
11908059 5869403 6318880
11908060 5553901 5772859
11908066 5455898 5816725
11908067 5869403 8361216
11908070 7006926 8553158
11908071 6163096 8553147
11908072 10687288 10121820
11908074 10687288 10121812
11908075 9846441 9835176
11908350 11226300 6219230
11908353 7006926 7420440
11908356 10687287 7550562
11908357 6705551 5656110
11908360 5869403 9080649
11908365 5869403 9080642
11908425 6823525 5803931
11908426 5869403 9678173
11908428 5869403 9297939
11908429 7058180 5951647
11908432 7058180 9823644
11908434 7058180 8732541
11908436 7006926 6094773
11908443 7006926 8264021
11908445 7006926 6278255
11908446 7006926 8735618
11908447 5869403 7032509
11908448 7006926 5803933
11908452 5869403 5040064
11908453 7065320 7289663
11908455 6163096 5803876
11908456 5869403 8735631
11908458 7006926 8264016
11908459 5553901 8263790
11908460 7006926 9297883
11908461 6163096 7289617
11908462 7062654 8263798
11908463 6163096 6267391
11908464 7062654 8264066
11908466 5869403 8264025
11908469 7006926 7032489
11908470 5455898 5803934
11908475 7062654 8264073
11908476 6823525 5803965
11908478 7006926 7289603
11908479 7006926 5040088
11908480 7065320 9432599
11908481 7065320 4089114
11908482 5455898 7289616
11908483 7065320 6278276
11908484 5869403 9432600
11908485 5553901 7032500
11908486 7006926 9297889
11908490 7058180 6278262
11908491 6163096 8264029
11908492 5869403 8264023
11908496 7006926 8968326
11908499 5615357 7289649
11908500 6163096 7289594
11908503 7006926 8264071
11908504 7062654 8263802
11908506 7058180 5616798
11908507 7006926 7289634
11908509 6705551 8732546
11908511 7006926 2796545
11908512 6795478 6278282
11908513 5869403 2796523
11908514 6163096 2796576
11908515 7006926 2796527
11908516 7179946 7289585
11908518 5553901 7938017
11908519 7058180 7557329
11908520 7179946 9654661
11908521 7058180 2570286
11908522 6823525 8735699
11908523 359064 7172315
11908524 7058180 9654659
11908526 6163096 9654672
11908528 5553901 7170103
11908529 7062654 7172303
11908530 5869403 7172304
11908531 7058180 6352638
11908532 7179946 7172308
11908536 5869403 7557327
11908537 7058180 9654658
11908538 6823525 9654673
11908539 7006926 9654669
11909066 8963 7892024
11909069 6232043 9350729
11909070 6232043 7892010
11909083 6232043 6270799
11909085 6232043 9350749
11909089 6232043 7892038
11909090 9409081 7892035
11909093 8963 6789584
11909095 8963 9350731
11909101 8963 9350723
11909103 8963 9350708
11909105 8963 8547148
11910142 358768 8699482
11910164 7006926 8150860
11910229 7058180 7082952
11910239 7058180 8930258
11910246 6705551 8426181
11910263 6705551 9610687
11910572 7006926 8509397
11911384 6705551 8567993
11911385 7006926 8567972
11911556 6232043 9082476
11911564 6232043 4489501
11911600 7058180 10145554
11913527 5869403 7090079
11913529 5869403 9600919
11913530 7006926 8090304
11913531 7006926 8090305
11913532 6823525 6285886
11913533 5869403 2143230
11913534 7179946 2143255
11913535 5455898 9600942
11913536 6823525 2841766
11913537 7179946 2143246
11913538 7058180 8505165
11913540 7179946 5688981
11913541 5455898 8090342
11913544 7058180 9385763
11913548 7058180 8848135
11913549 7058180 2841785
11913550 7179946 9385766
11913553 5869403 9385767
11913554 5553901 9385768
11913555 5869403 6190055
11913556 6795478 6385757
11913557 5455898 9385769
11913559 6795478 8505160
11913560 7006926 8090311
11913562 6795478 8090310
11913563 7006926 6385781
11913564 7062654 6237470
11913565 5869403 8090320
11913566 7058180 2595415
11913567 7062654 8090317
11913570 7062654 6385762
11913572 7006926 8505168
11913573 5553901 8505157
11913574 7058180 8505144
11913575 7058180 9536769
11913578 7179946 9796175
11913581 5455898 7540482
11913582 7179946 7795997
11913583 5869403 6376364
11913584 6163096 6258513
11913585 5869403 6517747
11913586 6795478 9536770
11913965 2985830 7582666
11913991 5869403 4962243
11914006 2985830 7038529
11914007 9409081 9419628
11914008 9409081 8199108
11914017 358768 8306837
11914024 10687287 9098990
11914039 358768 9099016
11914044 7006926 7775645
11914047 10687287 9176372
11914056 6232043 9096208
11914072 6232043 9419701
11914245 5972 7762667
11914256 5869403 9044944
11914265 7062654 9112660
11914279 5972 10157915
11914282 5570 9294241
11914659 7179946 10385388
11914676 5869403 10385381
11914679 6823525 10385369
11914689 6705551 9367164
11914691 6705551 10385356
11914696 5615357 6278800
11914697 7179946 9971109
11914702 6232043 7039649
11914703 7006926 10385393
11914710 6705551 7036460
11914711 6232043 7036461
11914716 7058180 9367209
11914719 6773103 7783866
11914720 5553901 9367148
11914724 5869403 9367176
11914726 6773103 6385324
11914727 6823525 10385378
11914731 7006926 10385351
11914734 6232043 5666134
11914737 6773103 5666280
11914742 5869403 8539637
11914745 5869403 8539662
11914746 7006926 8539627
11914850 5927 8355152
11914857 5927 7719493
11914859 5927 8269265
11915334 7058180 6134594
11915335 7179946 7582022
11915336 7006926 6419021
11915337 7179946 6015654
11915338 6823525 7582029
11915339 5869403 7582021
11915340 7179946 9207812
11915343 6823525 7582013
11915344 5615357 10899434
11915346 7062654 6419005
11915347 5869403 6419013
11915350 7062654 7058471
11915351 7062654 4184248
11915352 7006926 6419014
11915353 5869403 7582028
11915354 7179946 7058480
11915355 7179946 7058461
11915356 7006926 6786874
11915357 7062654 9207798
11915358 7058180 7582011
11915359 7062654 6418995
11915361 7062654 7582009
11915362 7006926 4549690
11915363 5869403 7273909
11915365 5869403 6419008
11915366 5869403 4184304
11915368 7062654 5383192
11915546 6163096 10077718
11915551 6823525 9663850
11915565 6823525 8896551
11915582 7006926 4131995
11916232 5455898 7038571
11916238 6705551 6220276
11916243 7062654 8176758
11916247 7006926 9418584
11916253 5869403 8556554
11916257 7006926 8556552
11916261 6163096 8269608
11916270 7006926 6865042
11916315 6705551 3998601
11916328 6163096 8437843
11916331 7062654 7311842
11916361 9966568 9235517
11916362 10430919 7965809
11916364 9976502 8231626
11916366 10183592 7965815
11916370 7179946 9227021
11916371 9909168 8434077
11916373 10331110 6764082
11916374 7058180 9986456
11916375 10601504 7663177
11916378 10303410 7597841
11916381 7179946 9986501
11916382 10077282 8401732
11916383 10382342 9235501
11916389 10303410 9227019
11916390 7179946 9986462
11916391 7179946 9986483
11916392 7058180 9986478
11916393 10035643 9235526
11916396 9966568 7118692
11916397 10331126 8067966
11916401 7006926 9994444
11916402 9966568 7965813
11916403 10184166 8434082
11916404 10221036 5709366
11916405 10347814 7597847
11916408 10077282 9235480
11916409 7058180 9994434
11916413 10347814 5709383
11916414 10331110 7597855
11916415 7179946 9994450
11916417 10035643 7642027
11916421 10035643 9235521
11916430 9966568 7641931
11916433 10035643 9227020
11916436 10347814 4010215
11916437 6705551 9986452
11916441 10331110 5750467
11916442 9809582 5750509
11916443 10331110 5750475
11916444 10054408 5754772
11916445 9809582 9235525
11916446 10331110 7055973
11916447 9966568 7965818
11916448 10266942 5750497
11916450 9976502 7667624
11916454 10601508 8434075
11916457 10331110 8434138
11916459 7179946 9986454
11916461 10347814 5750471
11916463 7179946 9994457
11916467 10054408 8657653
11916468 10035643 7055962
11916469 9976502 7055992
11916471 10601504 6764080
11916473 9909168 6764086
11916474 9966568 9235488
11916476 9909168 6764069
11916477 10430919 8416076
11916478 10266942 8434139
11916481 10183592 6764116
11916485 9966568 9235504
11916486 10035643 6764098
11916488 10430919 9213428
11916492 10430919 9235477
11916494 7058180 9994430
11916495 7006926 9986476
11916496 7006926 9986470
11916713 6773095 8429295
11916721 6232043 4419874
11916723 6232043 7993689
11916724 5972 9541745
11916725 6773095 9541746
11916726 6773095 6685960
11916729 6773095 8429299
11916730 5972 11447421
11916734 6773095 7993701
11916736 6773095 6880218
11916738 6773095 9541760
11916739 6232043 9541761
11916740 6232043 9541762
11916755 6773095 9924331
11916756 6232043 9511358
11916757 6232043 9483708
11916765 6773095 9511330
11916766 6773095 9924339
11916768 6232043 9924350
11916815 7006926 6409323
11916854 7058180 2859523
11916906 5869403 7849510
11916928 6795478 8505147
11916929 7006926 7090083
11916931 7179946 6285891
11917175 7006926 8453288
11917176 5869403 9418796
11917177 6823525 9418814
11917178 6705551 6532788
11917179 5869403 9418839
11917180 5455898 6532792
11917181 6705551 9418794
11917182 5869403 6532793
11917183 7006926 9418835
11917184 7058180 7133390
11917185 5869403 9007805
11917191 5553901 9418840
11917192 8018535 9877444
11917195 7058180 8453247
11917196 7058180 6390920
11917197 6795478 6390959
11917198 6795478 6390959
11917200 5869403 6390940
11917201 5615357 9418817
11917202 6705551 6390954
11917207 5869403 9418836
11917209 7006926 9418781
11917210 5869403 5866543
11917213 7058180 6532814
11917215 6705551 8669516
11917223 7058180 6220363
11917224 5455898 8453280
11917225 5615357 9418800
11917232 7179946 8453257
11917233 5553901 5866554
11917234 7006926 3939776
11917236 7058180 6220394
11917237 7062654 7133461
11917241 7006926 5866560
11917243 7006926 4990414
11917244 6705551 6220400
11917247 7058180 5403413
11917248 7058180 7133466
11917249 6705551 8453228
11917250 5869403 9418812
11917251 7006926 9418842
11917252 6163096 8453271
11917253 6795478 8453210
11917254 7065320 6220413
11917256 7062654 8453300
11917257 5615357 8453255
11917258 7006926 6569217
11917260 5455898 9418793
11917261 5869403 8453246
11917262 7058180 9418811
11917263 6823525 8453226
11918017 10105530 6375320
11918019 6232043 9202633
11918113 4570 5871710
11918469 358768 6570142
11918526 7062654 7983607
11918530 6705551 7451056
11918574 10687287 8466667
11918591 10687290 4705671
11918596 2985729 9328596
11918600 5553901 5586773
11918602 5553901 8444947
11918662 6232043 8100345
11918675 6232043 7892027
11918704 10098667 7112900
11918715 6705551 9261090
11918721 5869403 8539660
11918729 6163096 8557837
11918912 10620250 9783448
11918913 6306899 8483751
11921651 5553901 4355925
11921653 5869403 4355932
11921810 5869403 7558004
11921827 7062654 8353479
11921835 5615357 8463573
11921889 5553901 7712048
11921890 5615357 9174671
11921892 7062654 7106130
11921894 7058180 5530381
11921896 5553901 8670498
11921897 6823525 7106140
11921898 7058180 7106123
11921899 7062654 8427657
11921901 7062654 5216684
11921902 5553901 5530420
11921903 6163096 2643243
11921904 7006926 5367595
11921905 7058180 8427647
11921907 5615357 9182639
11921910 7179946 7106149
11921911 7179946 5906251
11921916 7058180 10180133
11922000 9852749 10291830
11922031 6232043 10209065
11922034 358768 7773210
11922089 6232043 3565654
11922216 6705551 5908672
11922217 7058180 7712068
11922218 7058180 7964667
11922219 6163096 5238403
11922221 7179946 9174638
11922300 9708143 8514005
11922301 6773103 9206958
11922304 9771597 9188950
11922305 10644190 8514026
11922306 9771597 9182818
11922307 10646045 8513972
11922308 9771597 8513959
11922311 6773103 8513973
11922315 10644190 8513989
11922317 6773103 8513960
11922318 9771594 4256191
11922321 6773103 4256203
11922325 9771594 4256213
11922328 6773103 8231188
11922329 9771597 9188943
11922330 6773103 4256225
11922331 10644190 9188949
11922334 9771597 4256238
11922337 9708143 7711361
11922339 10580152 8231197
11922340 10580152 4256253
11922345 9708143 8231201
11922347 10644190 4256279
11922348 10580152 9188953
11922350 9708143 8231208
11922352 9708143 7711362
11922353 10644190 9182833
11922357 10580152 9182827
11922359 9771597 8231220
11922361 9771597 7711368
11922362 10580152 7733637
11922364 9771597 9188935
11922368 9708143 8231225
11922373 9708143 7392876
11922375 9708143 8231230
11922377 9708143 7711375
11922378 6773103 4256379
11922384 9771597 7711403
11922386 10580152 9182839
11922387 9771597 9188948
11922388 9771597 9188959
11922391 9771594 9188936
11922392 9771597 9188946
11922393 10646045 9188957
11922439 7058180 9335153
11922545 5878577 9255514
11922546 6232043 7540472
11922555 5869403 6331673
11922557 6232043 7540485
11922558 6232043 10202667
11922563 6232043 7540501
11922567 5615428 8701313
11922576 6232043 10202675
11923401 7058180 9686789
11923402 7062654 9650406
11923414 7062654 9650399
11923418 7179946 9686794
11923419 7179946 8511541
11924039 7179946 10467103
11924048 7006926 10467057
11924066 7179946 10467127
11924072 7179946 10467077
11924076 5869403 5784079
11924081 7058180 10467032
11924085 7006926 10467021
11924086 7006926 10466994
11924099 7058180 7419241
11924101 7006926 10467038
11924109 6705551 8184182
11924114 7006926 10467058
11924117 5615357 8575154
11924128 7058180 9264283
11924132 5869403 9264261
11924142 7058180 9264276
11924152 7065320 9264295
11924153 5615357 9264224
11924154 5869403 9264289
11924165 6163096 8577022
11924497 7065320 2219150
11924498 7006926 8599537
11924499 7065320 7677820
11924501 5869403 7216011
11924502 5615357 4761012
11924503 5869403 7677823
11924505 5869403 9197127
11924506 7065320 2949195
11924508 6823525 7216008
11924510 6823525 4760976
11924512 5615357 2949199
11924513 6705551 2694974
11924518 5553901 9197134
11924519 7179946 7068507
11924522 5869403 8599516
11924524 7006926 8599508
11924525 5615357 7068484
11924526 5615357 8599515
11924528 7179946 8599532
11924530 5553901 9171465
11924534 7006926 9197113
11924535 5455898 8599524
11924537 7006926 9033179
11924539 5553901 4760939
11924540 7179946 2949254
11924578 6823525 9264546
11924585 6705551 9270389
11924588 7006926 7664270
11924590 7179946 5586473
11924591 7058180 7188894
11924593 6705551 7664247
11924596 5869403 7188911
11924597 5869403 6304281
11924599 7006926 7188913
11924602 6705551 9264529
11924606 6705551 6304279
11924607 5869403 5586591
11924609 7058180 9264545
11924610 7179946 7188909
11924611 7058180 9264548
11924614 7058180 2940178
11924615 5869403 8456897
11924618 5553901 6735677
11924620 5553901 6304278
11924621 6705551 6304260
11924622 5455898 8444948
11925039 7058180 7204339
11925040 358768 9220974
11925044 7058180 6351375
11925046 5765679 8657916
11925050 5765679 8100351
11925051 5553901 8677176
11925054 7058180 9026348
11925056 358768 8677194
11925057 6795478 8677182
11925058 5615357 8100292
11925059 6232043 7204340
11925061 7062654 8677186
11925063 5553901 9220985
11925066 5765679 7204365
11925071 6795478 9220908
11925072 5765679 8100321
11925077 7058180 8100335
11925078 7058180 8677215
11925079 7006926 8100280
11925083 5869403 9220948
11925088 7179946 8677207
11925092 7065320 6351339
11925096 5553901 6351349
11925100 7006926 7204416
11925101 7006926 8100358
11925102 7062654 7204351
11925104 7006926 9220980
11925112 7058180 8100354
11925115 358768 8100281
11925117 7006926 8100336
11925118 7062654 6351329
11925119 358768 9220976
11925120 7006926 7204384
11925121 5765679 7204362
11925123 5765679 8100320
11925125 7058180 8100322
11925129 6232043 9220920
11925130 5869403 8100291
11925132 5765679 9220996
11925133 5765679 9220941
11925139 5553901 9220923
11925140 5553901 9220929
11925141 5765679 9221020
11925142 7062654 9220939
11925143 7006926 9220973
11925145 6795478 9220913
11925228 7006926 8901776
11925275 7058180 8390305
11925276 6163096 7630197
11925277 7062654 7451019
11925288 7058180 7630212
11925290 6795478 7451048
11925296 6795478 7630228
11925297 6795478 8390488
11925302 6306899 7451078
11925303 7179946 8390319
11925306 6823525 7451083
11925307 7058180 7451085
11925310 6823525 7630242
11925312 6823525 7630246
11925313 7062654 7630247
11925314 7058180 7630249
11925315 7058180 8390329
11925316 7006926 8390339
11925318 5869403 9573923
11925320 7058180 10044941
11925324 7179946 8390363
11925330 7062654 3030331
11925340 6705551 7861082
11925345 7179946 7830190
11925346 7058180 10687506
11925348 7058180 7861048
11925349 7062654 7861053
11925350 5615357 7861060
11925352 6823525 7990761
11925357 7062654 7999548
11925358 7006926 9573916
11925360 6795478 9573909
11925362 7006926 8006497
11925363 6823525 6263998
11925369 5615357 7107464
11925370 7179946 6264020
11925375 5615357 7107438
11925376 5869403 8006464
11925377 7062654 10059589
11925378 7179946 5654014
11925380 7006926 8466119
11925381 7006926 10059582
11925382 7062654 8006500
11925386 5615357 7107456
11925388 7006926 6264000
11925389 7006926 8006465
11925390 6823525 8466111
11925391 7062654 10059902
11925392 7006926 8006466
11925395 5869403 8006463
11925396 7006926 8006475
11925397 7179946 8466106
11925400 7006926 8466104
11925402 5869403 7107462
11925403 7058180 5653772
11925404 7058180 5653772
11925405 7062654 10059594
11925407 7006926 8466144
11925408 7058180 8466129
11925409 7006926 8466105
11925410 7058180 7107447
11925411 6823525 9380174
11925415 7058180 10059590
11925417 7058180 2861566
11925419 5615357 10059911
11925420 7006926 10059587
11925422 7006926 10224219
11925424 7006926 9380190
11925425 7179946 9380171
11925426 7006926 7107434
11925427 7058180 9380182
11925430 6773095 8617706
11925432 6773095 9192028
11925434 6773095 7440963
11925445 7006926 7247104
11925450 6705551 9192031
11925454 6705551 9192032
11925456 6773095 9192062
11925457 9772651 8617674
11925458 7006926 6444109
11925460 5869403 5956119
11925463 6773095 7836171
11925466 9772651 7836178
11925467 9772651 8099299
11925469 9772651 7247083
11925471 7062654 8617670
11925473 6773095 8617681
11925476 6773095 8617709
11925480 5553901 6611456
11925484 5455898 10067951
11925486 5615357 6444100
11925487 6163096 6611491
11925488 7062654 6611495
11925499 6773103 10069459
11925502 6705551 6444076
11925503 6773103 10069501
11925508 6823525 10069483
11925510 7006926 10069520
11925515 7062654 6444065
11925669 8963 9190900
11925746 9409082 7975978
11926413 7058180 7657430
11926562 10589417 8687921
11926571 10589417 4487014
11926583 5765679 9527061
11926584 10589417 9527069
11926588 3526 6988790
11926662 6163096 6366388
11926664 6163096 9708759
11926666 7058180 10052046
11926669 5869403 7564788
11926672 6823525 8557794
11926674 6823525 10052050
11926676 5869403 6868791
11926678 7179946 10042837
11926683 6823525 9172894
11926686 5869403 7564751
11926687 7058180 10042827
11926689 5869403 7564783
11926690 5869403 5169510
11926692 5869403 9172820
11926696 7058180 9172868
11926698 6705551 9172853
11926699 7058180 10042852
11926701 7058180 10042845
11926702 5553901 5636219
11926706 6163096 5169629
11926710 10687288 8557848
11926714 5869403 8557812
11926716 6705551 7564789
11926972 6705551 7421663
11926973 5869403 7922945
11926981 5869403 2603675
11927017 6163096 2628293
11927020 6823525 9172882
11927024 6823525 8557798
11927030 7006926 9183450
11927034 6823525 8557828
11927035 5869403 7564757
11927036 5869403 8922976
11927038 7058180 10052038
11927039 7058180 10042820
11927047 7179946 10463129
11927049 5869403 7564803
11927050 7179946 10042816
11927055 6705551 7564777
11927056 5869403 2879411
11927061 6823525 6868799
11927062 6705551 6366400
11927063 6705551 6366353
11927066 5869403 6868792
11927067 6823525 6868803
11927069 10687288 6868830
11927070 6823525 6868843
11927075 7006926 7786576
11927132 6232043 8457838
11927164 5869403 6292870
11927180 5553901 6988887
11927192 6232043 8854447
11927894 2985733 7817907
11927898 4561 9344045
11927900 7058180 7817920
11927901 5553901 6061713
11927917 5615357 7817921
11927920 6705551 8595486
11927921 5553901 8595513
11927927 7179946 10137871
11927928 7006926 9344043
11927929 7179946 10137903
11927934 7006926 6803391
11927936 7006926 10137861
11927938 7179946 10137879
11927939 7062654 7817944
11927944 6823525 9344069
11927956 7058180 9344070
11927959 7179946 9344081
11927960 7179946 10137910
11927963 7006926 10137902
11927964 7179946 10137872
11928171 5869403 6520794
11928174 7062654 7500096
11928175 5553901 7888172
11928176 6705551 7500091
11928178 5615357 7498861
11928179 6823525 6520796
11928182 7058180 6953407
11928183 5553901 9307334
11928184 7062654 6208216
11928185 5615357 6246091
11928187 7058180 7497781
11928188 5869403 7250337
11928189 6163096 8538199
11928190 5553901 8538200
11928196 5869403 6246113
11928197 7062654 7888164
11928198 6163096 6953416
11928201 5869403 8843329
11928202 7062654 8538212
11928203 6823525 8538168
11928204 6163096 9317275
11928205 7062654 8538195
11928208 5869403 9746028
11928211 6705551 7500107
11928212 7058180 8538178
11928215 5869403 6953418
11928219 5553901 7500104
11928221 5869403 6076600
11928222 5869403 7497800
11928872 8925411 9770746
11928877 9409080 8743109
11928883 9846441 9430407
11928885 9409080 7980430
11928888 9846436 9527016
11928894 358768 7980416
11928895 10687287 8743088
11928898 9846441 7980419
11928899 5765679 9527027
11928906 9846441 4398976
11928907 9846436 6020204
11928910 9409080 9895263
11929255 7006926 8334512
11929257 7006926 9122092
11929262 5869403 7540176
11929263 6705551 7540172
11929266 7058180 10190477
11929267 10687287 6251175
11929269 7058180 6251182
11929272 7062654 7540168
11929273 7006926 9122080
11929277 5869403 8334504
11929278 10687287 7540185
11929281 7179946 10190503
11929283 7179946 10190494
11929287 7062654 5888550
11929288 7179946 10190493
11929291 6823525 8334517
11929292 10693913 7423240
11929294 7006926 10190486
11929296 5553901 10190509
11929297 5553901 10190512
11929439 6232043 7025544
11929479 9409081 9808728
11929542 6232043 9371072
11929660 6705551 6505698
11929671 5869403 7501759
11929715 7179946 8386307
11929767 6705551 7763190
11929769 7006926 8996065
11929771 8117366 8461420
11929772 5869403 6041478
11929773 329462 8461427
11929774 7006926 6515371
11929776 6232043 8435726
11929778 7058180 8215208
11929779 7006926 7785721
11929780 6232043 8442702
11929781 7179946 7785686
11929782 6232043 8461435
11929783 7006926 7785720
11929786 7058180 6390487
11929787 6795478 7763183
11929789 7006926 6752429
11929790 5455898 7785704
11929792 7058180 6752423
11929794 7179946 6752405
11929795 5455898 7785677
11929798 8117366 8442694
11929799 7006926 7785699
11929801 7006926 6740463
11929802 6705551 6515361
11929803 6705551 7785681
11929804 6705551 6752415
11929806 5869403 7763192
11929808 5869403 6752393
11929812 7179946 6752419
11929813 5455898 7988245
11929815 7058180 6515369
11929820 5615357 7785717
11929822 7058180 7763208
11929823 5455898 6752394
11929824 7179946 6752428
11929827 5869403 6390621
11929828 5869403 6041484
11929830 6705551 6515325
11929831 6823525 6752437
11929833 6823525 7315074
11929959 6705551 8559879
11930010 7006926 6746697
11930016 7058180 6746690
11930028 7179946 8559929
11930029 7058180 7626736
11930059 6163096 9448208
11930126 7179946 9124636
11930517 6795478 6354220
11930519 4189 7182865
11930520 6823525 4889244
11930521 4189 7182894
11930524 7006926 8388702
11930527 9409081 7674023
11930529 10527557 7182879
11930533 7006926 7182880
11930534 10687287 7572333
11930537 10687291 7182893
11930538 10687287 7674011
11930541 5869403 7674030
11930543 7006926 9338248
11930545 7058180 6424288
11930546 7006926 6424274
11930548 9409081 6337020
11930549 10687291 6337034
11930552 9409081 8388719
11930553 10687287 6337012
11930557 7058180 6337009
11930559 9409081 6337017
11930560 7006926 6186576
11930561 7058180 6207691
11930563 6163096 6336997
11930565 9409081 6207693
11930568 10687287 2731713
11930569 7058180 9258274
11930580 7058180 6275279
11930581 10560093 6275284
11930587 6163096 7854551
11930589 7058180 9258246
11930591 7058180 9258280
11930592 7006926 9258247
11930598 10560093 9258273
11930601 7058180 9170208
11930605 7058180 9170191
11930606 10560093 9170185
11930609 6163096 9170195
11930611 9409081 9258387
11930613 5869403 9258331
11930616 7006926 7548355
11930918 7058180 7548378
11930919 7058180 7950113
11930928 9409081 7103503
11930930 10687287 7103521
11930933 6232043 9877934
11931132 7058180 3204048
11932522 5869403 7746327
11932523 5869403 9254208
11932524 5615357 7746359
11932527 6823525 7746341
11932528 7058180 7316498
11932531 5615357 8420042
11932535 5553901 7746368
11932538 6823525 7316500
11932539 5869403 9254280
11932540 7179946 9254598
11932541 5869403 9227849
11932542 7058180 8420057
11932545 7058180 5998043
11932546 7062654 8420093
11932548 5553901 5998044
11932550 5869403 7746293
11932552 5869403 9254609
11932553 7006926 9254611
11932559 5553901 7746294
11932563 7006926 7746333
11932567 6823525 9254215
11932568 7058180 10179532
11932569 7006926 6523801
11932570 6163096 9605570
11932572 7006926 6523824
11932573 5869403 6299326
11932574 6823525 7746310
11932575 5615357 7746304
11932589 6823525 8233651
11932590 5869403 9254607
11932591 7006926 9254593
11932592 6705551 8420103
11932593 7179946 6523838
11932595 6823525 7038215
11932596 7058180 9254601
11932597 7058180 8420036
11932600 5869403 8420068
11932604 6705551 7316536
11932613 7006926 8420027
11932614 7006926 5663542
11932622 5553901 7316579
11932623 7058180 6299368
11932624 7006926 7038191
11932626 5869403 8233658
11932628 6823525 7186517
11932629 5553901 7948125
11932631 6163096 11048248
11932634 5869403 8504549
11932639 6795478 6457959
11932640 6705551 8504580
11932641 7179946 9201732
11932642 6823525 8504520
11932644 6163096 7948128
11932646 6823525 7948115
11932651 5869403 9201737
11932652 7062654 8504559
11932653 5455898 7186598
11932654 5869403 8504546
11932655 5869403 7186541
11932658 6163096 8504539
11932662 7006926 9201704
11932663 6795478 7186510
11932671 6163096 8504530
11932672 6705551 6719263
11932673 6705551 9201761
11932674 5553901 8504557
11932675 5455898 8504513
11932676 7006926 6719265
11932677 5869403 8504538
11932680 6163096 9201763
11932681 6163096 9201724
11932683 6823525 9201717
11932684 7179946 5468390
11932685 7179946 7186533
11932686 6823525 8504565
11932687 7006926 8504544
11932691 7006926 7948138
11932693 7058180 8504561
11932695 6795478 7948086
11932696 7006926 7948109
11932699 7006926 6457928
11932700 7006926 9201723
11932701 7006926 8504531
11932704 7006926 9201774
11932707 6823525 7186545
11932708 5455898 7186511
11932716 7065320 6649608
11932861 7006926 8534421
11932865 10687288 10122455
11932870 7058180 8534446
11932873 5455898 7572686
11932901 7058180 8534426
11932912 7179946 5386438
11932913 5869403 7572632
11932952 5869403 8341787
11932994 6163096 8341753
11933018 7058180 7388324
11933019 7062654 6457930
11933028 7179946 6034324
11933029 10397988 6445168
11933031 10601514 9128131
11933037 7062654 7987607
11933038 10330832 7575710
11933039 9909168 9671906
11933044 10076896 5825409
11933045 10601493 9128091
11933048 10601514 8342240
11933050 10601493 9173105
11933055 9998104 10679278
11933063 10098635 2808110
11933065 9885494 8492753
11933068 9880862 9311616
11933069 10027742 10509586
11933070 9865626 10679273
11933074 10076896 10448744
11933076 10027742 9311593
11933078 10035643 8562505
11933234 5615357 6708807
11933236 6823525 2800518
11933237 5869403 9738028
11933240 7058180 8699354
11933242 6823525 8676595
11933243 7179946 4806924
11933244 5615357 6406096
11933246 5869403 4807015
11933247 7006926 7598362
11933248 7058180 7598385
11933250 7179946 7598388
11933251 6705551 4806783
11933252 7058180 6708746
11933255 6163096 9737959
11933256 5615357 7085741
11933257 5869403 9737984
11933260 5869403 4807200
11933261 5553901 6708778
11933263 5615357 6283571
11933265 5869403 7073033
11933266 5869403 7272394
11933267 6163096 5675248
11933268 7006926 8676615
11933270 7058180 9738042
11933275 7062654 8699350
11933278 7058180 6708780
11933279 7179946 9737993
11933280 7006926 7598355
11933281 5615357 5693406
11933282 7179946 4806905
11933283 7058180 6371716
11933284 5615357 6301400
11933285 7058180 6540814
11933286 7058180 6283569
11933289 5869403 8054377
11933290 5869403 5482607
11933291 5869403 6540819
11933295 5553901 8676612
11933296 7058180 7085701
11933298 5869403 5675081
11933304 6163096 6540827
11933307 5615357 9737990
11933309 5615357 6540833
11933312 7179946 6386907
11933316 7058180 9738050
11933645 7006926 10304450
11933650 5455898 8705763
11933749 6773103 9511259
11933815 5869403 5171165
11933858 358768 7159020
11933926 329462 8442695
11933928 5869403 7789791
11933929 5869403 9257550
11933932 7058180 9257551
11933976 6705551 8588624
11933985 6705551 10662847
11933986 7058180 6695775
11933988 7062654 4886355
11933991 8939 8651999
11933994 7058180 11387636
11934071 6232043 7329552
11934078 7253713 341571
11935736 5615357 7855174
11935738 5869403 7855184
11935741 5455898 9655362
11935743 6705551 6164101
11935745 5869403 7889064
11935756 7006926 7015678
11935760 7006926 5915246
11935762 7006926 7373538
11935767 6823525 9347179
11935768 7006926 9347180
11935775 5869403 9347187
11935776 7006926 9743863
11935778 7006926 9571977
11935781 5615357 8089862
11935785 7062654 8084423
11935786 5455898 5552119
11935792 7006926 8003707
11935793 7006926 8089957
11935797 7062654 8089881
11935798 5455898 9695941
11935800 6705551 9675781
11935806 7062654 9695949
11936100 7062654 7906733
11936103 5869403 8715541
11936104 7058180 8715570
11936105 7006926 7906748
11936107 7062654 7100132
11936112 6823525 4959673
11936114 7062654 10441627
11936116 7062654 8715564
11936117 7179946 7905658
11936119 6705551 7306774
11936120 5869403 7385152
11936121 7179946 4959705
11936122 7006926 7906738
11936124 7062654 8715555
11936126 7062654 7100149
11936128 7006926 7906734
11936129 7062654 9490710
11936130 7006926 9490737
11936135 5869403 11468993
11936180 6705551 7709484
11936182 7006926 7709508
11936183 7058180 6180701
11936184 5869403 9068713
11936185 5869403 9490594
11936186 7062654 9490615
11936188 6705551 8088833
11936189 7058180 7709504
11936191 7062654 9490633
11936192 6705551 6907633
11936193 6823525 6907635
11936194 5869403 8088842
11936195 5869403 8088846
11936196 6705551 6907638
11936199 5615357 8608417
11936201 5553901 8608433
11936202 5869403 7792576
11936203 5869403 8762623
11936204 7058180 6139340
11936208 9793740 7671496
11936209 9793727 7671497
11936212 10589424 8740402
11936219 10589418 8740407
11936225 10589422 7016169
11936228 9793727 9519286
11936230 10567127 9456281
11936243 7058180 10302820
11937945 7062654 9165505
11938070 7179946 8252053
11938076 5615357 7668558
11938079 7062654 7668587
11938086 7065320 7668559
11938102 7006926 7288160
11938113 7006926 6562523
11938115 6232043 9255474
11938145 6232043 4891168
11938146 7062654 5741838
11938224 9194702 6268561
11938232 9611502 7042487
11938352 6823525 5779103
11938355 6823525 9255586
11938356 5869403 7829435
11938358 7179946 7829443
11938359 7179946 8550658
11938360 5869403 8550652
11938361 5553901 8550633
11938362 7006926 9255585
11938366 5869403 5974353
11938372 7062654 5974363
11938373 7006926 5779110
11938374 5869403 8550632
11938375 5553901 5974364
11938376 5869403 5779137
11938377 7006926 7829455
11938379 7179946 8550660
11938382 5869403 6746977
11938383 7065320 7829407
11938391 7179946 6746984
11938393 7006926 5779127
11938394 7058180 9255577
11938396 7058180 6746994
11938397 5869403 9255575
11938400 7006926 6442131
11938401 7058180 8550682
11938402 6823525 9255594
11938403 7006926 6442129
11938404 6823525 7829417
11938406 7058180 7829404
11938409 5869403 8550636
11938618 6232043 8243870
11938619 5765679 8525071
11938621 6232043 8525094
11938622 6232043 8525077
11938624 2985830 9544727
11938627 5765679 8243881
11938629 5765679 8241974
11938631 5765679 8241936
11938633 5765679 8241901
11938634 6232043 9548974
11938636 5765679 8243886
11938638 2985830 9548972
11938640 6232043 8243888
11938642 6232043 9544745
11938644 5765679 9544743
11938645 9695834 8243899
11938646 5765679 8243901
11938647 5765679 8241922
11938648 6232043 8241976
11938649 5765679 8241912
11938650 5765679 8241912
11938653 6232043 8241972
11938658 5765679 9544748
11938659 6232043 9394052
11938660 9695834 9394066
11938663 2985830 9394059
11938666 5765679 2753771
11938667 5869403 8440741
11938671 5869403 7577186
11938672 7006926 7776917
11938749 10620257 9783430
11938754 6232043 8493475
11938755 10620247 9783420
11938757 10620257 6531875
11938758 9695834 7462664
11938763 10620250 7187032
11938765 10627786 10981068
11938768 10620250 7187005
11938772 10563071 6531860
11938773 9695834 7901212
11938774 10620257 7119971
11938776 10620255 9783441
11938783 10563071 8483742
11938787 9695834 10463889
11938879 7006926 10962978
11938883 6232043 10599592
11938885 6232043 10599574
11938975 9847254 8483933
11938976 10054408 5614702
11938977 7006926 9324519
11938979 10601496 8483914
11938980 10397988 9324526
11938981 10221036 8483901
11938982 10077282 2548802
11938983 10303410 6220838
11938985 5553901 6327583
11938986 5869403 6287340
11938988 5869403 6107900
11938990 10331126 9324517
11938991 10430920 8483915
11938992 10266942 6181785
11938997 5553901 9324504
11938999 10221036 9775055
11939000 5553901 8483906
11939001 10331126 3843778
11939005 10138306 2557927
11939008 5869403 5614683
11939010 9879292 5897659
11939012 10138306 7582613
11939014 10397988 9324544
11939017 10221036 5614663
11939019 10221036 5227989
11939023 10035643 6676590
11939024 9966568 7941825
11939025 6163096 7593811
11939028 10297023 7766652
11939029 9809582 7777891
11939030 9879292 7647859
11939056 6232045 11438395
11939062 6232045 10580250
11939067 6232045 4723097
11939068 6232045 10580269
11939071 5927 2840933
11939076 6232045 10580327
11939078 5927 7487034
11939083 6232045 9833554
11939084 5927 10580391
11939085 5927 10580393
11939086 6232045 10580398
11939096 6795478 7092718
11939101 8245875 7672967
11939103 5927 5803597
11939114 358768 7302980
11939116 6232045 7475296
11939118 5927 11425933
11939122 5765679 7304039
11939123 7062654 7273580
11939125 5927 8453134
11939127 5765679 10580437
11939128 358768 10580469
11939134 5765679 10594934
11939143 5927 7683036
11939145 5927 11425987
11939149 6232045 11425937
11939153 5927 11426005
11939157 5765679 9867276
11939158 5765679 9845735
11939161 5927 6067802
11939162 6232045 5941176
11939169 358768 11426024
11939171 358768 11436328
11939173 5927 11436333
11939336 10138306 9324542
11939337 10303410 9324538
11939339 7058180 9899196
11939340 7179946 9899203
11939434 9409081 7362439
11939449 5869403 9147930
11939451 5014534 7776692
11939462 6232043 8928963
11939481 5014534 9147932
11939917 7006926 7194829
11939977 7179946 9242222
11939978 2985733 8450605
11939979 6705551 10662843
11939980 7062654 7902980
11939981 5455898 9242211
11939986 6705551 5778433
11939988 7062654 5778383
11939989 5869403 7057171
11939991 6705551 7903005
11939992 5869403 7903004
11939993 7006926 5778394
11939994 7058180 8450598
11939995 5869403 9242203
11939996 7058180 8174908
11939998 7179946 7902968
11939999 5869403 7903015
11940000 5869403 5778400
11940001 5869403 2565880
11940004 5869403 7057159
11940007 6705551 6344284
11940009 6705551 8450588
11940011 7006926 8450618
11940012 5869403 9242205
11940013 5869403 9242204
11940015 2985733 9242227
11940016 7058180 8045371
11940018 7058180 5738559
11940024 6705551 5820306
11940026 5869403 8553226
11940032 7006926 9177951
11940036 7179946 9177987
11940037 5869403 9516353
11940038 6163096 9177967
11940040 5869403 9177971
11940042 5869403 9177948
11940043 6795478 9177942
11940045 5869403 10700764
11940047 7062654 9730804
11940048 5869403 9464089
11940049 7062654 9730798
11940053 7062654 8880583
11940054 6705551 9126856
11940055 5869403 8652001
11940056 6823525 8880577
11940057 7179946 9464095
11940059 5869403 9730812
11940060 5615357 9094647
11940062 5869403 6718618
11940065 5869403 9454624
11940068 5869403 6597466
11940076 7006926 6597501
11940104 6823525 7233199
11940105 6773103 8010701
11940114 5553901 9441163
11940119 2985830 8636811
11940124 2985830 9441155
11940305 8925411 5589714
11940312 8925411 9969967
11940322 8925411 5148279
11940334 7058180 5584713
11940335 7058180 7090796
11940341 5553901 7473508
11940344 7006926 5584783
11940346 5553901 6250952
11940347 5869403 5584771
11940349 7058180 7755173
11940350 6163096 5584644
11940353 7058180 10331452
11940354 7006926 6250975
11940355 5553901 4735445
11940356 6705551 7473507
11940358 7179946 6251014
11940359 7058180 2852438
11940361 7058180 8705766
11940363 6163096 7473500
11940370 6705551 5584730
11940371 6705551 6250948
11940373 7058180 9438644
11940378 7179946 10331437
11940382 7058180 7473511
11940383 6795478 9438666
11940384 7179946 9438654
11940386 7058180 9438655
11940387 5869403 7090778
11940389 6795478 9438667
11940390 6306899 7090762
11940391 5553901 6250953
11940392 6823525 8705751
11940393 7179946 4735667
11940398 7179946 10331470
11940399 7058180 7755188
11940400 7179946 10331434
11940404 5553901 7090743
11940408 5615357 4735715
11940410 6306899 8705735
11940411 7179946 7755163
11940413 7058180 2363315
11940417 6823525 10331424
11940418 7006926 9438637
11940420 5869403 7473481
11940427 7058180 4567862
11940430 7058180 4567463
11940432 5869403 9175559
11940433 6823525 9175624
11940434 6306899 8605565
11940437 6823525 6441919
11940438 5553901 6441926
11940439 6823525 8605561
11940443 6773103 6441897
11940450 5553901 5767404
11940452 6163096 7809761
11940455 6773095 7809764
11940456 5869403 7809721
11940457 6773095 7809746
11940459 6773095 5767228
11940460 7179946 5766866
11940461 7058180 5766590
11940467 9409080 5170440
11940468 6163096 7809753
11940469 6773095 7207840
11940476 6163096 8605591
11940486 10217467 7126085
11940487 6163096 9175585
11940488 5455898 9175575
11940489 7058180 9175576
11940490 7058180 9175568
11940491 6163096 9444690
11940492 5869403 7207902
11940493 7179946 6441886
11940494 6163096 7925571
11940495 6773095 5170432
11940497 9409080 8446295
11940498 5553901 5170700
11940505 6163096 6441929
11940507 6773095 9110889
11940508 5869403 5276799
11940510 7058180 7925591
11940511 10687288 5276792
11940513 9409080 8446304
11940514 5869403 7207876
11940517 6773095 8089617
11940518 10687288 8446322
11940519 10687287 5170658
11940523 7058180 10032652
11940524 7058180 10032643
11940525 7058180 10032618
11940528 7058180 10032649
11940529 7058180 10472470
11940531 6823525 10032607
11940532 6823525 10032646
11940533 6823525 10032635
11940571 6823525 7843345
11940574 5869403 5972732
11940576 4570 4439044
11940582 5869403 8541238
11940586 5869403 8541244
11940603 5869403 8541260
11940612 7006926 4853585
11940618 5869403 5972750
11940619 4570 6410986
11940621 6705551 6230973
11940628 6705551 4914271
11940664 5869403 7055427
11940667 5869403 7055397
11940668 4570 8225307
11940671 5869403 8541271
11940672 7006926 8541251
11940674 5869403 8541232
11940835 7058180 10032604
11940836 6823525 10032626
11940838 7179946 10032617
11940842 7179946 10032623
11940843 7058180 9467904
11940844 5869403 9456129
11940845 6823525 8605479
11940847 5455898 9456097
11940848 9409080 9456065
11940849 6773103 7950435
11940850 6773103 7126096
11940851 6773095 7126115
11941055 6705551 4569441
11941059 7006926 7575057
11941074 5869403 7347660
11941244 6163096 5239832
11941278 5615357 8918948
11941350 7058180 9225414
11941913 5869403 7284784
11941914 6705551 6936824
11941916 6163096 5266207
11941917 5869403 8518791
11941918 7062654 7018981
11941919 7006926 9260789
11941926 7062654 9249249
11941927 7062654 9249250
11941935 6705551 10623810
11941936 7006926 9545778
11941937 7179946 6681638
11941942 7062654 7507639
11941943 7006926 9392999
11941945 7006926 7904612
11941946 7179946 9249253
11941947 7179946 7904621
11941949 6163096 5583573
11941951 6705551 8479459
11941957 5869403 8332301
11941960 7006926 6086207
11941961 7006926 6086207
11941963 7179946 8332330
11941964 5869403 9449787
11941965 5553901 8034801
11941966 7062654 8034802
11941969 5869403 7018953
11942086 5869403 8141646
11942089 7058180 8414184
11942094 7179946 7255932
11942099 6705551 5834529
11942100 6163096 6040295
11942101 6705551 8411620
11942102 7058180 8682332
11942103 7058180 9334301
11942106 6163096 9326187
11942111 7058180 9326169
11942115 7006926 8145433
11942116 5869403 5448535
11942117 5869403 8141655
11942120 7058180 8145435
11942121 5553901 5830613
11942122 5553901 3869248
11942130 5615357 8414225
11942134 7179946 4978053
11942135 5615357 5499059
11942144 5615357 9334338
11942146 6705551 8145439
11942150 5615357 4534498
11942151 7058180 6040313
11942154 5615357 8411607
11942157 7058180 8414229
11942162 5615357 6543846
11942163 7058180 6511750
11942168 7179946 7255943
11942169 5869403 8141596
11942172 7058180 8642999
11942175 5615357 6937841
11942176 6823525 9534085
11942178 7006926 6354078
11942179 5869403 6354074
11942180 5615357 6854619
11942181 5869403 7139357
11942183 5869403 5717587
11942185 5615357 5716974
11942186 7006926 6354053
11942187 5869403 8449006
11942190 7179946 9222588
11942198 6705551 8355786
11942199 7058180 9222582
11942202 7058180 6730492
11942743 5869403 8553872
11942744 5869403 2523405
11942750 6705551 9199149
11942752 7062654 9199157
11942753 10687287 10008815
11942754 5455898 8553875
11942755 6705551 4763645
11942760 5869403 4763619
11942763 5765679 5612167
11942766 5869403 7776081
11942770 5869403 4763625
11942774 7058180 9199154
11942776 6705551 5612188
11942778 5765679 4763621
11942783 5455898 9206735
11942787 5869403 9206763
11942790 5765679 7038552
11942797 7062654 7776066
11942798 6705551 7766788
11942800 10687287 7766796
11942808 5615357 8553850
11942811 5869403 9206732
11942812 5869403 9199143
11942822 6163096 5654491
11942823 6163096 2584925
11942829 6823525 9859896
11942836 5553901 7038566
11942838 7058180 8553896
11943365 5615357 4013139
11943369 7006926 5031395
11943418 5869403 9463731
11943766 7006926 5595638
11943767 7065320 5595441
11943769 7179946 10421010
11943770 6823525 7485561
11943771 6163096 7483699
11943773 5553901 9686888
11943774 7065320 6756109
11943775 5553901 9633824
11943779 7179946 6756141
11943782 5869403 8817750
11943783 5615357 9686907
11943784 7006926 5595645
11943786 5869403 9686903
11943787 5869403 8817753
11943788 6823525 10620266
11943789 7006926 4662038
11943792 7065320 6756106
11943796 7065320 8817751
11943797 6163096 8125382
11943798 5869403 8817781
11943799 7065320 9686868
11943800 6823525 10022605
11943801 7065320 9686891
11943803 7006926 9686889
11943804 5553901 3818032
11943805 7006926 7485567
11943806 7062654 8817818
11943809 7006926 7485542
11943811 5553901 6434354
11943812 7179946 5404244
11943813 5869403 5404246
11943814 7179946 10030922
11943816 7179946 9685042
11943817 7062654 10035301
11943819 7058180 10022604
11943822 7065320 8817786
11943824 7058180 4697949
11943825 7179946 5595617
11943827 6823525 10035294
11943829 7058180 10021604
11943830 7065320 10421014
11943831 7006926 8817809
11943833 5869403 4698126
11943834 7179946 5595581
11944223 5869403 6739601
11944229 5869403 7826495
11944232 6232043 7826516
11944270 5869403 9425917
11944287 6232043 10385147
11944288 6232043 9092488
11944290 6232043 7082486
11944301 6232043 8491331
11944401 5869403 5887144
11944402 6163096 9165456
11944406 6163096 7173636
11944415 7058180 8625837
11944429 5553901 7928346
11944433 5455898 7928344
11944435 7006926 3818121
11944437 7179946 6756083
11944438 7058180 7485597
11944439 5615357 5595546
11944440 7179946 8817787
11944441 7179946 10620264
11944442 5553901 4633661
11944443 7006926 8817418
11944444 7065320 7485519
11944445 5869403 8817793
11944446 7062654 10035268
11944447 7006926 6432854
11944448 5553901 9686816
11944450 6823525 8817796
11944453 6705551 10035304
11944454 6823525 8817748
11944456 6823525 10035276
11944458 6823525 5595570
11944459 7062654 6756152
11944460 6823525 9650228
11944463 6705551 9633818
11944464 7062654 8816967
11944465 7062654 9633821
11944466 7006926 5595470
11944468 7058180 10035307
11944471 7058180 3818195
11944476 7058180 10035279
11944480 7062654 5595610
11944481 6163096 5595449
11944482 6163096 5399575
11944484 7006926 6432849
11944485 5869403 4766148
11944488 5869403 4766723
11944490 7006926 7322576
11944492 5553901 7347972
11944496 5553901 9425737
11944498 7006926 8903456
11944500 6795478 9425689
11944508 6823525 9425742
11944510 7058180 8903438
11944511 7062654 2271760
11944512 7065320 7149873
11944513 7058180 9425715
11944515 5869403 9425696
11944518 7006926 6162863
11944519 7006926 8916169
11944520 7065320 4766271
11944524 6795478 9425694
11944525 5615357 9425740
11944527 5615357 7788042
11944531 7006926 6162872
11944533 5553901 8903441
11944535 7058180 2506328
11944536 7065320 6162861
11944538 5869403 2754270
11944539 5869403 9425678
11944541 7065320 7149893
11944545 5615357 7788082
11944546 5615357 8903480
11944548 7062654 8903450
11944550 7062654 9425708
11944551 7006926 8903448
11944552 5615357 8280647
11944553 7062654 5608648
11944554 7006926 7788010
11944555 5869403 7788080
11944558 5553901 7787985
11944561 6232043 8618919
11944613 7006926 7812035
11944735 5615357 8684629
11944736 7065320 9165452
11944741 7065320 7173631
11944750 7179946 8684701
11944793 5869403 7581486
11944794 7058180 8503130
11944795 5455898 9263517
11944798 5869403 6510147
11944801 6705551 7034451
11944802 6705551 9015566
11944803 5869403 9263466
11944806 7179946 7105614
11944811 7179946 8503116
11944813 5869403 9263462
11944815 5869403 8008649
11944816 7058180 9015544
11945080 7058180 9128501
11945101 7058180 5706256
11945113 5615357 8585849
11945136 6705551 7075108
11945997 7062654 7032470
11945999 7062654 7032477
11946000 7179946 8361351
11946009 5553901 6271732
11946010 7179946 10462026
11946013 5869403 8361361
11946015 5869403 2546866
11946020 5869403 8361354
11946027 6823525 4836281
11946030 5615357 10462030
11947460 7062654 9664467
11947461 5869403 6282055
11947463 7062654 6490947
11947464 7058180 6744389
11947467 6823525 6744397
11947469 7006926 9664477
11947470 7062654 8686620
11947471 7062654 9522778
11947474 7058180 5837117
11947475 7058180 9664488
11947476 5615357 6491030
11947477 5869403 7436607
11947478 7062654 5434900
11947479 5869403 5434907
11947598 6163096 8620621
11947602 5869403 6750598
11947603 7058180 9291611
11947606 7058180 11227165
11947608 6163096 7735389
11947613 7058180 9291609
11947621 5615357 8620615
11947627 5553901 7735363
11947631 6705551 8620596
11947634 5615357 7718407
11947636 7006926 10294932
11947648 7179946 10294961
11947649 7179946 9291593
11947659 5869403 11226675
11947660 5869403 9291592
11947661 5553901 9272854
11947662 5615357 6750573
11947664 7179946 10294923
11947665 5869403 7735365
11947667 5615357 8620594
11947669 5869403 11356841
11947673 5615357 9291627
11947674 7179946 6750621
11947675 7006926 10289105
11947680 7058180 8620643
11947682 5869403 7735328
11947687 5455898 8620595
11947688 6705551 10294969
11947694 7179946 10294962
11947695 5553901 7735394
11947696 6823525 6327259
11947698 7058180 10294944
11947704 7058180 6327193
11947707 6705551 6327270
11947708 6823525 6327245
11947709 5869403 6750604
11947738 7058180 9018326
11947740 7058180 9738032
11947741 5869403 2319450
11947805 7006926 8770458
11948923 9409084 9187176
11948924 8245875 10208863
11948928 6169024 9187200
11948932 9409081 10208876
11948972 7179946 2685506
11948988 6232043 6705342
11948990 7058180 6705375
11948999 10620257 10115365
11949000 7179946 6185949
11949025 7006926 2685504
11949026 5869403 7810608
11949033 5553901 6185968
11949074 10549560 9757463
11949078 10687285 357697
11949079 9708143 9523644
11949080 10687284 10549558
11949081 6773103 9018483
11949086 10687285 7161967
11949092 10549560 9818746
11949095 10549560 10030809
11949097 10687285 357697
11949099 6773103 8620178
11949101 7527841 10614339
11949108 10549560 9757462
11949122 5869403 2956849
11949142 7006926 8806791
11949148 7058180 7096723
11949153 7006926 5759150
11949158 7058180 7352464
11949167 7179946 7550179
11949178 7058180 10341336
11949179 6823525 7352461
11949182 7058180 6405714
11949542 9409080 10689510
11949612 6795478 10180935
11949620 7006926 10180942
11949623 7058180 8537489
11949625 7179946 8537493
11949635 7006926 9007801
11949640 5615357 10503327
11949648 7179946 10180983
11949656 6163096 10180995
11949661 7058180 10795332
11949662 7006926 10181010
11949705 7179946 8879785
11949711 5869403 9534760
11949713 5615357 8175419
11949714 5869403 2765936
11949717 7058180 10083043
11949719 7062654 9542789
11949720 7179946 10083054
11949728 7179946 8175428
11949729 7179946 10083042
11949731 5869403 9534777
11949734 5455898 8175430
11949737 5869403 7403500
11949738 7058180 8175413
11949743 5869403 2518012
11949746 7058180 10083079
11949759 7058180 9542793
11949764 6705551 9026172
11949765 5869403 9531974
11949768 7006926 9255181
11949825 7062654 8761229
11949826 6705551 8589245
11949827 7179946 5737354
11949828 7006926 8218172
11949829 7062654 5975187
11949830 6705551 8218173
11949832 7179946 8588615
11949833 7062654 9447246
11949930 6163096 9387093
11949934 6823525 9171351
11950054 9990899 8502426
11950055 5615357 10006021
11950058 10601492 8502438
11950062 9845850 8502453
11950063 9990899 8502460
11950068 5615428 10006024
11950069 9993281 8502454
11950076 7006926 9279904
11950087 7179946 9279873
11950094 10601500 7684849
11950100 10601500 7684840
11950105 10601512 9279895
11950110 9741816 9475984
11950113 9905452 7684830
11950115 5869403 10006022
11950117 5615428 10006025
11950118 10601508 9256312
11950119 9990899 9475979
11950122 10297023 7263733
11950123 10601510 5376042
11950126 9845850 9475980
11950137 7006926 9447259
11950138 5869403 6859347
11950140 5615357 9447262
11950141 5869403 7062487
11950142 7179946 8220814
11950146 6823525 8761235
11950149 7179946 9447211
11950152 7062654 8218055
11950155 7006926 8220801
11950156 7058180 8220805
11950157 5869403 7637353
11950158 7062654 9447244
11950159 7062654 8589270
11950163 7062654 8217928
11950164 5869403 8217926
11950166 5869403 7044110
11950168 5869403 8556220
11950169 5869403 8218109
11950172 5455898 7062481
11950176 6985452 2080224
11950177 358768 4819308
11950178 358768 4819308
11950180 358768 2513065
11950182 8963 7987935
11950185 358768 9605400
11950186 6232043 7987940
11950188 6985452 9605407
11950189 8963 7166456
11950190 6232043 7987916
11950192 8963 9605406
11950195 5595 9605366
11950197 8963 8483209
11950198 5595 7987873
11950199 8963 7987897
11950201 6232043 7987910
11950203 6232043 7987922
11950205 5595 7987928
11950206 6232043 8483192
11950207 6985452 2278825
11950208 5595 8483206
11950214 5595 5640136
11950216 8963 9605378
11950218 5595 5640089
11950220 5595 7166506
11950221 6232043 5640100
11950222 6232043 9605413
11950225 8963 2513064
11950226 8963 8483183
11950227 6232043 9605368
11950228 8963 5640094
11950230 8963 8483223
11950231 358768 9605384
11950234 358768 8483177
11950235 6232043 6160653
11950237 8963 8483201
11950238 8963 5640116
11950241 6985452 8483208
11950243 8963 7329564
11950249 6985452 7166514
11950251 5595 7166486
11950439 5869403 10006039
11950443 7065320 7067952
11950444 10601512 5547974
11950445 10601492 7437468
11950452 7179946 7437474
11950454 9845850 5671356
11950694 10589414 8737603
11950699 6773103 5531595
11950700 9730325 2945063
11950701 10589414 7223104
11950706 6773095 7223116
11950709 6773095 5531470
11950713 10589414 11388423
11950720 6773095 9526766
11950721 9964389 9085460
11950723 10589414 9526745
11950725 9708143 7726854
11950733 6773103 7661015
11951040 6773103 5560687
11951099 10601493 7656668
11951307 5765679 8838269
11951367 5455898 5370639
11951368 6795478 7219253
11951483 10567129 3609423
11951496 6705551 7047708
11951499 7006926 8088844
11951500 7006926 7708699
11951502 7062654 7146539
11951505 10589422 6907657
11951562 7058180 2642766
11951569 7058180 8145442
11951613 6163096 7827417
11951701 7006926 7810616
11951716 6795478 7905227
11951778 7058180 4357674
11951787 5615357 4357782
11953583 5455898 10487323
11953598 10601498 7997245
11953689 5765679 6107967
11953691 5765679 7901858
11953803 6232043 8171399
11953804 9409082 9333617
11953809 10527557 8543548
11953810 6773095 7982338
11953811 9764371 6861864
11953813 6232043 8171386
11953814 10460478 9333631
11953815 10527557 7708712
11953816 10567129 9333606
11953817 10587453 8171400
11953818 9764371 8171384
11953819 6390756 9333633
11953821 10539731 9333623
11953822 6232043 3609425
11953825 10583006 8171388
11953826 10587453 7709447
11953827 5776 7708842
11953828 10000525 9333635
11953829 10583006 8171425
11953830 6773095 7709465
11953843 5776 6872159
11953845 9409082 7708848
11953846 6773095 7992411
11953847 10567129 8543514
11953848 9764366 8543506
11953849 10527557 6861905
11953850 5776 6861907
11953852 6232043 6871654
11953853 9764367 8543528
11953856 5776 7709444
11953857 10582993 7709461
11953858 10567129 8543482
11954110 7006926 4487884
11954114 7179946 8579050
11954116 5615357 6974663
11954122 5615357 6974666
11954126 7006926 8570525
11954564 6795478 7281893
11954566 5553901 5820548
11954568 7179946 4808075
11954569 7006926 9499118
11954570 6705551 4808135
11954572 7062654 8906968
11954574 6823525 4808177
11954576 5869403 7281899
11954578 6163096 8072532
11954580 5869403 8906969
11954583 5455898 9499128
11954587 5615357 8072514
11954592 7006926 5820515
11954595 5615357 5820554
11954596 7058180 9499083
11954598 6705551 4078882
11954600 6705551 5820530
11954602 5869403 8072541
11954603 5869403 9499082
11954610 7006926 6738166
11954611 7062654 6738182
11954614 7062654 8072551
11954615 7179946 6420095
11954617 5553901 8072560
11954618 7006926 6394823
11954621 6795478 6394837
11954622 5869403 8072599
11954623 6823525 8072557
11954624 5869403 6161595
11954625 6823525 5820544
11954626 5553901 9499068
11954629 6163096 8072602
11954630 7179946 8907004
11954631 5615357 6394836
11954632 5869403 6394840
11954633 5869403 8906996
11954635 5615357 5820574
11954636 5615357 9499089
11954638 5869403 8906998
11954639 6795478 9518032
11954643 7179946 8072538
11954645 7062654 8072593
11954647 6163096 8183367
11954648 5553901 9499097
11954650 6795478 8072531
11954652 6795478 8917945
11954653 7179946 8906989
11954654 7062654 8906991
11954925 6705551 10673161
11954931 6823525 10673191
11955451 7006926 7475087
11955454 6705551 7473169
11955457 5869403 8324065
11955460 5615357 9181403
11955464 7006926 9181405
11955465 7006926 8324107
11955466 5869403 7475062
11955467 7006926 8324098
11955468 7062654 8323837
11955469 7179946 8735779
11955471 5615357 8324068
11955475 7062654 7473158
11955477 7058180 9181410
11955479 5869403 7475085
11955480 6163096 8324061
11955482 7179946 9181443
11955486 7058180 7475092
11955489 5615357 9181418
11955490 5869403 9181415
11955491 6823525 9181446
11955492 7006926 9181406
11955498 7179946 7475058
11955499 6823525 7475065
11955500 6306899 8067531
11955502 5615357 7475083
11955503 6163096 7172461
11955820 6232043 10196186
11956058 8981994 7344784
11956059 8172550 8148146
11956060 5878577 9880636
11956061 9611502 6441410
11956062 10580144 10709470
11956064 5332300 7830893
11956065 9611502 8119758
11956066 9611502 6441450
11956068 8172550 7841887
11956181 7179946 8408819
11956194 7058180 8226078
11956199 7006926 8226061
11956386 6773095 9963438
11956529 8489456 9527151
11956531 5869403 6228873
11956534 7058180 9523262
11956538 8489456 9523260
11956540 7006926 6228911
11956542 6823525 6481355
11956543 7058180 2894759
11956545 5869403 6228890
11956547 8489422 9527116
11956548 6705551 2894737
11956550 7006926 6161497
11956551 5869403 6481388
11956552 8489422 9523258
11956553 7179946 9527118
11956555 6163096 6228906
11956556 5553901 2401024
11956559 6163096 6776616
11956560 7058180 6776619
11956562 6705551 8489423
11956565 6163096 7596334
11956566 6705551 6848225
11956567 8489456 9527140
11956568 6705551 6848259
11956569 7058180 8489458
11956571 6163096 7914917
11956572 6705551 9527144
11956574 7058180 7914908
11956575 8489456 9523257
11956576 5615357 5587257
11956577 6163096 7914904
11956579 7062654 7914910
11956580 6163096 7309996
11956581 6163096 2401044
11956585 7062654 9527132
11956588 6705551 9527142
11956821 7179946 5580023
11956831 7062654 6822213
11956835 7062654 5579999
11956858 7179946 6822205
11956862 7179946 6509062
11957239 7179946 6354106
11957240 5869403 8433784
11957256 5869403 7843641
11957259 7065320 8766555
11957260 5869403 8433767
11957270 5869403 9222192
11957273 5615357 9208489
11957791 5553901 7083478
11957792 5869403 9516110
11957795 5615357 9790248
11957797 6705551 9790247
11957805 6705551 9517894
11957809 5869403 9790271
11957810 6705551 7083488
11957818 6163096 9790262
11957821 5615357 9790264
11957822 7062654 7827405
11957824 7179946 7827415
11957825 5869403 9790256
11957827 6705551 6565276
11957831 5869403 6560088
11957833 9711503 7083475
11957838 5615357 6565257
11957839 5615357 9790233
11957842 7062654 7827440
11957843 7058180 7827432
11957844 6705551 7827389
11957845 5553901 7827403
11958805 9924888 8283959
11958810 5765679 8584384
11958813 11623235 11628796
11959813 6705551 8752513
11959816 6163096 8752517
11959819 5869403 7824184
11959821 6163096 8752524
11959823 7006926 8752511
11959824 7058180 7824188
11959826 6823525 6823064
11959834 6705551 6086133
11959835 5869403 4778095
11959838 7179946 6086136
11959839 7006926 6823072
11959840 7006926 10364984
11959852 5869403 7666353
11959853 7179946 9032089
11959856 7058180 8752552
11960067 9409084 9134273
11960236 7006926 8904841
11960246 7065320 9774930
11960254 7062654 8160112
11960266 6823525 8904852
11960273 5869403 8904789
11960277 5455898 8904807
11960278 5455898 8904817
11960292 5553901 8904798
11960295 5455898 10234836
11960301 7006926 9774988
11960302 5455898 7160144
11960308 5869403 8904839
11960313 7006926 7317693
11960871 5869403 7224680
11960872 5553901 9368920
11960875 6823525 7224689
11960876 7179946 8576160
11960877 6823525 8576157
11960878 6163096 8574199
11960882 7179946 7824283
11960883 7062654 9368874
11960888 6705551 11425526
11960890 7058180 6500570
11960892 5869403 8576149
11960893 6823525 6500538
11960895 6823525 9612816
11960913 7058180 9612826
11960914 6823525 2627970
11960927 5869403 9976556
11960930 5869403 9612814
11960938 5869403 5542057
11960943 5869403 9612791
11960944 7058180 9612823
11960945 5553901 5799492
11960946 7062654 9612809
11960955 7058180 9612820
11960956 6823525 2879014
11960960 6705551 8119194
11960962 7058180 6080455
11960963 5869403 8119197
11960965 5615357 8119233
11960969 7058180 9612811
11960975 7006926 8471078
11960976 7006926 8471093
11961140 7179946 8433918
11961142 7058180 3075975
11961147 7062654 3075992
11961149 7179946 7092712
11961154 7058180 8433953
11961158 5615357 5872844
11961159 6795478 7829359
11961162 5869403 8433909
11961166 5553901 8433916
11961169 5455898 7829340
11961171 5615357 3076110
11961176 6705551 8035899
11961181 6705551 7829360
11961182 7058180 6832735
11961185 5553901 7829321
11961251 5455898 9255461
11961252 5553901 7480253
11961361 7065320 9244619
11961366 6795478 7862412
11961368 6795478 7064766
11961376 7058180 6611567
11961377 10687289 8560380
11961378 7006926 9244609
11961379 6232043 7064789
11961385 7058180 9244625
11961387 5869403 9244621
11961388 6705551 8560366
11961391 5869403 7064791
11961719 5869403 6703086
11961721 7058180 7697501
11961724 6795478 7697507
11961725 6795478 6703091
11961728 6163096 9252211
11961730 7058180 8156445
11961733 6795478 7697506
11961740 7006926 7697483
11961741 7006926 9252184
11961743 5455898 7219259
11961745 5869403 6182005
11961746 6163096 7697495
11961747 6163096 8477295
11961751 6705551 6703110
11961755 7006926 7697533
11961756 6705551 6703112
11961757 5869403 6182025
11961758 5455898 4904259
11961762 6795478 9252192
11961765 6306899 9252213
11961766 6705551 5370797
11961767 6163096 7697496
11961768 7058180 6182002
11961773 6705551 5370810
11961777 6163096 8474723
11961780 7058180 8474730
11961789 7058180 7219267
11961794 6705551 8835957
11961799 5455898 9252201
11961800 7179946 9252186
11961888 7062654 6502581
11961890 7058180 8562972
11961891 7058180 8862766
11962298 6705551 7862436
11962304 5553901 7064793
11962306 7179946 7862414
11962314 5869403 7064762
11962316 7006926 9244622
11962317 4570 7818729
11962318 7058180 9244616
11962320 7179946 7064780
11962321 7058180 7862435
11962323 6232043 5876061
11962324 10687288 7064774
11962330 6232043 9244610
11962335 7179946 4872926
11962336 6232043 8560362
11962337 4570 8560378
11962340 5553901 8560350
11962341 6823525 8560326
11962365 9649437 10175978
11962821 6795478 5718073
11962938 10601509 7673950
11962942 10142536 5694584
11962944 10221036 4777260
11962947 10601495 7673992
11962949 9894963 6742902
11962950 10601499 2740989
11962952 10601505 6682248
11962953 10256580 8447846
11962956 10077282 7673976
11962961 10601510 6682270
11962965 10601516 7673955
11962968 10601505 6750078
11962970 10054408 6750049
11962971 10054404 6682291
11962978 10430920 6750086
11962979 10601516 9211872
11962980 10077282 8447895
11962983 10601513 8447877
11962991 10256580 9211834
11962994 9873746 9211864
11962997 7006926 10070587
11962998 9993281 4777507
11963006 10601500 8447853
11963007 10138306 6750045
11963011 10054404 7649140
11963013 9993281 4777421
11963016 10221036 7673956
11963018 10601505 9211865
11963020 10573157 10070623
11963021 10601500 9211897
11963024 9916641 4876195
11963027 10601509 10354275
11963030 10430920 10070624
11963031 10054404 10070633
11963033 10601513 6750061
11963069 6232043 7123901
11963217 9846436 4728620
11963218 9846436 9398615
11963220 10527557 7133617
11963221 9846436 2376013
11963224 9409081 5725667
11963226 10527557 7133626
11963228 10644194 5722803
11963231 9409081 10059973
11963233 9846436 7133627
11963234 10527557 5722750
11963235 9409081 10059969
11963236 9846436 9398579
11963237 10585821 9398583
11963240 9409081 4728626
11963242 9409081 6330826
11963244 9409080 7617544
11963245 9409081 10060007
11963246 9409081 7617487
11963247 9846436 6330809
11963250 9409080 5266500
11963251 9409081 10060022
11963254 9409081 7617520
11963260 9409081 4728658
11963262 9409081 8617804
11963266 9409080 7133630
11963269 9409081 5723211
11963272 10644194 7300675
11963759 5869403 8850807
11963768 5869403 10711274
11963769 7062654 10711275
11963771 5615357 5643048
11963772 7179946 5643862
11963773 6823525 6370630
11963774 7006926 7895886
11963775 7058180 5486517
11963776 7058180 5486489
11963777 5570 10351996
11963780 358768 4423366
11963782 358768 4423465
11963784 358768 7034102
11963785 6232043 8359760
11963789 358768 6753749
11964434 9409081 7768880
11964435 8945576 7075549
11964436 10687291 9313530
11964437 9409081 10195197
11964438 6232043 6052077
11964443 10693916 8533298
11964448 8945576 9313519
11964451 5869403 7075528
11964457 8945576 8533239
11964458 10687289 7075484
11964461 5869403 7768893
11964462 9409081 7075542
11964463 8945578 7075562
11964464 8945576 10195167
11964465 8945576 10195183
11964467 9409081 10195172
11964468 10687291 7768871
11964471 8945576 9313500
11964472 6232043 9313550
11964474 10693916 7768892
11964478 8945578 10195211
11964483 8945576 9313544
11964485 10693916 7768870
11964486 8945578 9313545
11964487 9409081 7768866
11964489 10687289 8533246
11964490 5869403 8533280
11964491 6232043 8533258
11964492 8945576 10195174
11964493 8945578 8533272
11964494 9409081 8533277
11964495 10687289 2741422
11964498 9409081 10195161
11964499 5869403 8533290
11964502 8945578 8533253
11964503 10693916 8533268
11964504 9409081 9313553
11964505 10687289 8533271
11964506 10693916 2741437
11964507 9409081 4889895
11964510 8945578 10195222
11964511 9409081 4911393
11964513 6232043 4911273
11964515 10687289 5764427
11964518 8945578 5764498
11964519 6232043 6317396
11964521 9409081 6317426
11964522 8945578 6317427
11964524 8945578 6317393
11964554 6705551 10685708
11964557 5455898 6909407
11964679 7062654 2727135
11964682 5869403 9435498
11964690 7058180 6287624
11964938 6795478 5680613
11964953 7006926 9118488
11964954 6823525 9118507
11964955 7006926 7594651
11964957 6823525 9118509
11964964 6795478 6289884
11964968 5455898 8395981
11964969 7062654 8395962
11964973 5455898 8396015
11964988 7006926 7722049
11964989 6795478 7722024
11964990 7062654 7012364
11964994 7058180 8395997
11964995 10567129 5679206
11964996 7058180 9118506
11964997 358768 5904815
11964998 6232043 5906862
11964999 5765679 7382693
11965001 5765679 5583708
11965005 9841399 2673549
11965006 10583008 7950265
11965008 7058180 9346686
11965015 6705551 5218155
11965044 7058180 9284237
11965079 5869403 8218446
11965082 7062654 7794240
11965387 5869403 7751388
11965392 7062654 6783097
11965394 7006926 8463184
11965397 7179946 8492100
11965402 7006926 4197457
11965408 5455898 4197485
11965413 5455898 10044672
11965414 5869403 10044659
11965415 6705551 8492111
11965416 7006926 7753323
11965418 7179946 6783112
11965426 5455898 4197564
11965898 7062654 8662760
11966149 7062654 7170903
11966155 7006926 8381068
11966156 7179946 5487632
11966160 7006926 5488768
11966196 7058180 7027336
11966198 10567129 6289920
11966199 7006926 5679323
11966202 7062654 5584980
11966205 7058180 8395975
11966207 6823525 9118465
11966209 7062654 7722059
11966210 6823525 7722046
11966212 6795478 6289935
11966224 10527557 7722061
11966226 6795478 6739145
11966227 7058180 6501619
11966232 7062654 6739161
11966284 6705551 6002592
11966285 4570 10184960
11966291 4570 10184972
11966307 7179946 5455207
11966308 7006926 5455219
11966310 7065320 7683545
11966461 5869403 9222235
11966465 5869403 7558141
11966466 5869403 11151222
11966863 6795478 7655305
11966872 6795478 2479368
11966873 6795478 9340075
11967080 9855078 9981630
11967086 9409084 2730115
11967087 9855078 9250499
11967089 9409082 9257771
11967090 9964397 9981646
11967093 9409082 7754986
11967095 10038138 9257776
11967101 9409082 9257778
11967102 10567111 9257779
11967110 9935005 5704757
11967113 10583006 6287910
11967117 10567110 7078066
11967120 9935005 9257791
11967121 10567111 6707637
11967123 10038138 7078070
11967124 10567131 7078073
11967125 10567110 5705403
11967135 10583016 9257799
11967142 9409082 7755013
11967145 9409081 9257807
11967149 9409081 9603411
11967151 9855078 7078085
11967155 10753659 9250515
11967159 9884708 6075944
11967160 9964397 9023315
11967164 9841667 7219537
11967168 10583006 9257814
11967169 9935005 9257774
11967710 5553901 4062886
11967734 10331106 6685858
11967757 5615357 6182551
11967824 6232043 4313798
11967865 10000522 10121555
11967877 9157530 9310831
11967959 7058180 7192764
11967970 7006926 8107634
11967979 10583006 9603412
11967995 9873746 9013125
11968035 5553901 7197925
11968039 7006926 6393835
11968234 5869403 8584177
11969007 10078923 10078985
11969009 7351225 6470193
11969029 9876413 5954796
11969192 5222 10661007
11969299 10331106 8499526
11969300 10054408 8499544
11969301 9993281 8499503
11969305 10087970 5476832
11969308 5553901 6540514
11969312 9894963 5664650
11969316 10087970 8499552
11969319 10601490 8484377
11969326 9826832 10644320
11969331 9809582 6540568
11969333 7006926 7318844
11969337 10601502 7524666
11969340 10000578 7318846
11969341 10105530 8687193
11969342 10083397 8687258
11969344 10601502 8687224
11969348 10601509 8687209
11969349 10601510 8687221
11969355 9879292 8687280
11969358 7006926 6540680
11969365 10087970 7126484
11969366 10054408 7524646
11969369 9879292 8687285
11969370 9809582 8466895
11969372 7006926 7560472
11969373 10234226 10656979
11969375 10105530 9076931
11969376 10382342 9076933
11969429 5553901 6344980
11969431 7058180 2147323
11969435 7179946 6345006
11969436 6823525 5571240
11969440 5553901 5571169
11969441 6705551 7061614
11969445 6705551 6345018
11969446 5615357 9281604
11969447 5553901 9281584
11969450 6705551 7061598
11969451 7058180 6718060
11969453 5869403 2851620
11969454 6705551 9281582
11969456 6823525 8406684
11969457 7006926 7061576
11969458 6705551 6718070
11969460 5553901 7061556
11969464 7058180 7697916
11969466 7006926 7697930
11969468 5869403 9281621
11969471 6705551 8406654
11969473 6306899 8406665
11969475 6306899 6344974
11969476 5553901 6345020
11969479 7058180 9281594
11969480 7006926 9281634
11969481 7006926 7697893
11969482 6705551 5571215
11969483 7006926 7697902
11969484 6163096 8406679
11969486 5553901 2362583
11969487 6705551 7697909
11969489 6795478 7697885
11969491 7006926 7697883
11969494 6163096 8362338
11969496 5615357 7568961
11969498 7006926 9811702
11969503 7006926 10125639
11969505 5869403 8362330
11969507 5869403 6408725
11969510 5455898 9175718
11969517 7062654 10125603
11969522 6705551 10125617
11969523 7062654 2996890
11969524 7062654 2996900
11969528 7062654 7424582
11969532 6163096 9033583
11969539 6705551 7424579
11969542 7058180 4825911
11969545 7006926 10099032
11969546 7062654 10125605
11969549 7062654 6125300
11969550 7006926 10125600
11970171 6795478 9478824
11970173 7006926 9038850
11970174 7062654 9593338
11970206 6823525 9713662
11970232 6163096 6726833
11970238 5553901 7530563
11970241 6163096 6726877
11970248 6163096 8649751
11970250 6163096 8649711
11970256 6163096 7530578
11970266 6163096 6726869
11971104 6705551 5932508
11971140 5553901 6431393
11971143 5615357 6134059
11971158 5869403 2534533
11971161 6705551 2534545
11971163 7062654 7781300
11971165 5615428 7115095
11971167 5869403 7120419
11971168 6823525 7429621
11971172 5869403 9404363
11971179 5869403 7429662
11971181 6705551 9404382
11971188 6823525 8730300
11971189 5869403 7903900
11971191 6705551 9404383
11971200 6705551 8232757
11971473 5869403 8213610
11971474 6705551 9746579
11971476 5869403 2713118
11971479 5869403 8213564
11971482 6705551 9746537
11971483 5869403 8213579
11971485 6705551 8213593
11971486 5869403 8213592
11971490 7006926 9001634
11971491 7006926 9746497
11971492 5869403 9001651
11971496 6705551 6710221
11971497 6705551 6710221
11971499 5869403 8071184
11971502 6705551 9001601
11971503 6705551 8071468
11971506 6823525 8886770
11971507 7062654 8218096
11971510 5869403 9747638
11971512 5869403 9746587
11971513 7179946 9746544
11971515 6705551 9740013
11971516 5869403 8908043
11971520 7062654 8214199
11971521 7179946 9746570
11971524 6705551 8214207
11971526 5869403 8214231
11971527 5869403 8993672
11971528 7179946 9000266
11971529 6705551 9746571
11971530 7006926 9746589
11971531 7058180 9746575
11971532 6705551 9746606
11971533 6705551 9746555
11971536 6232043 11519136
11971538 5869403 6125830
11971539 6232043 10302033
11971540 6232043 8717990
11971542 6823525 6125843
11971543 6232043 10302067
11971545 7058180 7197918
11971546 6232043 10302037
11971547 6232043 10302053
11971548 7006926 8680012
11971549 7872856 9620504
11971550 7006926 7709286
11971551 6232043 10302040
11971552 5869403 9284631
11971553 6232043 10302039
11971554 6232043 10302021
11971555 6232043 10513147
11971556 7062654 9284106
11971559 6705551 7709288
11971560 7006926 7709285
11971561 5615357 8552382
11971562 7006926 6125925
11971563 7062654 6125926
11971564 6823525 7709290
11971565 5869403 8552305
11971566 6232043 10302062
11971567 7179946 9284644
11971568 6232043 10302048
11971569 7006926 8552306
11971570 6232043 10302072
11971571 6232043 10302043
11971572 6232043 10302074
11971573 7872856 9284621
11971574 7006926 9284659
11971576 7006926 9284107
11971579 6823525 7709252
11971580 7006926 7197874
11971582 7179946 8552312
11971583 5455898 8717977
11971584 7006926 9284646
11971585 7062654 7197840
11971586 6232043 10302044
11971588 5869403 9284078
11971589 5615357 8717971
11971590 6232043 10302061
11971591 5869403 7197832
11971593 7058180 9284667
11971597 7872856 9284091
11971599 7006926 6126071
11971600 6232043 10513141
11971601 7006926 8552371
11971602 5615357 8717963
11971603 6232043 10513140
11971604 5615357 7709266
11971606 5869403 8552318
11971607 7006926 8679967
11971608 5869403 8679997
11971610 5455898 8892154
11971612 6705551 8552336
11971614 5869403 7709300
11971615 7006926 8590773
11971616 7006926 8590773
11971621 7062654 8552346
11971622 7058180 7709263
11971623 7058180 7197822
11971624 6823525 8552379
11971935 6705551 9420254
11971938 6773103 7779690
11971940 7179946 6182518
11971941 6823525 6806618
11971943 7058180 9420257
11971944 5869403 9420253
11971946 5869403 8614758
11971951 7065320 8614769
11971954 6823525 8614794
11971955 7006926 7779693
11971957 7179946 9420237
11971958 5615357 4612082
11971960 6163096 7779672
11971961 7006926 6990291
11971966 5869403 7779720
11971967 5869403 7779677
11971969 6773103 9420233
11971970 5869403 8224847
11971974 5455898 2273871
11971976 6773103 8614763
11971977 6795478 6182548
11971981 6823525 9420266
11971983 6823525 8614749
11971984 6823525 8614771
11971985 5869403 7779707
11971987 6705551 7779723
11971993 5615357 6990297
11971994 7062654 9420235
11971995 7062654 8614766
11971996 7006926 9420244
11972008 9409082 10156615
11972010 5765679 6873741
11972011 8270546 8191869
11972013 9409081 9305506
11972017 9409082 10156562
11972019 9841399 8589142
11972022 358768 7283922
11972030 9409082 10156641
11972037 5765679 6497066
11972039 9409082 10156568
11972042 9409082 10156564
11972043 6232043 6811610
11972047 9409082 7325950
11972048 9409081 7325956
11972049 6232043 9305463
11972053 10560093 9305515
11972058 9409081 8231997
11972059 6232043 9305518
11972061 5765679 9296782
11972064 5765679 8493470
11972065 5765679 6800062
11972067 5765679 6800103
11972074 358768 8177120
11972075 9409082 10156650
11972078 9409082 10156604
11972082 6232043 5603527
11972083 5765679 5603911
11972084 5765679 7862580
11972086 358768 10355390
11972088 5765679 9074116
11972093 9611502 4544078
11972095 10589405 6232563
11972105 6773095 9893100
11972106 10589405 7795289
11972113 6773095 9074137
11972114 6773095 6232586
11972115 10589405 5746541
11972122 6773095 4769324
11972123 6773095 8316969
11972125 6773095 8316972
11972126 9611502 7431920
11972127 6773095 7795305
11972130 5765679 9074143
11972131 6773095 9893126
11972134 10589405 8685089
11972135 6773095 7139733
11972136 5765679 4900264
11972138 6773095 8613541
11972225 5615357 7197862
11972226 7062654 8590734
11972227 6823525 8590774
11972228 7006926 10701578
11972230 5615357 8552373
11972233 6823525 8590805
11972235 7179946 6914547
11972237 6705551 7197829
11972238 5615357 7709234
11972242 5869403 8552372
11972245 5615357 7197868
11972246 7006926 8892161
11972248 6705551 7709265
11972249 7062654 7197821
11972252 7179946 9284676
11972256 7179946 8880241
11972262 5869403 6295936
11972263 7062654 7708832
11972265 7006926 8590762
11972266 7062654 7709256
11972267 5615357 9284100
11972268 7179946 8861424
11972521 7006926 6919096
11972572 7058180 9288179
11972610 5869403 9777244
11972616 7062654 7985286
11972669 5869403 5646759
11972670 7065320 9034917
11972689 6823525 5646768
11972726 6163096 7223461
11972729 7058180 10759243
11972732 7006926 8927944
11972736 7179946 8386193
11972742 5869403 8220627
11972746 6163096 8928058
11972758 6823525 9511728
11972779 7058180 7427059
11972785 7179946 8927968
11972789 6823525 9516407
11972819 8925411 8557250
11972823 9409081 9236014
11972824 5869403 8007277
11973057 6232043 7835398
11973139 10567129 8657569
11973172 7058180 8033784
11973173 6705551 9585435
11973175 5615357 10165219
11973179 7179946 7023120
11973182 6163096 7023113
11973184 7058180 5242522
11973190 5553901 7023158
11973192 5553901 10165277
11973194 6823525 4981306
11973200 7062654 4981256
11973204 5869403 9712652
11973205 7058180 8963847
11973209 6163096 8162246
11973210 7006926 9712723
11973215 7179946 9712681
11973216 6823525 2712092
11973217 6705551 9712722
11973218 6705551 8543230
11973226 6705551 7023152
11973231 7058180 7023112
11973244 7062654 8579491
11973246 7006926 9712691
11973248 6823525 8579483
11973250 7058180 8579467
11973256 7058180 8162241
11973259 7179946 8134637
11973260 7062654 9497627
11973261 7006926 9214789
11973266 7058180 9497625
11973268 5869403 9214788
11973273 7058180 9214765
11973280 5615357 9214730
11973284 6705551 9214786
11973288 6705551 10165236
11973293 7006926 10165210
11973295 7006926 10165207
11973594 2985830 7421277
11973595 8172550 7421281
11973598 5878577 5011480
11973599 5878577 7421285
11973601 2985830 7764869
11973602 8172550 4488783
11973603 5878577 8584852
11973604 358768 9377800
11973605 5878577 8584862
11973606 8162345 9377793
11973609 5878577 5911548
11973611 2985830 6269434
11973614 2985830 9377788
11973615 8162345 7404226
11973616 2985830 8877020
11973617 2985830 8514446
11973620 2985830 7421303
11973624 8172550 5737868
11973628 8162345 6269419
11973631 8162345 9377794
11973633 8162345 9377795
11973634 5878577 5377083
11973638 9705842 9778813
11973948 7058180 8237212
11974228 9771598 5726811
11974871 7179946 8983447
11974872 5869403 9074683
11975639 6163096 6284563
11975679 5869403 5768338
11975929 10560093 6289695
11977757 7058180 7933657
11977758 5869403 7173007
11977759 6823525 7921992
11977763 7058180 8437116
11977766 7062654 9233638
11977768 5869403 7911020
11977770 7062654 8437074
11977772 5553901 8437121
11977774 5869403 4325952
11977775 7179946 7922003
11977776 7062654 4325961
11977778 7006926 9233614
11977779 7065320 7911028
11977781 5869403 7911024
11977782 6823525 4325973
11977783 7006926 7921966
11977784 6823525 9233651
11977787 5615357 9233653
11977789 7062654 8437072
11977790 7062654 8437110
11977792 5869403 4326020
11977793 7062654 4326021
11977795 7006926 9233671
11977798 7065320 7922008
11977802 7006926 8361050
11977803 7006926 4326051
11977804 7065320 4547799
11977806 7062654 7910996
11977807 7006926 6129339
11977812 6823525 9233628
11977813 7006926 9233637
11978550 6773095 9681060
11978554 9695835 9740777
11978555 6232043 9740798
11978557 6232043 5462069
11978567 6773095 4074805
11978572 5332300 5579476
11978576 6773095 9152822
11978995 5869403 8932607
11978998 5553901 6504619
11979001 7179946 9505288
11979002 5869403 8219411
11979005 6823525 3476868
11979009 5869403 9740086
11979010 6823525 11109652
11979011 7058180 8219413
11979014 5869403 9063332
11979015 7058180 9063334
11979020 5553901 8219415
11979022 7058180 3476921
11979025 7179946 3476935
11979027 5553901 8219423
11979030 6823525 8907836
11979036 7006926 8219433
11979038 3526 3476992
11979041 5869403 8932636
11979043 5869403 8219442
11979045 5553901 8932654
11979047 7058180 8219448
11979049 6163096 8932655
11979050 7006926 9736742
11979051 6823525 9063329
11979056 5869403 8034826
11979057 7179946 9736733
11979062 6823525 8107619
11979065 5869403 8107603
11979167 6705551 10046375
11979176 10687287 7782793
11979186 10687287 7749863
11979188 6705551 10046406
11979194 5869403 7782804
11979197 6705551 7782742
11979200 5455898 6763738
11979202 7058180 10046385
11979206 7006926 6566827
11979209 7179946 6905820
11979210 10687287 8484493
11979214 10687287 6004769
11979215 7006926 9181824
11979216 6163096 8448840
11979220 6163096 8448837
11979221 7179946 7782790
11979226 7179946 10046374
11979227 6823525 9181884
11979228 7058180 9181798
11979229 6163096 7782720
11979239 7006926 10031000
11979241 6163096 7782802
11979242 6823525 6763773
11979244 6705551 10046445
11979246 6705551 6566885
11979248 5869403 6909394
11979255 7179946 10046384
11979258 6163096 9181797
11979260 7058180 9181809
11979264 5869403 9181870
11979266 6163096 9181883
11979269 7006926 10046405
11979270 6705551 9181848
11979271 6163096 6905817
11979275 5869403 7313916
11979279 5553901 7313934
11979282 6705551 10046408
11979283 7058180 10046442
11979286 7179946 10046440
11979287 6705551 10046402
11979291 7058180 10046431
11979356 10687287 8619055
11979370 5869403 9384238
11979374 10687287 8619076
11979377 7062654 7905269
11979378 6705551 7905272
11979382 5455898 8619080
11979385 10687285 7905287
11979387 7179946 7905173
11979392 5869403 10654859
11979396 6823525 7905311
11979398 7062654 9357289
11979400 5553901 7905194
11979405 6823525 10654864
11979412 5553901 10249961
11979417 6705551 8619099
11979418 5869403 10654872
11979423 5615357 8619100
11979475 5869403 6357554
11979584 7062654 5550648
11979730 5553901 10249911
11979735 5553901 8619153
11979738 7006926 8624979
11979895 7179946 8183475
11979901 7062654 7214327
11979960 6705551 8266525
11979965 7058180 7791865
11980600 6163096 7444245
11980601 5869403 8593540
11980603 5615357 2546451
11980608 6705551 2793491
11980609 5615357 8870505
11980610 7062654 7033791
11980616 5869403 2546458
11980622 6795478 7033800
11980910 6163096 7701943
11980911 7062654 8520092
11980914 7006926 6777478
11980923 7062654 8520080
11980931 5869403 7701934
11980933 7058180 6271582
11980938 5615357 6271589
11980946 6705551 6536331
11981304 5553901 10882993
11981305 7065320 4357667
11981306 5615357 4357672
11981307 5455898 4357675
11981308 5455898 10882994
11981309 6705551 8625082
11981310 7058180 4357702
11981312 6163096 8625088
11981313 7058180 10929423
11981315 5553901 7993344
11981317 6823525 4357748
11981319 6705551 4357768
11981320 5615357 4357770
11981322 6705551 4357776
11981323 5553901 5447461
11981325 7058180 10883007
11981326 6823525 10883008
11981328 6705551 10883010
11981329 7062654 4357796
11981330 5869403 4534073
11981332 7058180 11123611
11981333 7058180 11402979
11981334 6705551 11535393
11981335 7006926 11535395
11981337 7062654 11535396
11981338 7065320 11511063
11981339 7006926 11511057
11981340 6163096 4928577
11981341 6823525 11535400
11981342 7058180 11511045
11981343 7006926 11511037
11981346 7006926 11511020
11981347 6163096 11511011
11981349 7062654 11535418
11981351 5455898 11535423
11981352 5869403 11511003
11981353 5553901 7597622
11981354 5553901 6009890
11981355 7058180 11510994
11981356 7058180 11510993
11981358 6705551 11511083
11981361 7058180 11511107
11981362 7006926 11511112
11981363 6163096 11535477
11981364 5553901 11511115
11981365 5455898 11535380
11981366 7058180 11535483
11981367 7062654 5526472
11981369 7065320 11535386
11982200 5869403 7558404
11982700 7179946 9232203
11982701 5869403 9232227
11982704 5869403 9232225
11982705 7179946 9232205
11982706 5615357 9232206
11982707 7179946 9232226
11983270 10687287 9459266
11983273 10693916 10217697
11983276 10693916 10217689
11983288 7006926 9459276
11983294 10693916 4801917
11983434 7006926 4079843
11983437 7179946 7993613
11983455 7058180 8673647
11983462 5615357 7686437
11983463 7065320 7993626
11983464 7006926 9850663
11983475 5455898 7686451
11983476 5615357 7686452
11983491 5615357 10450957
11983500 7006926 7686504
11983509 6823525 7686511
11983510 5615357 7686519
11983511 7006926 7686528
11983646 6705551 7777022
11983740 6163096 10795328
11983783 6823525 7451054
11983840 5869403 6233547
11983849 5615357 11013687
11983851 10687287 337213
11983857 5869403 5118653
11983909 5455898 6366989
11983913 6823525 9178271
11983914 5553901 7074909
11983930 5455898 6373856
11983957 6823525 6062719
11983959 7058180 8161542
11984091 7062654 9409366
11984116 5869403 8625080
11984120 5553901 7993359
11984153 7062654 7812271
11984997 10035643 5703999
11985655 358768 6960387
11985656 6232043 7464007
11985660 6232043 9236051
11985665 9409081 8007238
11985666 6232043 7947037
11985668 6232043 8560063
11985670 6232043 9236020
11985671 9409081 6916307
11985672 5869403 6970511
11985673 9409081 6927905
11985675 6232043 8007270
11985676 358768 6898455
11985677 6232043 6898428
11985679 358768 8007234
11985680 5869403 8560053
11985681 9409081 6937935
11985682 6232043 9950090
11985683 6232043 8007254
11985684 8925411 6987298
11985685 6232043 7947091
11985686 358768 7947058
11985687 358768 7947033
11985688 358768 8615430
11985690 358768 8007231
11985691 358768 9236029
11985692 9409081 8560039
11985693 358768 9214556
11985694 6232043 6973822
11985695 358768 6898461
11985696 9409081 6898460
11985698 6232043 7866092
11985700 358768 8592774
11985702 6232043 9235996
11985703 5869403 7947025
11985707 358768 9214560
11985708 358768 7947038
11985709 5869403 8560064
11985712 6232043 7734239
11985715 5869403 9236066
11985719 6232043 7245408
11985721 6232043 6937948
11985723 6232043 8007225
11985726 358768 7734197
11985728 358768 8007260
11985729 358768 7734202
11985730 6232043 6948542
11985732 8925411 8007263
11985737 358768 7734245
11986127 5869403 7637033
11986128 6705551 9327783
11986130 5553901 6645330
11986131 7058180 9327756
11986135 7062654 7241912
11986136 7062654 8434517
11986139 7065320 9327828
11986144 6705551 7637052
11986145 6823525 9327779
11986147 6823525 8434580
11986154 7065320 8434551
11986155 5455898 9327785
11986158 7058180 8208320
11986160 7065320 9327803
11986161 7062654 9327792
11986162 7065320 7241901
11986163 6795478 7637020
11986165 7058180 9327802
11986167 5869403 7241902
11986169 5869403 7241874
11986170 6823525 7637025
11986171 7065320 7241918
11986173 6823525 9327790
11986174 6163096 9327822
11986176 7006926 6645511
11986178 6795478 6233556
11986180 5869403 6640252
11986181 7062654 6645517
11986182 7006926 8434505
11986185 6795478 7490853
11986186 6705551 7637046
11986188 7179946 7241893
11986191 5869403 6645544
11986193 5553901 6645548
11986194 5869403 7241855
11986196 6795478 7637017
11986197 7006926 7637095
11986199 6163096 7241863
11986200 7058180 8434527
11986201 7058180 7637079
11986202 7058180 9327760
11986203 6705551 6640287
11986206 5869403 9327761
11986207 5553901 6640294
11986208 5455898 8434576
11986212 6823525 9327831
11986215 7062654 9327814
11986726 7065320 6371362
11986728 7065320 6763125
11986756 6823525 6763106
11987182 6705551 8486870
11987186 6773103 324116
11987187 2985830 7709360
11987189 5615428 7709361
11987196 5615428 9284723
11987198 5615428 6306914
11987199 10585822 8486857
11987200 6823525 8486820
11987203 2985830 9284706
11987205 2985830 5737921
11987210 5615428 8837986
11987213 5615428 7709308
11987214 5615428 7709305
11987215 2985830 5679950
11987217 2985830 7709343
11987224 6232043 5678635
11987227 5615428 5680352
11987232 10687287 6306913
11987235 6773103 7709315
11987238 10585822 7162574
11987240 6390757 9284685
11987243 10585822 9284694
11987248 6232043 8928954
11987250 6705551 8928953
11987252 6232043 8928931
11987254 7006926 8425390
11987267 2985830 9284721
11987272 6705551 8795986
11987275 5455898 7110135
11987277 5869403 8795808
11987278 6705551 7110134
11987285 7006926 7876732
11987291 7006926 8914752
11987296 6823525 8133952
11987297 6163096 7876752
11987299 7179946 7876715
11987302 7006926 5704243
11987309 5869403 5704371
11987311 6163096 7876796
11987312 7006926 8052730
11987319 7179946 7876764
11987324 7058180 9639791
11987330 7062654 7876792
11987333 6705551 2614317
11987335 7062654 7876717
11987341 5869403 2614291
11987343 5869403 8399230
11987349 5869403 5281732
11987350 6705551 2865381
11987352 5869403 7110119
11987354 7062654 3649872
11987355 5615357 6313952
11987357 5869403 8795777
11987358 7006926 4724773
11987363 7006926 6313959
11987364 7006926 2614261
11987365 6705551 7110146
11987368 7058180 8569210
11987376 5615357 5705524
11987378 5869403 7876743
11987381 7179946 3649290
11987382 5869403 2865383
11987389 7062654 9641585
11987392 7179946 9641562
11987397 7058180 4724825
11987398 7006926 2473424
11987399 7058180 4724875
11987401 5869403 9641616
11987403 5455898 8795784
11987404 6705551 5568127
11987406 6705551 9641598
11987407 7058180 8795793
11987411 5615357 5321840
11987413 5869403 7182263
11987414 7179946 9641550
11987415 6705551 5547509
11987419 7179946 7089548
11987420 5869403 9641578
11987421 5455898 9641583
11987422 7062654 5918721
11987425 6705551 8795702
11987429 7179946 8795693
11987431 5553901 9641642
11987435 7006926 9641539
11987438 6705551 8290845
11987441 6705551 8795691
11987445 7062654 9641545
11987448 5615357 9641609
11987454 5869403 10667858
11987457 5455898 8795810
11987460 6705551 6885262
11987461 7006926 8795755
11987464 7006926 10518760
11987473 7006926 8795717
11987474 6163096 8914783
11987475 5869403 8795801
11987476 7058180 8914766
11987482 7006926 8795772
11987483 7058180 8569193
11987486 5455898 8650946
11987490 6163096 8795712
11987492 7006926 10667864
11987494 5615357 8795690
11987495 5869403 8795744
11987501 7062654 10667882
11987506 8254888 11584960
11987509 9680011 11584952
11987510 6390757 11584955
11987536 10303410 8802045
11987538 10430920 6184941
11987541 10601498 6129811
11987542 10054410 8802039
11987544 10183592 6184953
11987546 10347814 7128859
11987547 10601492 10647307
11987551 10430920 8802043
11987555 10430920 8194599
11987556 10601502 6137716
11987558 10303410 9397072
11987560 9873746 6150955
11987561 10183592 8072928
11987562 9873746 8072929
11987564 10253821 6598153
11987570 11429868 8072914
11987572 10573157 6184988
11987573 10054410 8072901
11987576 10035643 8793232
11987577 11429868 8070765
11987578 10601499 6365533
11987579 7006926 8802059
11987580 11429866 6365565
11987581 10076896 8802030
11987584 10601498 6365583
11987586 10142536 8802028
11987587 9966568 6140218
11987593 10098667 9397109
11987594 10601498 6931572
11987596 10331106 9397065
11987598 10303410 8070766
11987600 10183592 7128846
11987602 10035643 8072935
11987603 10087970 9397103
11987604 10076896 9397086
11987754 7006926 9798229
11987756 11213620 9798204
11987757 7179946 9798196
11987763 7058180 9015716
11987764 7058180 9015707
11987766 7062654 9399263
11987769 5869403 9015688
11987770 6705551 9015683
11987772 5869403 9875618
11987775 7006926 9015712
11987776 5615357 6607837
11987779 7058180 10001880
11987781 5869403 10054188
11987783 6823525 9399261
11987784 7058180 10001886
11987786 5869403 9875620
11987789 7062654 10245288
11987793 7062654 5026892
11987795 11213620 7144532
11987805 6705551 10001915
11987806 6705551 6525705
11987808 6705551 10261941
11987815 7062654 10054201
11987818 7058180 10054228
11987819 7058180 10054231
11987820 7006926 10001941
11987824 7006926 6183033
11987827 7006926 10001953
11987828 7006926 10001954
11987832 7006926 10001960
11987834 7058180 10054167
11987835 7006926 10153893
11987840 7058180 6607932
11987843 7006926 9399289
11987844 6705551 10001982
11987846 7006926 9987486
11987849 6823525 4959564
11987850 7058180 10028460
11987852 7062654 9399268
11987857 5615357 9399352
11987977 6232045 9913691
11987981 6232045 9913713
11987982 10527557 8800972
11987983 5553901 6664818
11987984 10560093 8800983
11987988 7006926 7012128
11987989 6232045 9913727
11987990 5765679 3036505
11987992 6232043 8800960
11987993 6232045 7708554
11987996 5455898 7012097
11988000 6164274 9398794
11988001 6232043 7708545
11988002 5869403 7708544
11988003 7006926 7708534
11988004 6164274 7708568
11988005 6164274 9398798
11988006 7058180 3036530
11988007 7006926 8800978
11988009 6232043 5937479
11988010 7058180 5728291
11988011 7058180 7012096
11988012 5455898 9398781
11988014 6163096 9398785
11988015 5553901 6385988
11988017 5765679 8800951
11988020 5455898 5728248
11988021 5765679 7012091
11988022 6163096 6899010
11988025 6232045 9913709
11988026 5869403 7012103
11988034 5553901 3061741
11988036 6164274 7012133
11988037 10560093 6385971
11988039 6232045 9913739
11988041 6232043 8800970
11988042 5765679 7012092
11988045 6232043 9398802
11988046 5455898 7708559
11988047 6232045 9913731
11988048 10560093 9398779
11988049 6232045 9913732
11988050 6164274 6385984
11988051 5869403 7708562
11988052 10560093 4822285
11988053 10527557 9398832
11988058 7058180 9398772
11988059 6232045 9913728
11988061 5869403 7012109
11988063 6232045 9913741
11988064 6232045 9913737
11988065 6232043 9913699
11988307 7006926 8834055
11988317 6823525 9214896
11988330 10018535 6536464
11988334 6773095 6536854
11988343 10018535 7526318
11988450 6163096 9524591
11988452 9711518 9351315
11988454 8988698 8617632
11988651 7058180 3023421
11988652 7062654 5868582
11988653 6705551 5250497
11988654 7062654 6678061
11988657 7058180 9288713
11988658 5869403 8812454
11988659 7058180 6297328
11988660 5869403 7809788
11988661 7058180 9288674
11988664 7179946 8812439
11988665 6163096 9288709
11988667 7058180 9288715
11988670 6163096 7809786
11988671 7179946 6678062
11988673 7006926 9288688
11988674 7006926 7339896
11988675 7179946 5635933
11988677 7006926 6941363
11988678 7006926 7809815
11988679 5615357 9288699
11988680 6705551 9288680
11988681 7179946 7809803
11988683 7058180 6297331
11988684 7179946 5250501
11988685 7179946 8812441
11988686 7179946 8812443
11988689 6823525 7809810
11988690 6823525 6297317
11988691 5869403 8812442
11988692 6823525 7809782
11989014 7058180 7120986
11989017 7006926 7541423
11989018 7058180 7541419
11989019 5553901 5766534
11989640 10040443 6726143
11989642 9951726 7328320
11989649 9976502 5978393
11989652 10601502 6466889
11989653 10138306 6726165
11989654 10601498 7225879
11989658 10601507 6726180
11989661 6823525 11526697
11989664 7006926 11454250
11989666 10000578 6726202
11989670 10601500 7686051
11989671 9865626 8624826
11989672 10087970 9752027
11989676 10297219 7691725
11989680 7179946 8617977
11989681 10601498 6226424
11989684 10601521 7928367
11989687 9951726 6353462
11989689 10601498 6353484
11989694 10087970 8976638
11989697 9976502 9253823
11989698 9951726 6887527
11989699 10601502 8617985
11989713 5869403 8976478
11989715 10000578 9661565
11989724 10027742 8624843
11989773 5927 6790529
11989775 7179946 7097494
11989777 6823525 6062696
11989778 7006926 6790533
11989785 5927 10443372
11989787 5927 6062702
11989789 5927 7097496
11989790 5927 5774444
11989793 5455898 7956825
11989795 5869403 7112715
11989798 7058180 4627213
11989803 7179946 8676731
11989806 5927 7617113
11989808 5927 8676742
11989809 6163096 6790562
11989811 5869403 2701140
11989815 6379097 6062743
11989816 5927 7618608
11989817 5927 7618600
11989819 7058180 8118841
11989823 5869403 8268074
11989827 5455898 8676748
11989829 5927 7097484
11989830 5455898 9355559
11989836 5927 7618616
11989838 6163096 7112725
11989840 5455898 7618574
11989843 5553901 8676729
11989845 5615357 7618602
11989846 5869403 6468630
11989848 5455898 7617127
11989855 5869403 8676727
11989859 7006926 5774495
11989860 5927 10100271
11989862 5927 8676726
11989863 5927 8676749
11989866 6163096 7617142
11989867 5869403 6062774
11989868 6705551 6062776
11989873 5615357 7617152
11989875 5927 7617162
11989876 6705551 7617163
11989877 6163096 7617164
11989878 5455898 7617172
11989880 5455898 7956080
11989883 6163096 7956089
11989890 5869403 8676765
11989892 5927 11369900
11989894 5455898 11447329
11990055 5869403 8195794
11990058 7062654 7541599
11990059 6823525 8195798
11990064 5455898 9847739
11990065 7179946 8195812
11990066 6705551 8623201
11990067 7006926 8693787
11990072 5869403 9029151
11990073 5615357 6370797
11990075 7062654 6370775
11990078 5553901 8195838
11990081 5869403 8195843
11990085 7062654 8623192
11990087 5553901 7541605
11990091 7058180 7015184
11990092 6795478 7015168
11990093 7058180 9188116
11990096 5455898 10251651
11990097 7179946 7068644
11990100 7179946 8648311
11990102 7006926 6434069
11990103 7006926 7069185
11990107 7058180 6325166
11990108 5869403 8670368
11990110 6823525 8648309
11990113 6163096 7733304
11990115 5869403 7374215
11990117 7065320 6285235
11990118 7058180 6332976
11990122 7065320 7658483
11990123 5553901 6285230
11990126 7058180 6285210
11990127 6823525 6444259
11990129 6705551 6285215
11990130 6795478 7658485
11990132 5615357 7374234
11990133 5553901 8236762
11990134 7058180 8236760
11990138 7006926 7208201
11990142 7058180 8693801
11990144 6823525 8332113
11990147 5869403 7206879
11990148 6705551 10479582
11990151 6163096 9310474
11990152 5869403 10679477
11990153 7065320 10679478
11990155 7179946 10679479
11990158 6823525 9310480
11990159 5615357 10679474
11990160 7179946 9360674
11990161 6795478 9360696
11990168 5869403 9119705
11990170 6823525 8623209
11990173 5455898 9847742
11990430 5869403 10244205
11990431 6823525 3693783
11990432 7006926 7610382
11990435 7179946 7610400
11990437 5553901 3693791
11990439 5553901 5232310
11990441 5869403 9714370
11990446 6823525 8181470
11990451 7058180 2942710
11990453 6163096 5740813
11991483 10560093 8379679
11991491 9409081 6749972
11991519 6232043 4857612
11991532 7058180 7074900
11991534 7058180 7074897
11991543 7058180 7074893
11992382 7062654 8790256
11992387 6705551 6084595
11992390 5553901 8790238
11992398 7006926 11305823
11992402 7058180 5514523
11992408 5869403 6883229
11992418 5869403 6084624
11992421 5869403 4961359
11992448 6823525 6084635
11992450 5553901 8229319
11992454 6705551 5512117
11992455 6705551 11326952
11992462 5615357 9289037
11992464 6705551 8790203
11992469 6823525 2874694
11992477 5615357 8790197
11992481 7062654 5512082
11992484 5615357 6883215
11992486 7006926 8790192
11992488 7058180 11305673
11992489 7006926 6084605
11992491 5553901 5512085
11992500 7058180 6084640
11992511 7179946 11305700
11992512 5553901 6084591
11992515 7006926 9289043
11992516 5553901 8781470
11992519 6705551 9289048
11992520 5869403 9289030
11992527 7006926 9289027
11992531 7058180 9284605
11992532 7006926 9289036
11992534 7006926 9289054
11993891 6163096 9096572
11993898 5869403 9108923
11993899 6163096 9785105
11993962 7058180 8818078
11993976 5455898 7605764
11993982 5553901 5670475
11993984 5455898 6142366
11993986 7006926 9137425
11993988 7058180 7209725
11993998 5869403 5354781
11994004 7058180 7209709
11994007 6705551 8818098
11994018 7006926 7209702
11994031 5615357 5670718
11994035 9990899 7048816
11994536 5869403 9336805
11994545 7058180 9336862
11994567 7006926 9336865
11994574 5615357 7763502
11994578 6163096 8639497
11994900 10601521 9133525
11994902 10027742 7457791
11994903 10184166 6718643
11994905 10184166 7458282
11994907 10601493 7458269
11994908 10098635 4240785
11994909 10027742 8475355
11994910 9998104 8475350
11994911 10331106 7458264
11994913 10098635 7528768
11994914 9845850 7458270
11994915 10253821 8511483
11994916 10035643 6718648
11994918 10331110 6711164
11994919 9826832 8511467
11994920 10087970 8511485
11994921 10601496 7458266
11994922 10027742 9133506
11994924 9797442 5057287
11994925 10601510 8511470
11994926 9841502 6718652
11994927 10054404 7458258
11994928 9797442 7458260
11994929 10087970 8511474
11994932 10601493 9133480
11994933 9966568 8495457
11994934 10054404 9133482
11994935 10601503 9133497
11994936 9741816 9133488
11994937 10601496 4512899
11994939 10184166 8511478
11994940 10397988 8511468
11994941 10601496 6711205
11994942 10105530 4240881
11994943 9905452 4240884
11994944 10105530 6711214
11994946 10035643 6711220
11994947 10184166 6711223
11994948 9841502 9133521
11994949 6163096 9133499
11994950 9761014 7838687
11994952 10601493 8511492
11994953 10105530 8511498
11994956 7065320 7033778
11994969 7006926 6328826
11994972 7058180 9123464
11994974 5615357 6328821
11995255 9841502 6711252
11995257 10087970 7458284
11995259 10184166 7528764
11995260 10098635 8495450
11995262 10105530 8511487
11995264 10077282 7458265
11995265 10087970 8475354
11995266 10053420 7846945
11995267 10601507 9133514
11995268 10087970 8511461
11995348 7179946 8789279
11995349 5869403 8789289
11995355 7065320 7872715
11995359 7058180 8789254
11995362 5615357 6910576
11995364 5869403 8872871
11995368 5869403 7852359
11995370 7006926 7852379
11995371 7058180 6910583
11995372 5869403 8789268
11995374 7058180 6910586
11995375 7065320 9662643
11995376 7058180 5047074
11995379 7065320 6910592
11996016 6823525 8985402
11996169 6823525 8791132
11996170 6163096 9558234
11996172 5553901 9787303
11996175 7179946 9789206
11996178 7006926 8259006
11996186 6163096 9789214
11996193 5869403 9789211
11996200 5553901 3957871
11996202 5455898 8258989
11996208 7179946 6443242
11996215 7179946 8258984
11996216 6705551 9789207
11996311 7006926 8697376
11996312 7179946 5008674
11996313 5553901 8181818
11996317 7006926 5008625
11996318 7006926 5776314
11996320 6306899 6676648
11996322 6823525 9233994
11996323 7062654 8697368
11996324 6705551 8697398
11996330 7062654 8697420
11996333 7058180 8697371
11996334 6823525 9233995
11996335 7179946 8181830
11996336 6705551 9069809
11996337 6823525 4294357
11996341 6823525 8697436
11996343 7006926 8181810
11996348 5869403 8945983
11996349 6306899 8697424
11996351 7179946 6391068
11996352 5615357 8181805
11996353 7179946 8697405
11996358 6705551 7188476
11996359 5869403 8697413
11996360 6705551 9069799
11996361 7179946 9935504
11996363 5869403 6391083
11996364 7179946 9935462
11996365 6163096 8697410
11996371 6705551 8181821
11996372 5615357 6889857
11996374 6823525 8697379
11996376 6705551 8181826
11996378 7062654 8181852
11996379 7006926 9935507
11996381 7006926 7410698
11996382 6823525 8181829
11996385 6163096 8697427
11996388 5615357 6252164
11996389 7006926 7188497
11996390 7006926 6252163
11996392 5615357 8181836
11996393 7006926 8697416
11996394 5615357 8697385
11996395 5869403 6473196
11996397 7058180 9233927
11996398 7006926 7410745
11996400 5869403 9234000
11996401 7058180 7624831
11996402 6705551 8181827
11996405 7179946 10819392
11996406 6306899 9233935
11996408 7179946 9935482
11996409 7058180 9233939
11996411 5615357 9233985
11996413 7179946 9935515
11996415 7179946 9935517
11996417 6705551 9935509
11996419 7062654 8945984
11996420 6163096 8945979
11996986 6163096 6381402
11996988 7058180 5591659
11996989 5869403 10681686
11996991 6705551 9371830
11996995 7179946 5118605
11996996 10617940 10289362
11996997 10620252 10297616
11996998 6163096 9371835
11996999 10617940 11604480
11997000 5615357 7711843
11997003 5869403 7711858
11997007 6823525 8870535
11997013 10617940 10289383
11997014 10617944 10289364
11997016 7179946 9371842
11997019 6163096 8870534
11997022 7006926 9371820
11997023 7058180 2505246
11997025 5615357 7711890
11997026 10620252 10289391
11997028 5615357 9371846
11997029 5869403 9371811
11997033 5869403 9371818
11997034 7179946 2505214
11997035 5869403 2505258
11997037 5553901 6967501
11997039 5455898 7711910
11997040 7058180 5591596
11997042 5869403 10681690
11997043 10617944 10297617
11997045 6705551 2505247
11997046 10620252 10289377
11997047 5553901 7711877
11997050 7179946 10681691
11997053 7006926 5999301
11997356 10620247 10289381
11997358 7006926 9371833
11997362 6163096 7711898
11997363 10620247 10289392
11997364 7058180 7711880
11997366 5869403 5591633
11997368 6705551 7711897
11997369 7062654 5591605
11997370 10620252 10289384
11997371 5455898 5591326
11997372 7179946 6967453
11997373 10620252 10289395
11997375 10617940 10289370
11997377 6163096 2753302
11997496 5869403 9326085
11997549 9409080 7793069
11997551 9409081 7705676
11997562 9409080 8197330
11997564 9846436 7705783
11997567 9409080 7845020
11997570 9846436 7844978
11998206 6705551 8278947
11998957 6823525 6375453
11999549 6823525 9574558
11999568 7179946 5378214
12000875 10687289 8653627
12000883 5869403 5816918
12000885 10687287 7086357
12000901 6823525 7691905
12001340 5869403 8099410
12001472 358768 4300739
12001473 358768 10639720
12001666 7058180 9337233
12001671 6823525 6684855
12001677 7058180 9337254
12001683 7065320 6684868
12001704 6163096 2330477
12001717 7179946 9966572
12001718 7179946 5661108
12001722 7179946 6684890
12001868 10687291 6268480
12001910 5553901 6303782
12001929 5869403 7586992
12001931 7179946 9331487
12001965 2985729 8513844
12001967 5869403 10027655
12001979 6232043 8560381
12001988 7058180 11609489
12002025 10116778 10111190
12002031 5615357 5612168
12002068 7058180 4766165
12002073 6705551 9284675
12002149 6232043 8451030
12002151 5869403 9399321
12002153 9845850 8475349
12002154 2985830 7709352
12002162 10687287 9284728
12002175 5869403 2505213
12002190 5869403 7639671
12002191 7006926 7639691
12002221 7058180 8884883
12002223 6773095 8301037
12002231 8172550 8584861
12002233 2985830 9377776
12002238 6705551 2776943
12002240 8162345 8708045
12002246 10601503 8070958
12002314 6823525 9641541
12002328 8254888 11584951
12002329 7006926 9360664
12002337 6823525 7950979
12002343 6163096 4564927
12002346 7062654 7691705
12002393 7058180 8181842
12002463 6232043 9291877
12004277 7062654 8336528
12004458 5615357 9557890
12004538 6232043 8966637
12004543 5869403 8942792
12004550 9409080 7924199
12004553 10687287 8917703
12004556 9409081 6625186
12004559 5869403 10319975
12004561 9409081 6839628
12004564 5869403 9342384
12004566 8925411 7924210
12004567 7058180 7924200
12004571 6232043 6817096
12004576 8245875 6817087
12004578 6232043 5920551
12004583 5869403 9514466
12004700 5819625 8349244
12004701 6773095 8566197
12004702 7006926 9396600
12005139 6163096 8942585
12005144 6232043 7933064
12005247 6823525 9038525
12005302 7006926 9667985
12005316 5869403 8197267
12005323 5869403 9038517
12005661 5869403 7325311
12005774 6823525 7878872
12005779 7058180 9216724
12005780 6823525 6713943
12005782 6163096 6067440
12005788 6823525 7878876
12005898 5455898 9410191
12005915 7006926 7107235
12005916 7062654 5382084
12005923 7179946 9410214
12005924 6705551 7107259
12005926 5615357 8593745
12005939 7179946 7107260
12005942 7062654 2610029
12005943 6306899 5251999
12005944 5869403 7107252
12005949 5615357 6263937
12006005 6232045 7517990
12006013 9863188 10273507
12006093 5869403 6719638
12006098 5615357 7878880
12006296 5765679 9723357
12006301 7062654 8786947
12006303 6306899 9024759
12006304 10589421 7560344
12006305 10580152 8159016
12006390 7522729 9711150
12006395 358768 10720819
12006400 9409081 11381364
12006409 358768 11381372
12006411 9409081 10725151
12006413 9409081 11381374
12006415 6232043 11381377
12006423 9409081 11381389
12006425 9409081 10725197
12006428 358768 11381393
12006430 6232043 11684071
12006469 11650960 9806035
12006473 6232043 7320542
12006474 11650960 9806042
12006493 5869403 8378021
12006495 6232043 9056715
12006497 9767736 10263931
12006829 10331126 7089197
12006833 10397988 9201628
12006834 9909168 8453105
12006835 10184166 6016875
12006838 10601496 5172558
12006839 10138306 7520719
12006842 10303410 4563862
12006843 10601516 7089225
12006846 10601504 5172527
12006850 9879292 4265719
12006854 10601516 7520714
12006859 10430919 5172547
12006861 10382342 7520730
12006864 10397988 8453135
12006865 7062654 2287517
12006876 10077282 4265804
12006877 7179946 9201617
12006880 9847254 5779658
12006881 10040443 5779541
12006882 10331110 9201576
12006884 9976502 8453098
12006885 6705551 6348680
12006887 10303410 7089233
12006889 10142536 9201572
12006890 9879292 6348692
12006891 9909168 7089240
12006892 10601516 7520705
12006898 10347814 9201570
12006899 2985830 2606145
12006900 9909168 8453113
12006901 7179946 7886336
12006905 10430919 7089235
12006952 5869403 10524810
12007166 6705551 10110637
12007168 7179946 10110643
12007169 7006926 10110648
12007170 10687287 9348817
12007171 7006926 10110657
12007172 10687287 9101302
12007178 7006926 10110674
12007186 7179946 10451258
12007188 7006926 10132010
12007190 7006926 10131994
12007193 7179946 10132311
12007194 7006926 10131993
12007195 7058180 10297406
12007196 7058180 10297405
12007198 7006926 10297404
12007199 9409081 5016637
12007312 7006926 6194120
12007316 7062654 9190852
12007317 5869403 7061943
12007318 5869403 9190803
12007323 7006926 7062003
12007324 7062654 7062010
12007326 7006926 7574834
12007327 7062654 9190845
12007335 7062654 9190867
12007336 7006926 5625346
12007338 6705551 10010523
12007339 7006926 7574864
12007340 7006926 10010559
12007444 10567129 3008796
12007511 7058180 11012517
12008213 6232043 10070310
12008240 6232043 10070324
12008267 10687287 9596595
12008584 10583002 8696138
12008588 10360079 7335018
12008593 10583001 7346784
12008599 10567130 7346725
12008602 10583007 7835668
12008606 10582996 8696116
12008607 10583001 9677287
12008614 10038132 7346809
12008621 10582996 7862928
12008628 10567130 7335134
12008631 10583007 7335142
12008632 10038132 7335145
12008633 6985419 8696115
12008634 6985419 7835654
12008643 6985419 7835688
12008645 10582996 7335173
12008649 10583002 7335204
12008686 9580015 10330153
12008692 6823525 10394414
12008699 7179946 9912561
12008704 9580015 11439978
12008707 5553901 11439982
12008710 9580015 9101294
12008711 7179946 9912573
12008715 8852763 9912546
12008718 8852763 9912541
12008868 7062654 6431213
12008869 6823525 9262954
12008870 7006926 9247118
12008871 6705551 8540223
12008874 7179946 5923827
12008888 5553901 7419101
12008889 7058180 11051100
12008895 5615357 9247140
12008897 6795478 7776994
12008904 6705551 7714684
12008905 5615357 8627575
12008910 6795478 5596701
12008913 7006926 6778605
12008918 5455898 7777014
12008923 6705551 6708972
12008930 7058180 8729932
12008934 5455898 8987910
12008940 7006926 7419167
12008941 7058180 8627548
12008948 5615357 7776995
12008950 5615357 9422027
12009284 9711512 7667314
12009285 9711516 8000501
12009286 9711503 8000526
12009287 9711516 7667332
12009288 9711503 9726985
12009289 9711516 7667326
12009290 9711503 8005441
12009291 5455898 7667301
12009292 9711503 8005485
12009293 9711512 9454295
12009295 9711503 9175788
12009297 6705551 9454307
12009298 9711503 9454312
12009302 5615357 9454324
12009305 7062654 10044569
12009307 9711512 9351318
12009310 5869403 9789541
12009311 9711516 8605121
12009313 9711503 9491888
12009317 9711512 10544359
12009320 5455898 10044570
12009614 7062654 8656925
12009615 5553901 9394222
12009616 5553901 8656891
12009617 7006926 4886185
12009619 7006926 7093915
12009621 5869403 8656914
12009624 7006926 7748880
12009625 5869403 7748895
12009626 6823525 9394210
12009628 7062654 8656923
12009629 6823525 9394215
12009630 6795478 2338934
12009631 7179946 6363940
12009632 7006926 7748896
12009636 7179946 8656894
12009637 7065320 9394221
12009638 7179946 4894018
12009640 6823525 9394214
12009641 7065320 6363915
12009643 6795478 8656902
12009644 5553901 9394238
12009645 7006926 7748878
12009646 6163096 8656896
12009647 5553901 7748872
12009648 7006926 7748910
12009650 5869403 7748887
12009652 6705551 9394223
12009653 6823525 9394226
12009654 6163096 7748894
12009655 6823525 9394263
12009657 6795478 9394219
12009658 5553901 11318299
12009659 5455898 6363941
12009660 7058180 8656874
12009661 5869403 9394243
12009663 5553901 5729526
12009666 7065320 9394259
12009667 7179946 6363929
12009669 6823525 8656927
12010014 6795478 9739290
12010015 7065320 6747292
12010016 7058180 9749101
12010018 6795478 9739273
12010020 6795478 10438481
12010021 7179946 9749082
12010022 5869403 9749118
12010023 7058180 3893554
12010026 5869403 10692253
12010027 6705551 3893564
12010028 5869403 3893570
12010029 5869403 3893577
12010030 6705551 6549707
12010031 7062654 9749104
12010034 5455898 6549711
12010035 5553901 9749093
12010036 5869403 9739300
12010038 5455898 10692258
12010039 5869403 6549712
12010040 7065320 10692260
12010041 6705551 6549715
12010042 5869403 10438486
12010043 7058180 9749115
12010044 6795478 10438485
12010046 6705551 10464379
12010050 5869403 8863896
12010053 7062654 6556080
12010055 5455898 5383483
12010056 5553901 9750806
12010058 5455898 10692249
12010059 5869403 10438489
12010065 6705551 5896738
12010070 5869403 5896720
12010071 7179946 8792283
12010073 7179946 8469295
12010074 7058180 4206143
12010079 5553901 4866837
12010293 7062654 9714397
12010295 6795478 8885164
12010296 7006926 7288705
12010297 6705551 8622520
12010299 5553901 7127614
12010302 5869403 5299122
12010309 7062654 7610395
12010310 7006926 9714377
12010311 5869403 8622546
12010313 7058180 10683290
12010314 6705551 10683297
12010316 5869403 10683302
12010317 5455898 10683303
12010644 6705551 7037880
12010672 358768 7836122
12011293 7058180 7296859
12011482 5455898 11443908
12011512 5869403 7725611
12011515 7062654 9419735
12011519 5869403 2081774
12011520 6705551 9419755
12011528 6823525 7725576
12011553 6823525 8602267
12011609 7179946 8472853
12011611 5553901 8958502
12011615 7179946 8523794
12011617 7006926 8472800
12011618 5553901 8472825
12011619 5869403 8523792
12011632 5553901 7796371
12011635 6705551 8191020
12011636 5553901 8493643
12011637 5869403 6227293
12011639 6823525 8469376
12011652 5869403 8493698
12011655 5553901 8829112
12011659 6795478 7796379
12011661 7062654 7819733
12011663 5869403 7828948
12011665 7006926 8493674
12011667 7179946 7359051
12011730 5615357 7375321
12011749 7179946 6529546
12011777 6823525 5274557
12011784 7006926 8927850
12012328 6163096 9365952
12012332 5553901 7509497
12012336 5869403 4749042
12012340 9782443 6269808
12012341 9782443 10186315
12012347 9782443 6858648
12012353 7398260 9365547
12012358 9782443 9157348
12012360 6286765 8515526
12012361 9782443 8272425
12012368 9782443 8340910
12012702 10866102 8638047
12012705 6705551 8964296
12012706 10866102 6681547
12012714 5869403 7463061
12012717 10866102 8964298
12012720 10866102 2529309
12012722 10866102 7492896
12012726 10866102 10151597
12012730 10866102 10152700
12012739 6705551 8318916
12012740 7006926 6681564
12012741 10687287 10151599
12012742 10866102 8638049
12012746 10866102 2776934
12012752 10687289 8638046
12012764 10687289 7492932
12012766 10687287 10152737
12012769 10866102 8318931
12012772 5869403 6010943
12012781 7062654 8964317
12012808 10866102 8318924
12012815 10866102 6681608
12012827 5869403 4845147
12012837 5869403 8323639
12012849 10866102 8964337
12012850 10687289 2776961
12012852 6705551 7492914
12012864 6823525 5651834
12012875 5869403 6010921
12012882 9409081 6010926
12012883 10687289 6010945
12012884 10866102 6010949
12012897 6823525 7846136
12012898 10217467 10152751
12013344 10347814 7592929
12013346 10382342 7970798
12013347 10382342 5925044
12013353 9905452 8145272
12013357 10601488 7401599
12013362 9928201 7533982
12013364 9916624 8578102
12013372 10381441 7401606
12013373 9845850 3784999
12013379 9916624 2706177
12013380 10601502 2456874
12013381 10601500 5925015
12013383 10381441 6880100
12013385 9741816 7970793
12013389 10381441 2706194
12013391 9990899 7970794
12013393 9741816 5927718
12013394 10234226 2456863
12013396 10138306 7401609
12013400 9993281 7401579
12013401 9990899 8289157
12013405 10297023 8145260
12013408 7179946 7533613
12013410 9741816 5925050
12013417 9990899 7970766
12013421 10138306 8578107
12013422 10234226 10668368
12013424 10601507 7144097
12013431 10381441 7970809
12013433 10382342 8578105
12013434 9880862 7970777
12013435 7179946 8578095
12013438 10234226 8578058
12013439 10381441 8578076
12013440 10601512 8578065
12013444 9741816 8578072
12013445 9741816 9044323
12013446 9885494 10592250
12013447 9865604 9044377
12013449 7179946 10592265
12013450 7179946 10592241
12013463 10297023 9411241
12013472 10601512 9520080
12013476 7179946 8931265
12013554 7006926 7137055
12013555 7058180 9806501
12013556 5869403 9665735
12013562 7058180 9665745
12013564 7058180 10047662
12013572 5869403 6402612
12013581 5869403 8054263
12013582 4220 7176677
12013587 6163096 8857336
12013763 7062654 7292855
12013764 7179946 6696550
12013765 7179946 6696550
12013766 6823525 6696539
12013769 7058180 8957773
12013771 6163096 9112851
12013772 5869403 7563734
12013773 5869403 8334833
12013774 5615357 6696554
12013778 6823525 6696567
12013779 6163096 7563733
12013781 7058180 4828510
12013783 6306899 7563709
12013786 5553901 2548323
12013787 7062654 7293419
12013790 7006926 6606414
12013791 6163096 7563736
12013794 6705551 8334824
12013795 6705551 7563717
12013798 7006926 4828693
12013799 6705551 7292872
12013801 5553901 6231922
12013805 7179946 8334818
12013807 7062654 7166861
12013808 5615357 8334820
12013809 7179946 7166865
12013812 5553901 9112865
12013813 7179946 5005640
12013814 5869403 5647026
12013815 5869403 7845480
12013818 7062654 6362489
12013820 7062654 5647091
12013826 6163096 8334842
12013828 7179946 9112841
12013831 5869403 9508868
12013833 5553901 9112850
12013835 6163096 9112914
12013836 7062654 9112891
12013839 5869403 8493181
12013840 7006926 8493203
12013844 5615357 6258365
12013847 7006926 8087367
12013852 6163096 2839833
12013855 7179946 8801224
12013856 7179946 7483564
12013860 7062654 4902990
12014130 6705551 9096819
12014133 5553901 6011596
12014136 6163096 10088288
12014137 6705551 9096816
12014139 7179946 11387208
12014141 7006926 11380118
12014143 6705551 4179035
12014148 6163096 6920766
12014149 7062654 9096787
12014151 5869403 11380121
12014152 5615357 6011615
12014154 7062654 9096797
12014155 7062654 9096798
12014156 5553901 9096794
12014157 7006926 9096796
12014158 7062654 9096793
12014164 7062654 11387865
12014491 7058180 10047666
12014495 6163096 8857288
12014500 7058180 8857334
12014504 5869403 4956397
12014505 6163096 4956634
12014506 7006926 5595344
12014507 5869403 5592377
12014512 5869403 8959195
12014513 7058180 8959202
12014514 6705551 8959206
12014525 5869403 6194801
12015638 7527836 6674544
12015649 8920770 6571805
12015787 5455898 9421271
12015788 6163096 9419278
12015791 7006926 8664794
12015795 7179946 8654773
12015796 6823525 8654775
12015798 6823525 9426519
12015799 6163096 9426511
12015800 5869403 8664804
12015801 5869403 9416742
12015804 5014534 9746693
12015806 6823525 9426508
12015807 6163096 9426498
12015808 7058180 8976462
12015809 7058180 9426488
12015810 6705551 5912217
12015811 6823525 9416745
12015812 7006926 9386684
12015813 6163096 9416747
12015814 7006926 9421274
12015815 7006926 9651255
12015816 7179946 9426501
12015817 7006926 9416749
12015818 5014534 5913749
12015819 7006926 9416750
12015821 6163096 8664825
12015823 5869403 5912274
12015825 6232043 5912279
12015826 6288533 9416752
12015828 6705551 5912284
12015831 6823525 8654777
12015832 6163096 8654774
12015834 5869403 6120708
12015835 7006926 8654780
12015836 7006926 8654761
12015837 6795478 8664830
12015838 7058180 8664832
12016372 358768 8620423
12016376 358768 2501827
12016377 5765679 5993186
12016381 5765679 7008813
12016382 5765679 6165747
12016383 5455898 7259443
12016388 8920774 5137073
12016392 358768 9338272
12016395 2985830 5790934
12016397 5455898 7808768
12016400 5615357 5392149
12016407 7006926 5392138
12016410 7006926 11609529
12016411 7058180 11609535
12016412 5869403 7685837
12016413 5615357 11609536
12016421 7006926 6027730
12016422 7058180 6309169
12016437 7006926 11612987
12016442 7006926 8999673
12016450 5869403 6520784
12016453 7058180 8999709
12016465 5615357 8999707
12016490 5615357 7075878
12016494 7179946 9790513
12016497 7179946 9751112
12016508 7058180 9369526
12016514 7058180 7465454
12016516 7179946 10898318
12016520 6163096 6325820
12016524 2985733 7479257
12016526 2985733 7479256
12016527 5869403 10071671
12016529 5615357 7479239
12016531 7006926 9702960
12016532 6163096 8513847
12016534 7062654 7698989
12016535 5553901 10027678
12016538 7006926 6423898
12016539 5014534 6338047
12016543 5869403 8513836
12016545 6163096 7325370
12016547 6163096 7019618
12016549 5869403 7019620
12016551 5869403 6417335
12016552 5869403 6338040
12016554 5869403 6338043
12016557 2985733 7019599
12016558 6823525 6423901
12016568 5869403 6338024
12016569 5615428 5693222
12016576 5553901 10027648
12016579 2985733 7479267
12016580 2985729 10027692
12016582 5869403 6424012
12016586 6705551 10027697
12016587 5869403 9702977
12016588 5615357 9700525
12016589 6705551 7019581
12016591 5869403 7019568
12016593 5615428 7479259
12016594 7179946 9702945
12016598 2985733 7479238
12016599 5615357 7479232
12016601 5615357 9521816
12016603 5869403 10027645
12016608 2985729 10027656
12016611 7006926 8513833
12016612 7062654 8513843
12016614 6705551 8513808
12016615 5553901 8513798
12016616 6823525 8513821
12016617 6705551 8513816
12016619 7006926 8513846
12016623 7006926 8513820
12016624 2985729 10027627
12016625 5869403 9702959
12016626 6163096 9702962
12016628 5869403 10027642
12016629 5869403 10027708
12016631 6705551 9702967
12017100 6232043 8931857
12017101 358768 5921370
12017103 5765679 8931909
12017104 5765679 4455576
12017105 5765679 7462310
12017107 9409082 10406724
12017108 9409082 10406729
12017109 6232043 8931868
12017110 6232043 8931882
12017111 6232043 8932497
12017113 9846441 9177168
12017114 9846436 7705374
12017115 5765679 5916765
12017121 6232043 7705391
12017123 6232043 6374516
12017124 358768 6976456
12017126 5765679 6374509
12017127 6232043 8865395
12017128 9409082 7089320
12017129 5765679 10650686
12017774 5553901 10414390
12017879 6232045 7959577
12017881 6232043 8034320
12017882 6232043 8746520
12017883 6232043 8755257
12017885 6232043 8790826
12017886 358768 7990618
12017887 6232043 7990621
12017890 6232043 8675152
12017893 6232043 8675159
12017894 6232043 8675165
12017896 6232043 9272897
12017899 6232043 7999396
12017904 6232045 9604531
12017907 6232043 9604516
12017909 6232043 9604506
12017912 6232045 9272898
12017913 6232043 8022847
12017914 6232045 9272899
12017915 358768 9801278
12017916 6232043 9801281
12017918 6232045 9801285
12017919 6232043 9801286
12017920 6232043 9801293
12017924 6232043 9801302
12017925 6232043 9801303
12017926 6232045 9272903
12017927 6232043 9272907
12017928 6232043 9801312
12017929 6232043 9801314
12017930 358768 9801317
12017933 6232045 7025113
12017937 6232045 10755041
12018013 5615357 6237804
12018014 5869403 7171629
12018015 5869403 6237808
12018017 7062654 8712209
12018019 5455898 7978338
12018020 5869403 6931193
12018022 5455898 6237817
12018028 6163096 6150442
12018039 7062654 7659685
12018044 5869403 8983991
12018047 7062654 8236052
12018050 5869403 6237849
12018054 6705551 9513384
12018061 6163096 7171635
12018062 5615357 9513383
12018064 6163096 8712223
12018065 5615357 6237866
12018069 5869403 9513361
12018071 7006926 9513387
12018077 5455898 5765894
12018079 7179946 8191753
12018080 5869403 7077991
12018082 6163096 9268321
12018083 5869403 7384862
12018086 5615357 8712231
12018087 7006926 8712214
12018088 5615357 8712212
12018392 6795478 8613770
12018404 8172550 7071284
12018405 6880139 8514390
12018445 5263265 11138241
12018460 5553901 8223161
12018485 5869403 7698218
12018487 5869403 7109869
12018491 9708143 5686263
12018535 2985830 7102378
12018614 5869403 8637177
12018620 6823525 2554845
12018621 7872849 8361564
12018665 7062654 9291608
12018677 6795478 9291643
12018706 5869403 6883237
12018970 7179946 6010884
12019860 7062654 6244135
12020831 6705551 8646869
12020833 7058180 5892637
12020835 6823525 9569763
12020837 5615357 4745573
12020843 5869403 9651167
12020844 5455898 8646883
12020846 5869403 6259703
12020847 7006926 8014569
12020848 7006926 8014561
12020852 7058180 4602706
12020855 5553901 4684397
12020856 5869403 8646871
12020858 6705551 8014600
12020859 7058180 9737730
12020861 7006926 9737704
12020865 7006926 7022889
12020866 6823525 7022893
12020867 6705551 9737716
12020868 7006926 7022909
12020869 6705551 7022938
12020875 6163096 9737710
12020877 6163096 5527906
12020880 7006926 6199578
12020881 6705551 5527908
12020882 6705551 8014599
12020884 7058180 10302173
12020886 6705551 8646888
12020887 6705551 6259656
12020888 7062654 8646906
12020889 5869403 8014594
12020890 7006926 9737752
12020891 5455898 5585215
12020893 5615357 9737759
12020895 7058180 5545044
12020896 6705551 8646882
12020903 5869403 5545047
12020904 7058180 8646895
12020908 6163096 8646897
12020910 7058180 8646874
12020911 7062654 8646887
12020912 7006926 8646909
12020913 6163096 8646924
12020914 7062654 8646926
12020915 5615357 9737695
12020916 7062654 9569761
12020917 5615357 9737052
12020918 6163096 9737742
12020919 6705551 9737706
12020920 7062654 9737751
12020922 7006926 9737726
12020923 6163096 9737743
12020924 7058180 9737753
12020925 7058180 10302182
12020928 6705551 10302154
12021104 7179946 6690484
12021117 5615357 7547355
12021123 7006926 4803853
12021314 5869403 10171229
12021317 5615357 7590765
12021329 5615357 8739994
12021333 5869403 9128089
12021334 6823525 6739942
12021344 5869403 10171193
12021345 7006926 9128134
12021346 5615357 6104813
12021347 6823525 6739940
12021348 7006926 10171198
12021349 5869403 8330489
12021350 7058180 2506554
12021351 7006926 7590721
12021354 7058180 9128122
12021355 7006926 9128118
12021358 5615357 9128102
12021359 5615357 9512589
12021362 7006926 9128096
12021363 7006926 10171199
12021365 5869403 6739938
12021366 6823525 5339757
12021368 5869403 10171216
12021369 6823525 10171189
12021370 7006926 10171227
12021371 7058180 10171205
12021540 5570 5991488
12021541 7532973 10200186
12021544 5927 8837888
12021547 5570 8233185
12021552 5570 8837890
12021556 7532973 11984865
12021559 7532973 10513043
12021560 7532973 10200181
12023511 5869403 7081267
12023620 10582993 8270129
12023621 10583001 6617508
12023629 10567114 8270140
12023632 10567114 9410888
12023636 9841667 8270352
12023640 10567129 8273726
12023643 9935005 5792267
12023648 10583001 9003768
12023666 10587453 8273741
12023673 10567130 5881813
12023677 10038138 9003767
12023684 9841667 8270443
12023685 10261008 8273700
12023687 10567129 5883105
12023688 10587453 9638520
12023690 10217467 9416121
12023691 10567129 10728389
12023692 10727758 10405441
12023695 10582993 9003806
12023700 9837346 9003795
12023707 9964397 5791931
12023715 10217467 9003797
12023716 9841667 9416105
12023817 5869403 6749135
12023818 5869403 9393976
12023822 5869403 7905046
12023823 5869403 8876888
12023824 5869403 8685490
12023825 5869403 4347751
12023827 5869403 8700909
12023829 5869403 8700937
12023833 5869403 9386376
12023836 5869403 6749172
12023837 5869403 8700916
12023839 5869403 8700936
12023843 5869403 8700911
12023844 5869403 7909945
12023845 5869403 8133673
12023846 5869403 9386375
12023847 5869403 8876884
12023849 5869403 8700929
12023851 5869403 9393986
12023852 5869403 9393979
12023853 5869403 6749211
12023858 5869403 8132400
12023859 5869403 8132412
12023862 5869403 7909943
12023939 5263265 11138168
12023940 5615357 11138175
12023941 5455898 11138176
12023944 5615357 11138185
12023946 6823525 9626527
12023947 6163096 11138196
12023951 7065320 11138206
12023952 7058180 11227529
12023953 6705551 11138218
12023954 6823525 11138220
12023955 5869403 11138226
12023956 7062654 11138231
12023958 5263265 11138240
12023959 7006926 9626532
12023961 5869403 11138257
12023962 5263265 11138263
12023963 7065320 11138265
12023965 7058180 11138270
12023966 6823525 11138271
12023967 7058180 11138277
12023968 7058180 11138278
12023969 6705551 11138279
12023972 5263265 11138286
12023974 7179946 11491970
12023986 5869403 8514212
12023987 7006926 8122840
12023993 5869403 8960819
12023997 7006926 8120797
12024001 6823525 10180517
12024004 7058180 7388996
12024010 6163096 8120804
12024018 6163096 8120759
12024456 6823525 8481151
12024462 5455898 8481191
12024465 5869403 9243536
12024466 7006926 7861499
12024473 5869403 5908381
12024478 5869403 5897663
12024484 5869403 9243539
12024493 5869403 7861516
12024651 5869403 9310029
12024653 6163096 8094088
12024671 6823525 3968732
12024741 7006926 9588341
12024743 7058180 11438566
12024748 9024 11458162
12024750 6705551 11435744
12024751 7065320 11482434
12024753 6705551 11435748
12024754 10687290 10389754
12024755 6705551 9588371
12024760 7006926 11474110
12024761 6705551 11435737
12024763 6823525 9588387
12024778 6705551 9588422
12024779 10687290 11438723
12024780 8963 11447543
12024781 6705551 11435739
12024800 6163096 9588483
12024805 7006926 11458115
12024857 7006926 8442978
12024858 5869403 8442973
12024859 7058180 7887087
12024861 5869403 5600498
12024864 7058180 5356686
12024867 7058180 7042387
12024868 7058180 7887057
12024869 10687287 8442986
12024870 10687291 7887086
12024871 6705551 6059562
12024872 7058180 7042395
12024873 5553901 6268504
12024875 10687291 8442976
12024876 6705551 7923351
12024877 10687291 9314721
12024878 7006926 6268494
12024880 6705551 6059568
12024881 7006926 9314739
12024882 7062654 8442972
12024883 5553901 8442982
12024887 7062654 9314731
12024889 7062654 7042378
12024890 7179946 9314724
12024891 7006926 9314725
12024892 7062654 7887083
12024893 7058180 9306136
12024895 7006926 8177165
12024897 7058180 7426956
12024899 6705551 7836162
12024901 10687287 6382254
12024902 7179946 5600557
12024904 6823525 8505606
12025178 6705551 6432860
12025179 5869403 7899728
12025180 6823525 9686870
12025182 5615357 6756093
12025185 5553901 9686813
12025186 7065320 6756175
12025187 7006926 6756103
12025188 7006926 9686876
12025190 6705551 6756125
12025395 6232043 6922066
12025406 7062654 7714777
12025598 6795478 8047844
12025599 7179946 8238945
12025600 7062654 8166701
12025601 7179946 8166702
12025602 7062654 7995832
12025604 6795478 8047868
12025605 7062654 8065746
12025608 7006926 9552184
12025609 6705551 8168524
12025611 6705551 8482722
12025612 5869403 8482733
12025614 6823525 9524638
12025618 7062654 8482718
12025620 7058180 8482731
12025621 6823525 7995827
12025623 5553901 8047850
12025625 5869403 9701061
12025629 7006926 8047851
12025630 6705551 8047852
12025631 7062654 8059894
12025632 7058180 9706223
12025634 7006926 8047863
12025635 7058180 7995846
12025637 7062654 8055346
12025641 5869403 8482717
12025642 7179946 9701051
12025643 7065320 9701055
12025646 7062654 9567014
12025647 7062654 7125301
12025856 7058180 9327950
12025857 7058180 8550875
12025858 7058180 9327969
12025860 9409080 7561113
12026837 7058180 9177127
12026839 5553901 7171379
12026843 9409081 7171368
12026844 9409081 9177109
12026845 7058180 8511878
12026846 9409084 8114954
12026847 8920774 9177158
12026848 5615357 6707292
12026853 2985830 8511854
12026856 9409084 7502398
12026860 6163096 8511863
12026861 6163096 8511861
12026862 8920774 8115012
12026864 5615357 8238943
12026867 9409084 9177145
12026868 6705551 9177129
12026869 9409084 8511860
12026870 9409084 9177166
12026871 2985830 7235284
12026872 8920774 9177124
12026874 9764371 10224896
12026876 6705551 9177117
12026877 8920774 6707331
12026880 10560093 8114960
12026881 9846436 8114996
12026884 9846436 7171342
12026889 7006926 8167402
12026890 9409084 9177135
12026891 9764371 7171362
12026892 5455898 3147741
12026894 9409081 5408501
12026896 2985830 8114990
12026897 9409084 5487556
12026898 9409084 6221712
12026899 9409081 9177106
12026900 9409081 6562356
12026905 9409084 6707368
12026907 2985830 9177153
12026909 6163096 8115018
12026910 9409081 8114965
12026912 8920774 9177159
12026913 9409081 8114958
12026915 5455898 6707390
12026917 5615357 11245833
12026918 7006926 8115009
12026920 5553901 8114999
12027094 8657866 10125057
12027135 6795478 8476196
12027137 6705551 7642654
12027138 7058180 6551939
12027141 5615357 2736371
12027143 5455898 7642667
12027146 7058180 2488799
12027148 6705551 2488813
12027149 5615357 7642668
12027150 6795478 4849077
12027152 6705551 7642646
12027154 7006926 5747184
12027155 7062654 8476166
12027156 7062654 7642649
12027161 5615357 6309290
12027162 5869403 7642659
12027163 7006926 4849110
12027165 5869403 8476180
12027166 7062654 7642647
12027169 5615357 6309287
12027174 6705551 7642657
12027178 7062654 7642660
12027181 7062654 6309289
12027184 7062654 6309303
12027187 6705551 6309282
12027193 5869403 6339595
12027195 7006926 6763019
12027197 5869403 7538120
12027200 6705551 5450234
12027201 7058180 5781765
12027210 5869403 6763008
12027211 6163096 5135262
12027212 7179946 4849075
12027217 5869403 6762989
12027219 6705551 6763000
12027221 7058180 7538127
12027223 5869403 7538096
12027225 5869403 8418104
12027226 6823525 5781629
12027227 5869403 7538140
12027230 7006926 8418116
12027236 5615357 7538105
12027237 6163096 6339612
12027240 7062654 8418121
12027242 7006926 7538106
12027244 7058180 6339593
12027250 5615357 6339594
12027253 7006926 9232563
12027254 7058180 8022426
12027262 7006926 9350999
12027278 5869403 9257039
12027286 7058180 9232530
12027395 5553901 2748124
12027417 7058180 6750643
12027973 7006926 6214753
12027975 7006926 7051685
12027982 5615357 7051665
12027999 7006926 11261122
12028003 7006926 11261125
12028011 5553901 6478246
12028014 6823525 5873320
12028016 10271923 4114817
12028166 5869403 5570439
12028170 7058180 8480690
12028209 7058180 9198312
12028215 5869403 4003688
12028254 7062654 7338865
12028271 7006926 8246665
12029001 358768 8324195
12029002 6232043 9631310
12029005 6232043 5113187
12029006 9409081 6570124
12029007 9409081 7387818
12029009 358768 7392345
12029011 6232043 8319422
12029012 358768 10476706
12029016 6232045 6570162
12029017 358768 6228145
12029019 6232043 9583337
12029020 358768 7392348
12029022 358768 6721944
12029023 358768 8324182
12029024 9409081 9583347
12029025 358768 9583354
12029031 9695834 12020586
12029032 358768 8319409
12029033 6232045 8319404
12029034 9409081 8319418
12029035 358768 8361192
12029037 6232043 9590976
12029039 6232045 9590987
12029045 7006926 7799866
12029047 7006926 5683521
12029054 5615357 7799885
12029056 5869403 7324604
12029059 5869403 9277307
12029062 5615357 7281186
12029065 7006926 5683497
12029067 6163096 5641690
12029072 5729918 9277335
12029075 7065320 7799874
12029076 7058180 5251937
12029078 6823525 7094294
12029079 5553901 9277302
12029088 6795478 7324677
12029090 7006926 7799869
12029097 6705551 2775097
12029101 7065320 2368893
12029105 5869403 2858351
12029106 7006926 10729069
12029107 5553901 7002524
12029108 7062654 8493573
12029109 5869403 2858349
12029114 7006926 8493563
12029115 5729918 7000161
12029117 7062654 7799905
12029118 6795478 7324950
12029120 7062654 7324955
12029123 5869403 7094328
12029124 5455898 7094351
12029125 5869403 9277300
12029130 5869403 9066773
12029132 5455898 8580091
12029136 5615357 8580085
12029143 5869403 9277321
12029144 5615357 10729068
12030517 5869403 4761146
12030523 7006926 8725400
12030524 7179946 7611354
12030529 7062654 9629366
12030542 5869403 9629329
12030549 5869403 2694423
12030561 6705551 7611386
12030563 5869403 7611360
12030565 7058180 9629318
12030573 7179946 6033718
12030583 5869403 6725469
12030594 7006926 9952192
12030599 6823525 8725443
12030608 7058180 9629339
12030613 5869403 8725459
12030650 5869403 9621882
12030651 7058180 9629305
12030656 7065320 6033681
12030659 7058180 9952157
12030661 7179946 6033673
12030668 7058180 6725489
12030670 5615357 7611365
12030693 7006926 6820500
12030973 7058180 6725534
12030979 6163096 7611330
12030983 7062654 8725457
12030984 7058180 8725441
12030985 6705551 8725407
12031876 7179946 7800350
12032214 10589412 8301044
12032217 10590137 8301050
12032224 10589412 9281731
12032225 10590137 7892662
12032229 6773095 7892651
12032231 5878577 5712388
12032235 10589414 7892640
12032238 10589412 8458738
12032239 6232043 10093254
12032240 6773095 8458728
12032244 6390756 7892666
12032245 10589412 7892670
12032246 10589412 7892682
12032423 6163096 8502908
12032425 7179946 8502911
12032428 5553901 5472070
12032430 5553901 7666815
12032436 6705551 7098949
12032439 7062654 9897804
12032441 6705551 7666834
12032444 5869403 9897796
12032447 7006926 9221758
12032454 6823525 7666861
12032458 6823525 10652476
12032463 5553901 7666856
12032465 6823525 9897823
12032468 7062654 9897795
12032470 7006926 6851451
12032472 6705551 4756112
12032476 6705551 6365440
12032479 7058180 7098959
12032480 6163096 7666823
12032482 5553901 9897817
12032488 5553901 8502924
12032490 5615357 9221722
12032491 7065320 9221731
12032706 7006926 7677777
12032709 7006926 7180926
12032710 5455898 9256799
12032714 7179946 8478510
12032715 5869403 6436778
12032717 5455898 6415490
12032718 7058180 6315785
12032719 5869403 8478502
12032722 7179946 8478498
12032724 5869403 9256754
12032727 5869403 8478514
12032728 6823525 9256767
12032730 7179946 8478536
12032735 6823525 6415473
12032737 6823525 7180930
12032738 7179946 9256780
12032739 5455898 7677773
12032741 7062654 7180942
12032742 7179946 9256750
12032745 7179946 6436799
12032746 5869403 7180905
12032749 7006926 6436796
12032752 7058180 7180931
12032756 7006926 7180884
12032757 7179946 6436775
12032759 5869403 8015715
12032762 7062654 2951450
12032765 5553901 7703121
12032769 5553901 4681874
12032770 7179946 7677746
12032820 7062654 5385768
12032821 5615357 5963777
12032823 7062654 6303798
12032828 7179946 10033017
12032831 6823525 7586994
12032836 7062654 5385792
12032841 7179946 9331461
12032843 6823525 5385824
12032846 5455898 3065424
12032848 5553901 6740132
12032853 5615357 6303834
12032854 7062654 9331449
12032856 7062654 8475356
12032860 7062654 6303804
12032863 6705551 9331489
12032864 7062654 6303813
12032879 7179946 9331480
12032880 7062654 7586958
12032882 5869403 8477122
12032883 7062654 6689617
12032885 5553901 8477151
12032891 7179946 10033010
12032894 7179946 10033042
12032896 5869403 10033023
12032897 7058180 11279099
12032899 7058180 10033006
12032912 5553901 9397730
12032922 7006926 9397732
12033011 7006926 9403567
12033053 6232043 9055575
12033148 7058180 7470295
12033151 6306899 4882014
12033192 6705551 10222941
12033196 6705551 10222981
12033200 6705551 10222980
12033221 5869403 4943571
12033223 7006926 6764419
12033224 5869403 7761155
12033225 6705551 6395450
12033226 7006926 2538189
12033229 5869403 9294565
12033230 6163096 6395474
12033232 7006926 6395455
12033233 7058180 9294581
12033240 6823525 4943332
12033244 5615357 9294562
12033245 7006926 6764416
12033247 7058180 6764436
12033249 6705551 6764443
12033250 6163096 9294598
12033254 7058180 6764448
12033255 5615357 8525879
12033256 6795478 7202124
12033257 6390756 9349214
12033260 2985830 8940071
12033261 5869403 7662751
12033264 5869403 8940017
12033267 2985830 9334742
12033269 358768 9334771
12033270 6232043 9377214
12033280 7179946 7657264
12033283 6390756 8940091
12033284 9409081 8940031
12033294 5869403 8736990
12033295 6390756 7662740
12033298 5615357 9334793
12033299 9409081 8940055
12033300 9409081 9334839
12033306 358768 6282877
12033309 5765679 10385192
12033312 6232043 8857468
12033316 7006926 9388713
12033326 5869403 6928493
12033333 5869403 9466390
12033340 5869403 6613015
12033344 5869403 6928477
12033359 5869403 7430542
12033363 5869403 9466415
12033366 5869403 8144223
12033544 5455898 7560500
12033545 7179946 10151909
12033546 6163096 7269318
12033551 7006926 10151297
12033557 7062654 8660877
12033559 7058180 10151964
12033560 7179946 11679920
12033561 5869403 7560480
12033563 6823525 8499683
12033570 7006926 7269361
12033573 6823525 2600507
12033576 7006926 7269385
12033583 5869403 5579422
12033584 5869403 8499699
12033586 7179946 10151949
12033587 7006926 10151982
12033590 7006926 9288964
12033595 6163096 9298028
12033598 5869403 8499685
12033599 5455898 9297947
12033605 6705551 7269342
12033606 5455898 7560613
12033608 5553901 6448399
12033609 6163096 9297969
12033610 7058180 9297943
12033616 7058180 8223175
12033617 5869403 2361878
12033620 7062654 8499689
12033622 6823525 8499662
12033627 5455898 7269362
12033628 7058180 10152042
12033631 6306899 8499739
12033637 6823525 7269287
12033644 7058180 9288967
12033652 6306899 8499725
12033658 5615357 5999791
12033659 5553901 6448449
12033661 5615357 6448407
12033662 7058180 7269357
12033664 6823525 8499712
12033665 7006926 2600607
12033666 6823525 8499674
12033667 5869403 9298018
12033668 5455898 8164148
12033670 6795478 9297982
12033671 6705551 7269312
12033672 7179946 10151965
12033974 5615357 8164124
12033977 7179946 10152059
12033979 7058180 8499718
12033983 7058180 10152055
12033984 6823525 9297961
12033985 7006926 7835931
12033986 6163096 7560603
12033987 6795478 5999812
12033989 6823525 10151976
12033995 6823525 10152034
12033998 7006926 7269286
12033999 5455898 9288991
12034000 6823525 8223181
[truncated: 21,128,732 more chars]
