# Supplementary material for: The Effect of Calf Gender on Milk Production in Seasonal Calving Cows and Its Impact on Genetic Evaluations
Source: PLoS One. 2016 Mar 14;11(3):e0151236. doi: 10.1371/journal.pone.0151236 (PMC4790931; doi:10.1371/journal.pone.0151236)
Supplement: S3 Data — Columns include animal ID, the date that animal calved and milk yield for up to ten herd test dates, with date (YYYY-MM-DD) as the column heading. (TXT) [file pone.0151236.s003.txt]

ID CalvingDate MilkYield-2000-09-03 MilkYield-2000-09-28 MilkYield-2000-10-26 MilkYield-2000-12-03 MilkYield-2000-12-27 MilkYield-2001-01-24 MilkYield-2001-02-28 MilkYield-2001-03-26 MilkYield-2001-04-29 MilkYield-2001-05-29
14438220 2000-07-31 32 31.6 30 28.2 26.2 26.1 24.7 23.1 19 11.5
15179622 2000-08-19 22.9 27 25.7 21.5 21.2 19.1 17.8 17.4 12.8 8.8
15240234 2000-08-01 24.8 27.2 24.7 23.9 23.7 22 19.5 18.3 15.5 11.5
15243076 2000-08-28 NA 32.6 31.9 26.8 27.7 24.1 21.6 17.5 19.3 16.1
15419868 2000-08-10 20.5 23.5 25 23.7 21.7 21.1 21.4 20.5 16 13.2
15419871 2000-08-20 21.7 25.4 26.2 23 20.6 20.7 18.1 16 13 10.6
15419873 2000-08-06 26.4 22.8 27.7 30 26.6 25.6 23.3 23.8 18.8 16
15419874 2000-08-04 19.6 19.9 16.8 12.1 10.8 10.6 9.2 7.8 6.4 6
15431567 2000-08-08 29 29.2 28.6 26.2 23.9 23.8 23.2 20.9 17.3 13.5
15431568 2000-08-09 18.6 17 24.1 24.1 21.7 19 19.4 19.8 15.4 13.4
15498237 2000-09-09 NA 31.6 30.6 28.7 24.6 23.8 23.5 21.2 18 15.2
15501137 2000-08-15 17.7 20.9 22 23.2 21.7 20.8 17.4 18.8 14.6 11.5
15501138 2000-08-06 18.2 20.3 20.3 18.9 18 17.8 15.1 15.3 12 7.8
15501142 2000-08-11 19.8 18.5 21.5 21.3 17.3 17.1 13.2 14.8 11.4 10.4
15501144 2000-08-09 24 27.4 25.1 24.7 22.8 19.9 20.9 19.3 15.4 11.6
15501145 2000-08-30 NA 29.9 28.1 25.3 24.2 22.7 21.7 18.2 14.8 11.5
15501146 2000-09-21 NA NA 24.4 23.9 20 19 15.7 15.8 14.3 8.1
15501148 2000-08-04 23.7 28.5 29.8 26 22.1 22.5 22.1 22.2 16.4 13.1
15501150 2000-08-20 24.7 27.6 27.9 25 21.6 21.6 23.4 19.2 15.1 13.3
15501151 2000-08-17 24.4 27.5 26.5 27.9 26.3 23.6 24.9 25 17.7 15.3
15501152 2000-08-04 25.3 26.8 25.2 25.4 22.1 21.2 21.3 21.1 16.5 11.2
15501153 2000-08-10 28 30.8 27.7 26.3 23.5 23.2 22.9 21.6 16.3 12.9
15501154 2000-08-21 22.2 23.2 22.9 23.3 20.7 19.9 21.9 17.1 13.7 9.3
15598537 2000-09-04 NA 22.6 23.3 24.5 23.7 20.7 18.3 18.8 16.6 13.2
15598543 2000-08-11 19.9 24.3 24.7 21.9 20.2 18.6 19 17.1 13.9 13.7
15598553 2000-08-05 23.6 26.3 24.9 20 21.2 21.3 18.8 17.6 13.4 10.8
15598562 2000-08-14 NA 22.8 23.3 22.9 19.5 19.9 18.5 17.5 14.1 10.4
15672055 2000-08-21 26.7 27.7 29.2 28.8 26.6 23 NA 23.5 18.7 17.1
15672059 2000-08-28 NA 25.9 25.7 26.7 24.1 21.4 21.5 19.5 16.6 14.9
15672060 2000-08-25 NA 20.1 20.4 20 19.9 17.3 16.7 15.9 14.9 11.6
15672061 2000-08-12 31.7 33.9 32.8 30.7 28.1 29.5 24.4 21.5 17 10.1
15672063 2000-08-22 NA 22.4 23.8 23.5 22.7 18.5 19.3 19.5 11.1 10
15672065 2000-08-14 20 24.3 25.5 27 24.6 23.6 17.8 21.4 18.2 15.7
15672068 2000-07-29 26 25.8 25.8 24.1 22.2 21.8 20.5 19.6 17.2 12.7
15672070 2000-08-14 26.7 29.2 28.5 24.5 23.4 20.2 20.2 18.2 14.6 12.8
15672074 2000-08-20 22.5 21.7 25.8 24.2 21.6 19.9 16.7 20.1 14.8 13.6
15696685 2000-08-14 21.2 25.4 26.7 28 25.1 24.5 21.9 23.7 15 14.8
15696689 2000-08-11 23.5 25.1 23.2 27.4 25.2 21.3 23.6 24.3 18.7 16
15696691 2000-08-19 22.4 25.8 25.2 23.4 21.7 21.7 19.2 19 14.4 11
15696692 2000-09-09 NA 25.4 26.3 26.2 24.4 21.7 22.4 23.4 18 16.1
15696694 2000-07-30 20.2 21.2 22.6 21.5 19.5 19.6 17.9 15.7 15 12.5
15696697 2000-08-07 29.6 32.4 35.3 34 33.4 30 34.1 34.5 30 30.7
15801237 2000-09-21 NA NA 21.5 20.5 19.3 19 15.1 17 12.3 11.8
15835952 2000-08-20 17 20.4 21.3 20.2 18.2 17.6 14.2 14.8 11.7 11.1
15835953 2000-07-16 18.9 18.4 18.4 20.1 19.4 17.3 15.7 13.9 10.6 9.4
15886371 2000-08-06 NA 19.3 19.7 23.5 22.1 21.7 19.3 18.4 16.3 13.6
15886372 2000-08-19 21.6 26.1 22 24 21.9 21.3 19.7 18.5 14.7 15.2
15886376 2000-08-17 22.1 24.2 26.2 27.8 22.8 22.7 21.8 17.8 16.6 13.7
15980518 2000-08-03 22.4 24.9 25.9 25.6 24 22.1 21.6 19.9 18 12.7
16038945 2000-09-10 NA 25.1 28.2 26.2 21.3 21.5 21.4 16.7 13.6 10.9
